# Supplementary material for: The Genetic Architectures of Functional and Structural Connectivity Properties within Cerebral Resting-State Networks
Source: eNeuro. 2023 Apr 7;10(4):ENEURO.0242-22.2023. doi: 10.1523/ENEURO.0242-22.2023 (PMC10089056; doi:10.1523/ENEURO.0242-22.2023)
Supplement: Extended Data Figure 1-1 — Mean age (years) and female percentage in discovery and holdout samples for GWAS on RSN-FC/RSN-SC. Download Figure 1-1, XLS file. [file enu-eN-NWR-0242-22-s01.xls]

## Sheet: Sample characteristics
Extended Data Figure 1-1. Mean age (years) and female percentage in discovery and holdout samples for GWAS on RSN-FC/RSN-SC
	Functional connectivity				Structural connectivity
	Discovery		Holdout		Discovery		Holdout
Age (M, SD)	63.2804	7.46484	64.6978	7.26133	63.3199	7.45067	64.6936	7.26385
Sex (M,F)	0.540175		0.555403		0.539719		0.554091
