# Supplementary material for: The Genetic Architectures of Functional and Structural Connectivity Properties within Cerebral Resting-State Networks
Source: eNeuro. 2023 Apr 7;10(4):ENEURO.0242-22.2023. doi: 10.1523/ENEURO.0242-22.2023 (PMC10089056; doi:10.1523/ENEURO.0242-22.2023)
Supplement: Extended Data Figure 1-2 — Sample size and exclusion criteria for discovery and holdout sample in GWAS for RSN-FC/RSN-SC. From all subjects in the latest neuroimaging release, we randomly assigned 5000 subjects to a holdout set for validation. Genotype quality control exclusion criteria included UKB-provided relatedness, discordant sex or sex aneuploidy. Outliers include “ununsable” subjects as well as outliers based on methods advised by UKB Neuroimaging Documentation. Download Figure 1-2, XLS file. [file enu-eN-NWR-0242-22-s02.xls]

## Sheet: Sample exclusions
Extended Data Figure 1-2. Sample size and exclusion criteria for discovery and holdout sample in GWAS for RSN-FC/RSN-SC
From all subjects in the latest neuroimaging release, we randomly assigned 5,000 subjects to a holdout set for validation. Genotype quality control exclusion criteria included UKB-provided relatedness, discordant sex or sex aneuploidy. Outliers include "ununsable" subjects as well as outliers based on methods advised by UKB Neuroimaging Documentation.
	Functional connectivity		Structural connectivity
	Discovery	Holdout	Discovery	Holdout
All data types available to succesfully construct phenotype	32408	4609	32036	4614
Exclusion criterium
Outliers	1940	270	1987	281
Later withdrawn consent	8	1	8	1
Genotype quality control	4541	705	4489	694
non-European ancestry	1583	225	1566	226
Sample size	24336	3408	23985	3412
