# Supplementary material for: The Genetic Architectures of Functional and Structural Connectivity Properties within Cerebral Resting-State Networks
Source: eNeuro. 2023 Apr 7;10(4):ENEURO.0242-22.2023. doi: 10.1523/ENEURO.0242-22.2023 (PMC10089056; doi:10.1523/ENEURO.0242-22.2023)
Supplement: Extended Data Table 1-1 — Bivariate and partial local genetic correlations from LAVA between summary statistics of RSN-FC/RSN-SC. Locus = locus number. chr = chromosome of locus. start = basepair start position of the locus. stop = basepair end position of the locus. n.snps = number of snps within the locus. n.pcs = number of PCs within the locus. phen1 = one of the two phenotypes involved in the bivariate rg. phen2 = one of the two phenotypes involved in the bivariate rg. z = the conditional phenotype in partial rg, rho = local genetic correlation. rho.lower and rho.upper = 95% confidence interval of rho. r2.phen1 z and r2.phen2 z = the proportion of genetic variance explained for phen1/phen2 by z. pcor = partial correlation coefficient. ci.lower and ci.lower = 95% confidence interval for partial correlation coefficient; P = p-value for local rg. Download Table 1-1, XLS file. [file enu-eN-NWR-0242-22-s15.xls]

## Sheet: Local rg RSN
Extended Data Table 1-1. Bivariate and partial local genetic correlations from LAVA between summary statistics of RSN-FC/RSN-SC
Locus = locus number; chr = chromosome of locus; start = basepair start position of the locus; stop = basepair end position of the locus; n.snps = number of snps within the locus; n.pcs = number of PCs within the locus; phen1 = one of the two phenotypes involved in the bivariate rg; phen2 = one of the two phenotypes involved in the bivariate rg; z = the conditional phenotype in partial rg; rho = …
Step 1: run local rg between RSN-FC/RSN-SC																Step 2: check additional rg with global SC																Step 3: partial rg conditional on global SC
locus	chr	start	stop	n.snps	n.pcs	phen1	phen2	rho	rho.lower	rho.upper	r2	r2.lower	r2.upper	p		locus	chr	start	stop	n.snps	n.pcs	phen1	phen2	rho	rho.lower	rho.upper	r2	r2.lower	r2.upper	p		locus	chr	start	stop	n.snps	n.pcs	phen1	phen2	z	r2.phen1 z	r2.phen2 z	pcor	ci.lower	ci.upper	p
2184	17	10572618	11778164	2968	334	SC Default	SC Somatomotor	1	0.73365	1	1	0.53824	1	1.16836e-07		2184	17	10572618	11778164	2968	334	SC Default	SC global	0.894521	0.64388	1	0.800168	0.41458	1	2.3616e-05		2184	17	10572618	11778164	2968	334	SC Somatomotor	SC Default	SC global	0.512209	0.800168	1	0.25868	1	0.0304504
																2184	17	10572618	11778164	2968	334	SC Somatomotor	SC global	0.715688	0.47421	0.95797	0.512209	0.22487	0.91771	2.66268e-05
2453	21	39252060	40480831	3254	335	SC Default	SC Somatomotor	0.847272	0.59487	1	0.71787	0.35387	1	7.04555e-07		2453	21	39252060	40480831	3254	335	SC Default	SC global	0.363991	-0.01624	0.6355	0.13249	0	0.40386	0.0493763		2453	21	39252060	40480831	3254	335	SC Somatomotor	SC Default	SC global	0.13249	0.810683	1	0.47668	1	0.00395471
																2453	21	39252060	40480831	3254	335	SC Somatomotor	SC global	0.900379	0.65004	1	0.810683	0.42256	1	4.9389e-06
1301	8	64215359	66018204	3411	274	FC Default	FC Visual	0.861133	0.58561	1	0.74155	0.34294	1	1.08644e-05		1301	8	64215359	66018204	3411	274	FC Default	FC global	0.151583	-0.21753	0.52497	0.0229774	0	0.27596	0.393719
																1301	8	64215359	66018204	3411	274	FC Visual	FC global	-0.303985	-0.71407	0.07756	0.0924072	0	0.5099	0.107805
2187	17	13648447	14508610	2717	298	FC Default	FC Limbic	0.886974	0.69324	1	0.786723	0.48058	1	3.49681e-09		2187	17	13648447	14508610	2717	298	FC Default	FC global	0.334671	0.03804	0.66822	0.112005	0.00264	0.44652	0.0312232
																2187	17	13648447	14508610	2717	298	FC Limbic	FC global	0.595858	0.26319	0.99809	0.355046	0.06927	0.99619	0.00110732
781	5	4636543	5828694	3573	342	FC Default	FC Dorsal.Attention	0.726709	0.47063	1	0.528106	0.2215	1	2.71693e-05
839	5	75959516	77290255	3620	336	FC Default	FC Dorsal.Attention	0.914451	0.6485	1	0.836221	0.42055	1	3.42399e-06
2241	18	2839843	3722828	2459	324	FC Default	FC Dorsal.Attention	0.702689	0.44725	0.99674	0.493772	0.20003	0.99349	2.66381e-05
2325	19	17045964	17750518	2173	269	FC Limbic	FC Dorsal.Attention	0.733934	0.46914	1	0.53866	0.2201	1	2.33833e-06
2325	19	17045964	17750518	2173	269	FC Default	FC Dorsal.Attention	0.786586	0.53222	1	0.618717	0.28325	1	1.43008e-05
20	1	18427821	19238924	2576	327	FC Default	FC Frontoparietal	0.722967	0.45318	1	0.522681	0.20537	1	9.48262e-06
162	1	211082893	212347582	3853	263	FC Ventral.Attention	FC Somatomotor	1	0.73927	1	1	0.54652	1	1.74604e-07
307	2	113930669	115203835	2730	237	FC Frontoparietal	FC Somatomotor	0.87578	0.64129	1	0.766991	0.41125	1	3.42309e-07
834	5	68006994	71468651	3434	286	FC Ventral.Attention	FC Somatomotor	0.788518	0.53363	1	0.62176	0.28476	1	2.04739e-05
935	6	10416551	11790671	3809	341	FC Ventral.Attention	FC Somatomotor	0.83493	0.5526	1	0.697108	0.30537	1	2.49481e-05
1438	9	93441051	94175374	2188	250	FC Frontoparietal	FC Somatomotor	0.903651	0.61134	1	0.816585	0.37374	1	1.72595e-05
3	1	2215496	2983519	2089	270	FC Somatomotor	FC Visual	0.77436	0.47465	1	0.599633	0.22529	1	3.3934e-05
385	2	207726595	208674588	2290	284	FC Frontoparietal	FC Visual	0.966842	0.71797	1	0.934783	0.51548	1	1.0173e-06
1147	7	50894509	51951647	2817	288	FC Limbic	FC Visual	0.877783	0.56553	1	0.770504	0.31982	1	5.12136e-06
1438	9	93441051	94175374	2188	250	FC Frontoparietal	FC Visual	0.870709	0.61918	1	0.758134	0.38339	1	4.58474e-06
1569	10	89971629	91021321	2680	296	FC Ventral.Attention	FC Visual	0.955134	0.66642	1	0.912281	0.44411	1	1.2303e-06
2049	15	39238841	40604780	3193	301	SC Dorsal.Attention	SC Frontoparietal	0.852652	0.53426	1	0.727016	0.28543	1	9.51031e-07
1838	12	108183189	109031819	2450	248	FC Default	FC Limbic	0.836721	0.53795	1	0.700103	0.2894	1	7.72931e-05
1595	10	121874446	122803506	2913	286	FC Ventral.Attention	FC Somatomotor	0.79974	0.51049	1	0.639584	0.2606	1	8.65646e-05
15	1	13481026	14720131	3137	322	SC Somatomotor	SC Visual	0.672663	0.37196	1	0.452476	0.13835	1	0.000116714
2308	19	1515921	2253174	1832	298	FC Default	FC Limbic	0.708169	0.431	1	0.501503	0.18576	1	0.000116849
2187	17	13648447	14508610	2717	298	FC Default	FC Dorsal.Attention	0.592148	0.34393	0.85135	0.350639	0.11829	0.7248	0.000121073
1493	10	6234719	6897037	2150	297	FC Default	FC Limbic	0.78425	0.48063	1	0.615048	0.23101	1	0.00012411
2187	17	13648447	14508610	2717	298	FC Frontoparietal	FC Visual	0.737995	0.44791	1	0.544636	0.20063	1	0.000138915
2325	19	17045964	17750518	2173	269	FC Default	FC Limbic	0.721907	0.43669	1	0.52115	0.1907	1	0.000139206
1569	10	89971629	91021321	2680	296	FC Ventral.Attention	FC Somatomotor	0.761821	0.4705	1	0.580372	0.22137	1	0.000141256
1866	13	21540734	22795188	3488	348	SC Default	SC Frontoparietal	0.775063	0.38943	1	0.600723	0.15166	1	0.000151467
2283	18	54957868	55809315	2662	279	FC Ventral.Attention	FC Somatomotor	0.840177	0.52712	1	0.705897	0.27785	1	0.000169957
2233	17	76596288	77412786	2601	348	FC Ventral.Attention	FC Somatomotor	0.64046	0.37709	0.90563	0.410189	0.1422	0.82017	0.000179009
2095	15	95662426	96864278	2931	345	SC Default	SC Somatomotor	0.681409	0.37669	1	0.464318	0.14189	1	0.000183701
1569	10	89971629	91021321	2680	296	FC Somatomotor	FC Visual	0.750127	0.41093	1	0.56269	0.16887	1	0.00018941
1847	12	118256125	119301061	2719	272	FC Default	FC Visual	0.73666	0.43322	1	0.542667	0.18768	1	0.000201855
1373	9	1874962	2441120	1838	300	SC Ventral.Attention	SC Visual	-0.779233	-1	-0.37032	0.607204	0.13714	1	0.000235756
1671	11	60515106	61717117	2276	291	SC Somatomotor	SC Visual	0.577376	0.2915	0.88782	0.333364	0.08497	0.78823	0.000259578
2039	15	26392948	27563172	2878	332	FC Ventral.Attention	FC Somatomotor	0.681252	0.38969	0.98385	0.464104	0.15213	0.96796	0.000271482
2363	19	54602371	55182973	1969	284	FC Default	FC Visual	0.70324	0.40824	1	0.494547	0.16666	1	0.000289715
785	5	9203856	10549029	3539	355	SC Limbic	SC Somatomotor	0.725896	0.37473	1	0.526925	0.14043	1	0.000292508
1414	9	37687113	38822977	2826	296	FC Limbic	FC Dorsal.Attention	0.667903	0.33972	1	0.446094	0.11541	1	0.000294467
2019	14	92101229	93386328	3826	333	FC Ventral.Attention	FC Somatomotor	0.7579	0.43525	1	0.574412	0.18944	1	0.000329597
1438	9	93441051	94175374	2188	250	FC Limbic	FC Dorsal.Attention	0.636878	0.32943	1	0.405613	0.10852	1	0.000340301
1847	12	118256125	119301061	2719	272	FC Default	FC Limbic	0.715796	0.39728	1	0.512364	0.15783	1	0.00037579
1558	10	78665482	79952996	3144	314	SC Dorsal.Attention	FC Dorsal.Attention	-0.703217	-1	-0.33532	0.494515	0.11244	1	0.000383345
1576	10	98005995	99367800	3123	321	SC Default	SC Somatomotor	0.651751	0.33763	0.99304	0.424779	0.11399	0.98612	0.000396899
1438	9	93441051	94175374	2188	250	FC Somatomotor	FC Visual	0.674272	0.35455	1	0.454642	0.12571	1	0.000402409
1744	12	3871115	4967643	2674	335	SC Default	SC Limbic	0.684257	0.34252	1	0.468207	0.11732	1	0.000408101
1371	9	653662	1103598	1888	261	FC Default	FC Dorsal.Attention	0.761025	0.43787	1	0.579159	0.19173	1	0.000412895
307	2	113930669	115203835	2730	237	SC Dorsal.Attention	SC Somatomotor	0.671766	0.34407	1	0.45127	0.11838	1	0.000451315
1267	8	21650454	22895018	2973	341	FC Frontoparietal	FC Somatomotor	0.587944	0.294	0.88726	0.345678	0.08644	0.78723	0.000493604
2465	22	19635655	20969184	2530	301	FC Frontoparietal	FC Limbic	0.63842	0.3067	1	0.40758	0.09406	1	0.000509019
1099	7	4139432	4938442	2979	323	FC Default	FC Limbic	0.641041	0.33563	0.9488	0.410934	0.11265	0.90023	0.000560145
301	2	105120579	106546524	3960	340	FC Frontoparietal	FC Visual	0.660887	0.35719	0.97963	0.436771	0.12758	0.95967	0.000572984
1631	11	19780785	20686336	2715	336	FC Ventral.Attention	FC Somatomotor	0.641519	0.3411	0.95968	0.411546	0.11635	0.92098	0.000617567
2382	20	12353962	13202335	2866	258	FC Default	FC Limbic	0.635234	0.33342	0.9255	0.403523	0.11117	0.85654	0.000622986
224	2	20064518	21084898	2678	312	FC Frontoparietal	FC Dorsal.Attention	-0.673132	-1	-0.3489	0.453107	0.12173	1	0.000658127
1358	8	133461552	134509448	2954	322	FC Frontoparietal	FC Visual	0.588914	0.30081	0.86771	0.34682	0.09049	0.75292	0.000678139
301	2	105120579	106546524	3960	340	SC Visual	FC Visual	-0.596602	-1	-0.26307	0.355934	0.06921	1	0.000715127
2320	19	13213187	13968319	1893	278	SC Ventral.Attention	SC Somatomotor	-0.681446	-1	-0.31658	0.464368	0.10022	1	0.000726312
2136	16	54866096	55907389	3072	303	FC Frontoparietal	FC Ventral.Attention	0.634821	0.30393	1	0.402998	0.09237	1	0.000862074
97	1	110224231	111134062	2032	300	FC Frontoparietal	FC Somatomotor	0.63966	0.3171	1	0.409165	0.10055	1	0.000911949
2182	17	8554764	9619356	2627	342	FC Frontoparietal	FC Dorsal.Attention	-0.579539	-0.91231	-0.27644	0.335866	0.07642	0.83231	0.000935966
1810	12	75563969	76524573	2183	263	FC Frontoparietal	FC Visual	0.671598	0.34145	1	0.451044	0.11659	1	0.000965517
1389	9	14244748	14902924	2064	318	SC Somatomotor	FC Somatomotor	-0.586534	-1	-0.25439	0.344022	0.06471	1	0.000969069
418	2	240325601	241113279	2730	314	SC Limbic	SC Somatomotor	0.654657	0.29872	1	0.428576	0.08924	1	0.000988445
1061	6	134313644	135544083	2915	310	FC Frontoparietal	FC Visual	0.509091	0.24545	0.7601	0.259174	0.06024	0.57775	0.00103221
2450	21	35729262	37303548	4214	354	FC Ventral.Attention	FC Somatomotor	0.627463	0.32768	0.94276	0.39371	0.10737	0.88879	0.00103497
190	1	239332149	240248508	2507	283	SC Default	SC Visual	0.607514	0.27966	1	0.369073	0.07821	1	0.00104678
1999	14	68976913	69794542	2179	263	FC Frontoparietal	FC Dorsal.Attention	-0.702553	-1	-0.34447	0.493581	0.11888	1	0.0010517
2183	17	9619357	10572617	2817	326	SC Default	SC Somatomotor	0.577312	0.2705	0.90386	0.33329	0.07317	0.81696	0.00106709
1735	11	130500784	131424361	2682	331	FC Frontoparietal	FC Limbic	0.5168	0.22057	0.86729	0.267083	0.04865	0.75218	0.00120139
1230	7	157199332	158031247	2989	324	FC Default	FC Limbic	0.597212	0.29234	0.90195	0.356662	0.08546	0.81352	0.0012038
2095	15	95662426	96864278	2931	345	FC Default	FC Limbic	0.589752	0.27664	0.89089	0.347807	0.07653	0.79369	0.00135433
1949	13	110995433	111621244	2250	293	SC Default	SC Somatomotor	0.620439	0.29424	0.98944	0.384945	0.08658	0.97899	0.00135826
2080	15	79292537	79998206	1984	246	SC Default	SC Somatomotor	0.616696	0.2938	0.9684	0.380314	0.08632	0.93779	0.00136623
537	3	132124019	132925967	2031	171	FC Default	FC Dorsal.Attention	0.709731	0.36766	1	0.503718	0.13517	1	0.00148527
2182	17	8554764	9619356	2627	342	FC Frontoparietal	FC Somatomotor	0.563268	0.26283	0.88793	0.317271	0.06911	0.78842	0.00150243
2248	18	9816165	10675548	2701	340	FC Default	FC Frontoparietal	0.574854	0.2575	0.9294	0.330457	0.06636	0.86378	0.00150302
396	2	219678784	220771552	2172	280	SC Frontoparietal	SC Visual	0.662838	0.27028	1	0.439354	0.07305	1	0.00156166
1847	12	118256125	119301061	2719	272	FC Somatomotor	FC Visual	0.585291	0.2569	0.96015	0.342566	0.066	0.92188	0.00168022
1731	11	126304241	127306871	2966	323	FC Frontoparietal	FC Somatomotor	0.594994	0.26917	0.94786	0.354017	0.07245	0.89844	0.00173321
1296	8	59555978	60476248	2067	237	SC Default	SC Somatomotor	0.605162	0.2771	0.97098	0.36622	0.07678	0.94281	0.00189734
2341	19	34633275	35649343	2574	259	SC Default	SC Limbic	-0.637812	-1	-0.24371	0.406804	0.05939	1	0.00209023
2187	17	13648447	14508610	2717	298	FC Limbic	FC Dorsal.Attention	0.53899	0.20819	0.89629	0.29051	0.04344	0.80333	0.0022389
20	1	18427821	19238924	2576	327	FC Frontoparietal	FC Visual	0.520764	0.22664	0.80495	0.271195	0.05136	0.64794	0.00224835
866	5	108641785	109606905	2866	255	FC Ventral.Attention	FC Somatomotor	0.653456	0.31706	1	0.427004	0.10053	1	0.00226317
758	4	175959698	177129678	3189	284	FC Ventral.Attention	FC Visual	0.644587	0.28516	1	0.415492	0.08131	1	0.00237024
1305	8	70004666	70872088	2119	275	SC Default	SC Frontoparietal	0.621605	0.23999	1	0.386392	0.0576	1	0.00241225
1858	12	129887419	130629840	2442	328	FC Frontoparietal	FC Dorsal.Attention	-0.549498	-0.89897	-0.22956	0.301948	0.0527	0.80815	0.00255016
918	5	170898341	172285682	3548	369	SC Limbic	SC Somatomotor	0.583033	0.22375	1	0.339927	0.05059	1	0.00257303
2342	19	35649344	36638122	2617	305	SC Limbic	FC Limbic	-0.66229	-1	-0.22855	0.438628	0.05223	1	0.00276167
1554	10	72659224	73514214	2685	344	FC Default	FC Dorsal.Attention	0.563893	0.2541	0.88041	0.317975	0.06456	0.77512	0.00284476
1606	10	132576794	133111170	2556	308	SC Dorsal.Attention	FC Dorsal.Attention	0.589711	0.21822	1	0.347759	0.04762	1	0.00288414
1172	7	81533567	82759283	3196	293	FC Frontoparietal	FC Visual	0.585289	0.24839	0.91005	0.342563	0.0617	0.82818	0.00293739
1413	9	36749274	37687112	2311	280	FC Dorsal.Attention	FC Somatomotor	-0.600009	-1	-0.22569	0.360011	0.05094	1	0.00297461
1624	11	11632651	12470449	2601	319	SC Frontoparietal	SC Limbic	0.45882	0.17411	0.77591	0.210516	0.03049	0.60203	0.00308889
2358	19	51259179	51903804	1781	295	FC Ventral.Attention	FC Visual	0.494015	0.18729	0.80206	0.244051	0.03534	0.6433	0.00333197
2285	18	56832313	57635821	2508	286	SC Dorsal.Attention	SC Limbic	0.571701	0.208	1	0.326842	0.04345	1	0.00359573
2348	19	41733464	43317282	2518	282	SC Dorsal.Attention	SC Ventral.Attention	0.617295	0.23154	1	0.381053	0.05365	1	0.00361712
406	2	229764919	230541092	2310	277	SC Dorsal.Attention	SC Default	0.516461	0.193	0.86549	0.266732	0.03735	0.74907	0.00365917
156	1	202583885	204092537	3553	351	SC Limbic	SC Visual	0.556403	0.19142	1	0.309584	0.03664	1	0.00408586
2101	15	101550751	102520975	2545	325	FC Default	FC Limbic	0.596207	0.24637	0.96616	0.355463	0.06123	0.93347	0.00460356
1226	7	153241229	154407487	2970	324	SC Ventral.Attention	SC Visual	-0.534647	-1	-0.16534	0.285848	0.02734	1	0.00474447
307	2	113930669	115203835	2730	237	SC Somatomotor	FC Somatomotor	-0.404979	-0.70064	-0.12919	0.164008	0.01688	0.4909	0.00487803
978	6	43770627	44596897	2238	330	SC Default	SC Somatomotor	0.571231	0.21933	0.97827	0.326305	0.04837	0.957	0.00517471
803	5	30416067	31679464	3511	325	SC Frontoparietal	SC Limbic	0.525771	0.17728	0.92004	0.276435	0.0317	0.84648	0.00519585
1141	7	44989572	46247335	3961	283	FC Limbic	FC Ventral.Attention	0.568499	0.19488	1	0.323191	0.03807	1	0.00521847
193	1	241813535	242417923	2012	245	SC Dorsal.Attention	SC Default	0.623126	0.21906	1	0.388286	0.04831	1	0.00540984
2471	22	26166935	27192923	3203	335	FC Default	FC Limbic	0.544745	0.19801	0.87482	0.296748	0.04017	0.76578	0.00552671
2127	16	27443062	29043177	2192	288	FC Frontoparietal	FC Visual	0.578606	0.20701	0.9196	0.334785	0.04354	0.84567	0.00561992
212	2	7966710	8978798	2292	303	FC Default	FC Frontoparietal	0.465735	0.149	0.80895	0.21691	0.02232	0.6544	0.00567886
1490	10	3880323	4813182	2744	315	FC Default	FC Somatomotor	0.518205	0.16863	0.90744	0.268537	0.02877	0.82345	0.00577314
1327	8	96900514	98132519	2496	288	SC Dorsal.Attention	SC Limbic	0.493954	0.15168	0.91411	0.243991	0.02327	0.8356	0.00586191
276	2	70756284	71385813	2071	248	SC Dorsal.Attention	SC Ventral.Attention	0.556669	0.18717	1	0.30988	0.03528	1	0.00615522
1630	11	18740268	19780784	2657	296	SC Dorsal.Attention	SC Visual	0.474804	0.14473	0.87217	0.225439	0.0213	0.76069	0.00627362
2039	15	26392948	27563172	2878	332	SC Somatomotor	FC Somatomotor	-0.453876	-0.82843	-0.14421	0.206004	0.02113	0.68629	0.00646054
418	2	240325601	241113279	2730	314	SC Frontoparietal	SC Limbic	-0.471468	-0.93677	-0.13016	0.222283	0.01716	0.87753	0.00653004
1729	11	124403478	125266684	2185	309	FC Limbic	FC Somatomotor	0.480088	0.14804	0.86098	0.230485	0.02246	0.74129	0.00659892
1461	9	116159541	117054909	2433	308	SC Default	SC Ventral.Attention	0.52974	0.16727	0.99192	0.280625	0.02867	0.9839	0.00666469
2370	20	884242	1771285	2498	320	FC Default	FC Visual	0.540192	0.19183	0.88682	0.291807	0.03769	0.78645	0.00673214
2167	16	85146806	86058597	2610	384	FC Dorsal.Attention	FC Somatomotor	-0.543186	-1	-0.16953	0.295051	0.02883	1	0.00691498
204	2	1875061	2680063	2235	279	FC Frontoparietal	FC Somatomotor	0.437131	0.14083	0.71605	0.191084	0.01983	0.51272	0.00710745
590	3	193122091	194217140	3093	339	FC Default	FC Limbic	0.55196	0.18758	0.90705	0.30466	0.03604	0.82275	0.00781002
23	1	21416122	22145629	2128	245	FC Dorsal.Attention	FC Ventral.Attention	-0.450918	-0.81688	-0.13905	0.203327	0.01934	0.66729	0.00782454
1946	13	108521979	109156765	2057	246	FC Dorsal.Attention	FC Somatomotor	-0.523733	-0.9996	-0.15505	0.274296	0.0243	0.9992	0.00790623
2	1	1376205	2215495	1612	208	SC Frontoparietal	SC Limbic	-0.537841	-1	-0.13769	0.289273	0.01974	1	0.00835015
2136	16	54866096	55907389	3072	303	SC Ventral.Attention	FC Ventral.Attention	0.514483	0.15104	1	0.264692	0.02308	1	0.00841587
2453	21	39252060	40480831	3254	335	SC Default	SC Frontoparietal	-0.459944	-0.86739	-0.12138	0.211548	0.01478	0.75236	0.00880812
2049	15	39238841	40604780	3193	301	SC Frontoparietal	SC Limbic	0.479019	0.13798	0.85732	0.22946	0.01936	0.73499	0.00883602
76	1	87667573	88656689	2190	305	SC Dorsal.Attention	SC Frontoparietal	0.543119	0.14887	1	0.294978	0.02279	1	0.00887694
1359	8	134509449	135313673	2944	303	FC Frontoparietal	FC Dorsal.Attention	-0.51281	-0.88818	-0.16446	0.262974	0.02796	0.78886	0.00900813
2071	15	67396521	69089815	3773	324	FC Dorsal.Attention	FC Ventral.Attention	-0.52337	-1	-0.14718	0.273916	0.02242	1	0.00910224
2097	15	98025685	98828261	2836	292	SC Dorsal.Attention	FC Dorsal.Attention	-0.484142	-0.90695	-0.13287	0.234393	0.01813	0.82255	0.00910224
2356	19	49415190	50451925	2444	312	FC Frontoparietal	FC Visual	0.542389	0.1707	0.91145	0.294186	0.02957	0.83073	0.00910761
2426	20	60125334	60766557	2136	297	FC Default	FC Limbic	0.535278	0.15878	0.89347	0.286522	0.02681	0.79829	0.00952612
2301	18	73568261	74471745	3196	331	SC Default	SC Visual	0.451409	0.12087	0.80239	0.20377	0.01498	0.64383	0.00960533
1737	11	132584402	133521642	2783	343	FC Frontoparietal	FC Dorsal.Attention	-0.431699	-0.73097	-0.12339	0.186364	0.01567	0.53431	0.00975166
920	5	173606996	174662885	3095	341	FC Frontoparietal	FC Visual	0.490738	0.14415	0.81232	0.240823	0.02207	0.65986	0.0098589
2358	19	51259179	51903804	1781	295	FC Frontoparietal	FC Ventral.Attention	0.512714	0.13758	0.96	0.262876	0.01968	0.9216	0.00998001
2091	15	91593624	92675405	2830	338	SC Dorsal.Attention	SC Ventral.Attention	0.40441	0.1114	0.72479	0.163547	0.01272	0.52532	0.0100333
920	5	173606996	174662885	3095	341	FC Ventral.Attention	FC Visual	0.424629	0.11188	0.73867	0.18031	0.01339	0.54563	0.0102087
1399	9	23091194	23859374	2170	304	SC Dorsal.Attention	SC Somatomotor	0.436881	0.11134	0.78668	0.190865	0.01297	0.61886	0.0104967
1488	10	2637066	3225336	2293	268	FC Default	FC Frontoparietal	0.47646	0.12837	0.83568	0.227014	0.01695	0.69836	0.0108709
2184	17	10572618	11778164	2968	334	SC Ventral.Attention	SC Somatomotor	0.442246	0.10706	0.87059	0.195582	0.01174	0.75793	0.0109989
1949	13	110995433	111621244	2250	293	SC Dorsal.Attention	SC Default	0.471835	0.11924	0.85637	0.222628	0.01498	0.73337	0.0112661
2488	22	44409534	45170649	2739	361	FC Somatomotor	FC Visual	0.475654	0.11358	0.86053	0.226247	0.01478	0.74051	0.0112876
33	1	34371023	35201626	2407	295	SC Limbic	FC Limbic	0.438151	0.1063	0.81793	0.191977	0.01159	0.66901	0.0117485
2187	17	13648447	14508610	2717	298	FC Limbic	FC Visual	0.452405	0.11898	0.81355	0.20467	0.01494	0.66186	0.011857
2139	16	58508979	59885499	4040	295	FC Default	FC Somatomotor	0.471659	0.12165	0.84647	0.222462	0.01505	0.71651	0.012375
2468	22	23143365	23950732	2185	253	SC Ventral.Attention	SC Somatomotor	-0.492139	-0.94103	-0.12618	0.242201	0.0165	0.88553	0.0124804
1861	12	132012317	132957945	2415	278	FC Frontoparietal	FC Ventral.Attention	-0.541403	-1	-0.11387	0.293117	0.01388	1	0.0125368
2124	16	24014706	25235251	3043	340	SC Frontoparietal	SC Ventral.Attention	0.530945	0.12834	1	0.281903	0.01738	1	0.0125391
2097	15	98025685	98828261	2836	292	SC Dorsal.Attention	SC Limbic	-0.488316	-0.98949	-0.11271	0.238452	0.01334	0.97909	0.0125741
2351	19	45040933	45893307	2221	305	FC Default	FC Somatomotor	0.445733	0.11583	0.80135	0.198678	0.01453	0.64216	0.0127679
1413	9	36749274	37687112	2311	280	FC Frontoparietal	FC Somatomotor	0.500251	0.12493	0.86451	0.250252	0.01672	0.74738	0.012944
2095	15	95662426	96864278	2931	345	SC Somatomotor	SC Visual	0.47236	0.11528	0.87066	0.223124	0.01393	0.75805	0.0129584
205	2	2680064	3314202	2150	283	FC Ventral.Attention	FC Somatomotor	0.465237	0.10782	0.77025	0.216446	0.01287	0.59328	0.0134229
1946	13	108521979	109156765	2057	246	SC Somatomotor	FC Somatomotor	0.525204	0.12039	1	0.275839	0.01544	1	0.0140739
2450	21	35729262	37303548	4214	354	SC Ventral.Attention	FC Ventral.Attention	0.450176	0.09674	0.89926	0.202659	0.01027	0.80866	0.0152673
2035	15	22799927	24099946	1977	281	SC Frontoparietal	FC Frontoparietal	0.507207	0.10779	1	0.257259	0.01223	1	0.0160219
212	2	7966710	8978798	2292	303	SC Limbic	FC Limbic	-0.420174	-0.83312	-0.08061	0.176546	0.00734	0.69409	0.0161942
1088	6	164687463	165835953	3962	281	FC Frontoparietal	FC Visual	0.479011	0.10753	0.81643	0.229452	0.01378	0.66656	0.0162707
932	6	6621938	7808323	3782	361	FC Frontoparietal	FC Limbic	-0.471653	-0.99673	-0.08826	0.222456	0.00897	0.99347	0.0165066
1836	12	106153788	106964977	2118	270	SC Limbic	SC Visual	0.4877	0.09675	0.97978	0.237851	0.01023	0.95996	0.016723
2315	19	7249360	8199016	2725	314	SC Limbic	SC Visual	0.462158	0.08504	0.93044	0.21359	0.0096	0.86572	0.0171482
3	1	2215496	2983519	2089	270	FC Frontoparietal	FC Visual	0.493315	0.10126	0.83961	0.243359	0.01338	0.70518	0.0174943
418	2	240325601	241113279	2730	314	SC Frontoparietal	SC Ventral.Attention	0.404108	0.06694	0.81737	0.163303	0.00539	0.66809	0.0177175
2284	18	55809316	56832312	2942	319	SC Default	SC Somatomotor	0.521882	0.11751	0.95619	0.272361	0.01642	0.9143	0.0177484
2228	17	71466954	72383472	2811	366	SC Default	SC Somatomotor	0.381861	0.06846	0.67188	0.145818	0.00554	0.45143	0.0177811
2312	19	4741719	5478684	2256	310	FC Somatomotor	FC Visual	0.425904	0.08081	0.77695	0.181394	0.00769	0.60365	0.0177874
590	3	193122091	194217140	3093	339	FC Default	FC Visual	0.454532	0.09378	0.78616	0.2066	0.01047	0.61805	0.017863
2421	20	56172844	56951773	2268	311	SC Default	SC Somatomotor	0.417755	0.08009	0.74202	0.174519	0.00783	0.55059	0.0183675
1592	10	118416050	119528730	2430	306	SC Ventral.Attention	SC Visual	-0.433644	-0.89578	-0.06904	0.188047	0.00591	0.80242	0.0184639
406	2	229764919	230541092	2310	277	SC Default	SC Ventral.Attention	0.445057	0.07839	0.87556	0.198076	0.00751	0.7666	0.0186201
241	2	36867390	37603360	2278	239	SC Visual	FC Visual	0.451005	0.07901	0.92557	0.203405	0.00778	0.85669	0.0189756
2357	19	50451926	51259178	1941	283	SC Limbic	SC Ventral.Attention	-0.422531	-0.85147	-0.06658	0.178533	0.00615	0.725	0.0190745
2133	16	50467034	52041336	3562	363	SC Dorsal.Attention	SC Default	0.473918	0.09711	0.90752	0.224598	0.01093	0.82359	0.0191744
2419	20	54743695	55448075	2031	292	SC Default	SC Visual	0.356439	0.06415	0.66018	0.127049	0.00493	0.43584	0.0192113
1567	10	87287936	88443652	3223	276	FC Ventral.Attention	FC Somatomotor	0.486089	0.10123	0.83336	0.236283	0.01306	0.69449	0.0192212
2179	17	5573785	6305078	2502	302	FC Limbic	FC Visual	0.411988	0.07039	0.77279	0.169734	0.00657	0.5972	0.0200533
2351	19	45040933	45893307	2221	305	FC Default	FC Ventral.Attention	0.408959	0.07152	0.78568	0.167247	0.0066	0.61729	0.0201587
805	5	32727915	33971056	3440	272	FC Ventral.Attention	FC Somatomotor	0.465077	0.08426	0.79172	0.216297	0.01024	0.62682	0.0202015
406	2	229764919	230541092	2310	277	SC Dorsal.Attention	SC Ventral.Attention	0.479658	0.08118	0.95658	0.230072	0.00937	0.91504	0.0205389
179	1	230227248	231287764	3714	330	FC Dorsal.Attention	FC Somatomotor	0.489693	0.09088	1	0.2398	0.0097	1	0.0206718
843	5	81710195	82720248	2419	265	SC Dorsal.Attention	SC Default	0.486058	0.09433	0.94144	0.236252	0.0102	0.88631	0.0211998
1965	14	32382246	33591113	3070	338	FC Dorsal.Attention	FC Ventral.Attention	0.417877	0.06983	0.86424	0.174621	0.00596	0.74691	0.0212445
1226	7	153241229	154407487	2970	324	SC Frontoparietal	FC Frontoparietal	-0.499133	-1	-0.08182	0.249134	0.00878	1	0.021359
1592	10	118416050	119528730	2430	306	FC Limbic	FC Dorsal.Attention	0.402039	0.07168	0.77269	0.161635	0.00609	0.59706	0.0215383
8	1	5362405	6136814	2161	283	SC Default	SC Visual	0.463463	0.07954	0.9014	0.214798	0.00809	0.81253	0.0215443
224	2	20064518	21084898	2678	312	FC Frontoparietal	FC Somatomotor	0.416711	0.07583	0.74158	0.173648	0.00737	0.54994	0.0223252
1153	7	55161395	56303513	3569	254	SC Somatomotor	SC Visual	0.461048	0.07671	0.89267	0.212565	0.00751	0.79687	0.0228473
359	2	174118390	174927563	2076	300	SC Dorsal.Attention	SC Visual	0.461906	0.07697	0.94117	0.213358	0.00771	0.88581	0.0230787
2165	16	83778372	84440154	3211	362	SC Limbic	SC Ventral.Attention	0.436525	0.06993	0.88309	0.190555	0.00647	0.77985	0.0232777
2299	18	71491861	72785206	3176	333	FC Frontoparietal	FC Ventral.Attention	0.460693	0.06607	0.92024	0.212238	0.00742	0.84685	0.024038
2405	20	41351515	42185671	2174	297	SC Frontoparietal	SC Somatomotor	0.462406	0.07629	0.94517	0.21382	0.00739	0.89335	0.0241828
1438	9	93441051	94175374	2188	250	FC Frontoparietal	FC Limbic	0.429097	0.06124	0.86363	0.184125	0.00522	0.74586	0.0248493
2312	19	4741719	5478684	2256	310	FC Frontoparietal	FC Somatomotor	0.39457	0.0568	0.70332	0.155686	0.00561	0.49466	0.0255185
2132	16	49010762	50467033	3478	366	SC Limbic	SC Visual	0.387166	0.04604	0.77453	0.149897	0.00391	0.5999	0.0267389
2134	16	52041337	53393882	3301	316	FC Frontoparietal	FC Visual	0.421666	0.05883	0.74365	0.177802	0.00774	0.55365	0.0284788
1472	9	128785783	129617771	2227	322	SC Dorsal.Attention	SC Default	0.419026	0.04537	0.80918	0.175583	0.00437	0.65476	0.0286931
2241	18	2839843	3722828	2459	324	SC Dorsal.Attention	FC Dorsal.Attention	0.304085	0.03199	0.60682	0.0924679	0.00217	0.36823	0.0292071
2049	15	39238841	40604780	3193	301	SC Dorsal.Attention	SC Limbic	0.381984	0.0395	0.76805	0.145912	0.00373	0.5899	0.0292235
1875	13	31433219	32986686	3962	333	SC Dorsal.Attention	SC Default	0.419029	0.0412	0.81624	0.175585	0.00386	0.66624	0.0295547
1843	12	114685671	115439451	2197	270	SC Limbic	FC Limbic	0.398916	0.04453	0.8112	0.159134	0.00425	0.65805	0.0299593
2492	22	48269178	48977538	2490	328	FC Frontoparietal	FC Visual	0.347629	0.0375	0.61318	0.120846	0.00286	0.376	0.0300914
11	1	8580988	9475966	2069	297	FC Ventral.Attention	FC Somatomotor	0.407349	0.04886	0.72088	0.165934	0.00499	0.51967	0.0312603
2477	22	32662294	33501725	2827	282	SC Somatomotor	SC Visual	0.470165	0.04387	0.95158	0.221055	0.00494	0.9055	0.0315493
803	5	30416067	31679464	3511	325	SC Default	SC Limbic	-0.346084	-0.72757	-0.03682	0.119774	0.00263	0.52936	0.0320595
2413	20	49236419	50653620	4009	353	SC Dorsal.Attention	SC Default	0.410369	0.04195	0.81169	0.168403	0.00517	0.65884	0.0322676
1648	11	35500368	36331189	2089	279	FC Limbic	FC Ventral.Attention	-0.378207	-0.81258	-0.03481	0.143041	0.00266	0.66028	0.0327458
160	1	208162952	209711169	3839	371	FC Ventral.Attention	FC Visual	0.431894	0.03505	0.8338	0.186533	0.0049	0.69522	0.0331035
1602	10	129134739	129831969	3034	313	FC Dorsal.Attention	FC Ventral.Attention	-0.431637	-0.90511	-0.04546	0.186311	0.00477	0.81923	0.0334169
617	4	17290237	18753263	4047	277	SC Frontoparietal	SC Limbic	0.392635	0.03056	0.78425	0.154162	0.00429	0.6151	0.0341582
1073	6	150635316	151629954	3407	325	SC Dorsal.Attention	SC Ventral.Attention	0.318986	0.02407	0.61554	0.101752	0.00247	0.37889	0.0342224
1567	10	87287936	88443652	3223	276	SC Limbic	FC Limbic	0.413116	0.03627	0.86346	0.170665	0.00354	0.74556	0.0351661
97	1	110224231	111134062	2032	300	FC Ventral.Attention	FC Somatomotor	0.393306	0.03838	0.69217	0.15469	0.00438	0.4791	0.0352722
675	4	82655624	84003062	3557	273	FC Default	FC Visual	0.441308	0.0387	0.80855	0.194753	0.00543	0.65375	0.0356798
1752	12	11742150	12721874	2447	298	SC Dorsal.Attention	SC Default	0.353027	0.01886	0.67869	0.124628	0.00238	0.46062	0.0361348
921	5	174662886	176180301	3073	337	FC Somatomotor	FC Visual	0.443947	0.03634	0.88719	0.197089	0.0048	0.78711	0.0361554
2097	15	98025685	98828261	2836	292	SC Dorsal.Attention	SC Ventral.Attention	0.407636	0.03041	0.83941	0.166167	0.00417	0.70462	0.0362657
1858	12	129887419	130629840	2442	328	FC Frontoparietal	FC Limbic	-0.342351	-0.72554	-0.02352	0.117204	0.00211	0.52641	0.0367215
2453	21	39252060	40480831	3254	335	SC Dorsal.Attention	SC Somatomotor	0.404665	0.0291	0.80856	0.163754	0.0032	0.65377	0.0369413
2287	18	58527237	59449422	2308	263	SC Ventral.Attention	FC Ventral.Attention	-0.381131	-0.81254	-0.03011	0.145261	0.00272	0.66022	0.0370536
2135	16	53393883	54866095	3730	360	FC Frontoparietal	FC Ventral.Attention	0.415129	0.01845	0.86594	0.172332	0.00323	0.74985	0.0370547
1476	9	132999453	134141936	2660	336	SC Frontoparietal	SC Limbic	0.42352	0.0362	0.87929	0.17937	0.0044	0.77315	0.0373123
1948	13	109813577	110995432	3831	354	SC Dorsal.Attention	FC Dorsal.Attention	-0.321267	-0.64965	-0.02329	0.103213	0.00215	0.42204	0.0373531
2017	14	89482884	90662836	2915	331	SC Ventral.Attention	FC Ventral.Attention	0.40473	0.03747	0.87409	0.163806	0.00344	0.76403	0.0375629
2495	22	50347997	51244236	2765	292	SC Ventral.Attention	SC Somatomotor	-0.411768	-0.85604	-0.01863	0.169553	0.0032	0.73281	0.0384451
180	1	231287765	232177704	2170	265	SC Ventral.Attention	SC Somatomotor	-0.361923	-0.73339	-0.01396	0.130988	0.00231	0.53786	0.0387632
15	1	13481026	14720131	3137	322	FC Limbic	FC Visual	-0.396212	-0.92125	-0.03258	0.156984	0.00314	0.8487	0.0391039
2415	20	51533751	52411532	2106	325	FC Limbic	FC Visual	-0.368455	-0.83302	-0.02304	0.135759	0.0024	0.69392	0.0413473
1942	13	104378436	105672500	3382	312	SC Default	SC Somatomotor	0.406737	0.01463	0.79221	0.165435	0.00299	0.62816	0.0424306
2380	20	10279604	11257012	2699	306	FC Dorsal.Attention	FC Ventral.Attention	0.391333	0.01557	0.86879	0.153141	0.00247	0.75479	0.0428222
978	6	43770627	44596897	2238	330	FC Frontoparietal	FC Visual	0.389013	0.01902	0.71246	0.151331	0.00312	0.5076	0.0428755
978	6	43770627	44596897	2238	330	SC Limbic	SC Somatomotor	0.355232	0.01082	0.71688	0.12619	0.00178	0.51392	0.0458772
1944	13	106313848	107037864	2157	267	FC Dorsal.Attention	FC Visual	-0.38157	-0.81709	-0.00933	0.145596	0.0022	0.66764	0.0471486
2133	16	50467034	52041336	3562	363	SC Dorsal.Attention	SC Ventral.Attention	0.41325	0.00599	0.88897	0.170775	0.00289	0.79026	0.0472384
16	1	14720132	15755230	3268	350	SC Ventral.Attention	SC Visual	0.339132	0.0152	0.69527	0.115011	0.00204	0.4834	0.0473388
103	1	117046312	118118667	2217	287	FC Ventral.Attention	FC Somatomotor	0.36704	0.00516	0.67815	0.134719	0.0025	0.45989	0.0477034
1946	13	108521979	109156765	2057	246	FC Dorsal.Attention	FC Visual	0.407808	0.00846	0.91863	0.166307	0.00244	0.84388	0.0477856
2352	19	45893308	46765060	2283	267	FC Frontoparietal	FC Somatomotor	0.344293	-0.0022	0.65935	0.118537	0	0.43475	0.0487025
1858	12	129887419	130629840	2442	328	SC Limbic	FC Limbic	0.310705	-0.00148	0.64055	0.0965375	0	0.41031	0.048763
1792	12	54371449	55416802	2477	287	SC Somatomotor	SC Visual	0.363138	0.00242	0.73902	0.13187	0.00193	0.54616	0.0496015
179	1	230227248	231287764	3714	330	SC Ventral.Attention	SC Visual	0.383332	0.00085	0.8154	0.146944	0.0017	0.66488	0.0497528
1858	12	129887419	130629840	2442	328	FC Limbic	FC Dorsal.Attention	0.396745	-0.00987	0.8197	0.157407	0	0.67192	0.0506593
180	1	231287765	232177704	2170	265	SC Dorsal.Attention	SC Somatomotor	0.401059	0.00639	0.82681	0.160848	0.00283	0.68361	0.0509666
1934	13	94925137	96132647	3932	337	FC Limbic	FC Dorsal.Attention	0.389571	0.00052	0.80553	0.151766	0.00184	0.64889	0.0514038
1949	13	110995433	111621244	2250	293	SC Dorsal.Attention	SC Somatomotor	0.383194	-0.00443	0.78992	0.146838	0	0.62397	0.051752
2095	15	95662426	96864278	2931	345	SC Default	SC Visual	0.373518	-0.01495	0.78356	0.139516	0	0.61397	0.0526043
1226	7	153241229	154407487	2970	324	SC Frontoparietal	SC Ventral.Attention	0.404481	-0.00841	0.96798	0.163605	0	0.93699	0.0533015
934	6	9020711	10416550	3848	300	FC Limbic	FC Somatomotor	0.367988	-0.00088	0.76833	0.135415	0	0.59033	0.0533646
2019	14	92101229	93386328	3826	333	SC Frontoparietal	SC Limbic	0.307398	-0.00069	0.63294	0.0944933	0	0.40061	0.0535044
2283	18	54957868	55809315	2662	279	FC Limbic	FC Somatomotor	0.40849	-0.00391	0.89136	0.166864	0	0.7949	0.0538048
20	1	18427821	19238924	2576	327	FC Default	FC Visual	0.379412	-0.01614	0.7188	0.143954	0	0.51668	0.0539515
214	2	9960671	10611654	2377	274	FC Frontoparietal	FC Visual	0.339142	-0.006	0.6455	0.115017	0	0.41667	0.055027
1296	8	59555978	60476248	2067	237	SC Default	FC Default	0.38525	-0.0093	0.86804	0.148418	0	0.75349	0.0554726
2301	18	73568261	74471745	3196	331	SC Default	SC Frontoparietal	0.332254	-0.00711	0.72523	0.110393	0	0.52596	0.0580378
192	1	241033585	241813534	2304	289	FC Ventral.Attention	FC Somatomotor	0.340669	-0.02718	0.63781	0.116056	0	0.40757	0.058349
426	3	4109394	4835083	2188	294	FC Ventral.Attention	FC Somatomotor	0.39377	-0.02263	0.74352	0.155055	0	0.553	0.0585616
2120	16	17343278	19104257	3206	283	SC Default	SC Limbic	-0.378007	-0.89979	0.01766	0.142889	0	0.80963	0.0589283
406	2	229764919	230541092	2310	277	FC Limbic	FC Dorsal.Attention	0.371389	-0.0168	0.77497	0.13793	0	0.60058	0.059377
1720	11	113889020	114742317	2103	271	SC Limbic	SC Visual	-0.355835	-0.8109	0.01503	0.126618	0	0.65755	0.0600323
2488	22	44409534	45170649	2739	361	SC Default	SC Visual	-0.334841	-0.7811	0.01061	0.112119	0	0.61012	0.0600561
2047	15	36583328	37962915	3480	338	SC Dorsal.Attention	SC Visual	-0.33845	-0.7587	0.0111	0.114549	0	0.57563	0.0601223
1940	13	101573737	103050417	4179	351	FC Dorsal.Attention	FC Visual	0.38798	-0.01826	0.9201	0.150528	0	0.84658	0.0604805
399	2	222327714	223353965	2103	271	SC Dorsal.Attention	SC Visual	0.360193	-0.0191	0.77395	0.129739	0	0.599	0.0613276
557	3	155928191	156795410	2152	205	FC Default	FC Dorsal.Attention	0.42741	-0.02608	0.81602	0.18268	0	0.66589	0.0618812
2311	19	3893910	4741718	2154	301	SC Dorsal.Attention	SC Frontoparietal	0.325373	-0.01531	0.72097	0.105867	0	0.5198	0.0630499
2182	17	8554764	9619356	2627	342	SC Somatomotor	SC Visual	0.307818	-0.01645	0.65034	0.0947518	0	0.42294	0.0637645
312	2	119635490	121073752	3524	294	SC Dorsal.Attention	SC Ventral.Attention	0.360459	-0.02507	0.77678	0.12993	0	0.60339	0.0642335
2369	20	60795	884241	2512	352	SC Dorsal.Attention	SC Ventral.Attention	0.357464	-0.01831	0.7831	0.127781	0	0.61325	0.0643862
2423	20	57924038	58780894	2279	326	SC Frontoparietal	SC Visual	-0.37919	-0.91776	0.01957	0.143785	0	0.84228	0.0656703
1327	8	96900514	98132519	2496	288	SC Frontoparietal	FC Frontoparietal	0.390795	-0.02118	0.95035	0.152721	0	0.90316	0.0657959
2358	19	51259179	51903804	1781	295	FC Limbic	FC Visual	0.336763	-0.01942	0.71716	0.11341	0	0.51435	0.0665752
1535	10	53129610	53919161	2584	266	FC Ventral.Attention	FC Visual	0.370138	-0.02094	0.75598	0.137002	0	0.57151	0.0683889
2017	14	89482884	90662836	2915	331	SC Frontoparietal	SC Ventral.Attention	-0.309718	-0.66865	0.02478	0.0959251	0	0.44709	0.0691367
1746	12	6023701	6948954	2329	300	FC Ventral.Attention	FC Visual	0.33688	-0.03005	0.68408	0.113488	0	0.46814	0.0694991
2186	17	12676354	13648446	3458	343	FC Default	FC Ventral.Attention	0.342524	-0.03704	0.74781	0.117322	0	0.55923	0.0729691
1847	12	118256125	119301061	2719	272	FC Default	FC Somatomotor	0.330059	-0.02667	0.69537	0.108939	0	0.48354	0.0737954
2231	17	74908267	75619256	2381	318	SC Dorsal.Attention	SC Frontoparietal	0.324433	-0.02717	0.74178	0.105257	0	0.55024	0.074128
2097	15	98025685	98828261	2836	292	SC Limbic	SC Ventral.Attention	-0.383049	-0.94397	0.04283	0.146727	0	0.89108	0.0760486
978	6	43770627	44596897	2238	330	SC Frontoparietal	SC Somatomotor	0.350012	-0.04736	0.77996	0.122509	0	0.60903	0.076546
1567	10	87287936	88443652	3223	276	FC Limbic	FC Somatomotor	0.354838	-0.03766	0.80111	0.12591	0	0.64177	0.0767443
2021	14	94892241	95946792	3730	365	SC Visual	FC Visual	-0.369002	-0.88896	0.04645	0.136162	0	0.79025	0.0775611
2494	22	49559208	50347996	3032	293	FC Frontoparietal	FC Somatomotor	0.343939	-0.05074	0.6975	0.118294	0	0.48676	0.0781099
2453	21	39252060	40480831	3254	335	SC Dorsal.Attention	SC Frontoparietal	-0.359226	-0.8291	0.04849	0.129043	0	0.68848	0.0783781
1948	13	109813577	110995432	3831	354	SC Dorsal.Attention	SC Frontoparietal	0.309983	-0.0376	0.7242	0.0960894	0	0.52447	0.0789989
2184	17	10572618	11778164	2968	334	SC Default	SC Ventral.Attention	0.373347	-0.039	0.87781	0.139388	0	0.77055	0.0791597
2133	16	50467034	52041336	3562	363	SC Ventral.Attention	SC Visual	0.35733	-0.04602	0.80847	0.127685	0	0.65363	0.0797434
2356	19	49415190	50451925	2444	312	SC Limbic	SC Somatomotor	0.322251	-0.04968	0.70094	0.103846	0	0.49132	0.0819416
319	2	126754028	127895644	3442	281	SC Ventral.Attention	SC Visual	-0.33747	-0.80093	0.04106	0.113886	0	0.64148	0.0820641
2453	21	39252060	40480831	3254	335	SC Frontoparietal	SC Somatomotor	0.319399	-0.04141	0.71252	0.102016	0	0.50776	0.0831567
2133	16	50467034	52041336	3562	363	SC Default	SC Visual	0.340038	-0.05359	0.75552	0.115626	0	0.57114	0.0846173
193	1	241813535	242417923	2012	245	SC Dorsal.Attention	SC Limbic	0.363455	-0.05526	0.86614	0.132099	0	0.75021	0.0847711
1376	9	4025356	4596614	2060	308	FC Frontoparietal	FC Visual	0.322019	-0.06603	0.63972	0.103696	0	0.40954	0.0891504
881	5	124109486	125131720	2940	307	FC Ventral.Attention	FC Visual	0.300529	-0.06179	0.63508	0.0903177	0	0.40332	0.0895383
2320	19	13213187	13968319	1893	278	SC Frontoparietal	SC Ventral.Attention	0.349672	-0.04966	0.87243	0.12227	0	0.76113	0.0902275
283	2	77372831	78080057	2183	251	FC Frontoparietal	FC Somatomotor	0.358243	-0.06946	0.75267	0.128338	0	0.56651	0.0919538
1172	7	81533567	82759283	3196	293	SC Dorsal.Attention	SC Limbic	0.325762	-0.05058	0.75455	0.106121	0	0.56934	0.0931298
2049	15	39238841	40604780	3193	301	SC Frontoparietal	SC Visual	-0.270493	-0.63335	0.04263	0.0731666	0	0.40113	0.093663
898	5	148662215	149850203	2774	333	SC Somatomotor	FC Somatomotor	-0.348343	-0.84727	0.06541	0.121343	0	0.71787	0.09397
945	6	21295865	22199713	2187	291	FC Default	FC Ventral.Attention	0.314912	-0.06121	0.71446	0.0991694	0	0.51045	0.0960372
1436	9	91643256	92500277	2259	250	SC Limbic	SC Ventral.Attention	0.323044	-0.06442	0.76857	0.104358	0	0.5907	0.0970166
1226	7	153241229	154407487	2970	324	FC Frontoparietal	FC Somatomotor	0.3492	-0.07576	0.73881	0.121941	0	0.54585	0.0993955
2307	19	762047	1515920	2066	324	FC Limbic	FC Somatomotor	0.329387	-0.05846	0.77675	0.108496	0	0.60371	0.101362
1866	13	21540734	22795188	3488	348	SC Frontoparietal	SC Limbic	-0.327592	-0.83956	0.06586	0.107317	0	0.70485	0.102462
418	2	240325601	241113279	2730	314	SC Frontoparietal	SC Somatomotor	-0.275776	-0.6709	0.05622	0.0760524	0	0.4501	0.104076
2426	20	60125334	60766557	2136	297	FC Somatomotor	FC Visual	0.34365	-0.066	0.76673	0.118095	0	0.58787	0.104139
1843	12	114685671	115439451	2197	270	FC Limbic	FC Ventral.Attention	-0.333563	-0.86553	0.06834	0.111264	0	0.74914	0.104307
1453	9	109150718	110630150	3962	358	FC Frontoparietal	FC Dorsal.Attention	-0.302459	-0.64444	0.07699	0.0914816	0	0.41548	0.104313
1595	10	121874446	122803506	2913	286	FC Frontoparietal	FC Ventral.Attention	0.321487	-0.0865	0.75724	0.103354	0	0.57444	0.104551
1844	12	115439452	116197675	2269	295	SC Dorsal.Attention	SC Ventral.Attention	0.320246	-0.0664	0.75556	0.102558	0	0.57088	0.105338
2315	19	7249360	8199016	2725	314	SC Limbic	SC Ventral.Attention	0.318041	-0.07935	0.76716	0.10115	0	0.58853	0.105421
1886	13	42950158	43931931	2389	279	SC Default	SC Limbic	-0.289159	-0.70541	0.06316	0.0836129	0	0.49761	0.106911
781	5	4636543	5828694	3573	342	FC Limbic	FC Dorsal.Attention	0.294189	-0.07526	0.66903	0.0865474	0	0.44834	0.108024
2231	17	74908267	75619256	2381	318	SC Frontoparietal	SC Somatomotor	-0.256589	-0.61038	0.05772	0.0658378	0	0.37256	0.10953
1722	11	116247378	117295641	3145	285	SC Somatomotor	FC Somatomotor	-0.278258	-0.64764	0.06568	0.0774275	0	0.41943	0.109988
1461	9	116159541	117054909	2433	308	SC Ventral.Attention	FC Ventral.Attention	-0.278717	-0.67047	0.07066	0.0776831	0	0.44954	0.111504
2071	15	67396521	69089815	3773	324	FC Ventral.Attention	FC Somatomotor	0.335806	-0.1109	0.67499	0.112766	0	0.45638	0.111607
1438	9	93441051	94175374	2188	250	FC Limbic	FC Somatomotor	0.316352	-0.08172	0.74859	0.100079	0	0.56039	0.112232
2314	19	6455429	7249359	2659	324	SC Visual	FC Visual	-0.285024	-0.68591	0.06609	0.0812388	0	0.47047	0.112924
11	1	8580988	9475966	2069	297	FC Frontoparietal	FC Ventral.Attention	0.273164	-0.06745	0.62117	0.0746185	0	0.38585	0.114148
2321	19	13968320	14891100	2126	294	FC Ventral.Attention	FC Visual	-0.307227	-0.85618	0.06827	0.0943884	0	0.73304	0.114165
1592	10	118416050	119528730	2430	306	SC Default	SC Ventral.Attention	-0.277044	-0.69476	0.06494	0.0767533	0	0.48269	0.114189
2095	15	95662426	96864278	2931	345	SC Limbic	SC Somatomotor	0.291616	-0.07854	0.67298	0.0850398	0	0.4529	0.114376
2465	22	19635655	20969184	2530	301	FC Limbic	FC Dorsal.Attention	0.29243	-0.07232	0.66817	0.0855155	0	0.44645	0.114787
2005	14	75699502	76694201	2487	284	SC Dorsal.Attention	SC Visual	-0.312175	-0.79536	0.08077	0.0974535	0	0.6326	0.115713
2437	21	21632917	22201890	2147	232	SC Default	SC Frontoparietal	0.286571	-0.0781	0.70321	0.0821228	0	0.4945	0.116578
1126	7	27351287	28890886	4149	354	FC Default	FC Frontoparietal	0.288789	-0.08176	0.64437	0.0833988	0	0.41522	0.116815
2095	15	95662426	96864278	2931	345	SC Default	SC Limbic	0.293728	-0.08099	0.71155	0.0862763	0	0.50631	0.117056
2182	17	8554764	9619356	2627	342	SC Dorsal.Attention	SC Somatomotor	0.307569	-0.08575	0.71526	0.0945984	0	0.51275	0.117492
653	4	57103101	58011085	2852	258	SC Frontoparietal	SC Visual	-0.344786	-0.88939	0.09048	0.118878	0	0.79102	0.118749
2107	16	5782969	6446081	2372	337	FC Default	FC Somatomotor	0.294342	-0.09972	0.65918	0.0866374	0	0.43538	0.120086
418	2	240325601	241113279	2730	314	SC Ventral.Attention	SC Somatomotor	-0.300676	-0.71416	0.09373	0.0904062	0	0.51002	0.120425
2228	17	71466954	72383472	2811	366	FC Default	FC Frontoparietal	0.297487	-0.09493	0.67187	0.0884988	0	0.4514	0.120626
1226	7	153241229	154407487	2970	324	SC Frontoparietal	SC Visual	0.296396	-0.08587	0.7367	0.0878504	0	0.54272	0.120652
1351	8	125453323	126766827	3401	329	FC Frontoparietal	FC Visual	0.287766	-0.10292	0.60171	0.0828091	0	0.36484	0.124319
1602	10	129134739	129831969	3034	313	SC Ventral.Attention	SC Somatomotor	0.306627	-0.08162	0.81365	0.0940201	0	0.66203	0.124506
1948	13	109813577	110995432	3831	354	SC Frontoparietal	SC Visual	0.323289	-0.08644	0.81909	0.104516	0	0.67092	0.127831
1701	11	94384536	95327210	2254	293	SC Frontoparietal	SC Visual	-0.321266	-0.84867	0.08668	0.103212	0	0.72025	0.128953
2248	18	9816165	10675548	2701	340	FC Frontoparietal	FC Ventral.Attention	0.294327	-0.09163	0.69257	0.0866282	0	0.47965	0.128966
2423	20	57924038	58780894	2279	326	SC Ventral.Attention	SC Visual	-0.298151	-0.80176	0.08849	0.088894	0	0.64281	0.130451
2049	15	39238841	40604780	3193	301	SC Dorsal.Attention	SC Visual	0.231795	-0.07257	0.54679	0.0537288	0	0.29898	0.133145
1847	12	118256125	119301061	2719	272	FC Limbic	FC Somatomotor	0.280187	-0.09247	0.67497	0.078505	0	0.45558	0.133378
2241	18	2839843	3722828	2459	324	SC Dorsal.Attention	SC Somatomotor	0.280329	-0.08964	0.65667	0.0785842	0	0.43154	0.134787
353	2	169224446	170155561	2397	284	SC Frontoparietal	SC Visual	0.295193	-0.09772	0.73281	0.0871392	0	0.53758	0.138848
1847	12	118256125	119301061	2719	272	FC Limbic	FC Visual	0.288141	-0.11268	0.67711	0.083025	0	0.45887	0.140319
778	5	2106886	2960068	3069	327	FC Frontoparietal	FC Visual	0.276674	-0.12823	0.59785	0.0765484	0	0.35839	0.140897
880	5	123191942	124109485	2304	283	SC Frontoparietal	SC Visual	-0.261756	-0.65002	0.07994	0.0685164	0	0.42252	0.142183
1993	14	61652817	62717985	2852	290	SC Ventral.Attention	FC Ventral.Attention	0.313394	-0.108	0.83065	0.0982161	0	0.69028	0.142224
2021	14	94892241	95946792	3730	365	SC Dorsal.Attention	SC Visual	0.28186	-0.10123	0.7083	0.079445	0	0.50317	0.142823
2465	22	19635655	20969184	2530	301	FC Frontoparietal	FC Dorsal.Attention	-0.279936	-0.63061	0.12548	0.0783641	0	0.39867	0.146653
2232	17	75619257	76596287	3340	366	FC Default	FC Somatomotor	0.269397	-0.11767	0.62802	0.0725745	0	0.39519	0.14736
1722	11	116247378	117295641	3145	285	FC Default	FC Somatomotor	0.302284	-0.13015	0.71319	0.0913756	0	0.50897	0.147504
2421	20	56172844	56951773	2268	311	FC Dorsal.Attention	FC Visual	0.291719	-0.10862	0.77099	0.0851002	0	0.59442	0.149633
2231	17	74908267	75619256	2381	318	SC Dorsal.Attention	SC Somatomotor	0.252394	-0.1143	0.59525	0.0637027	0	0.35542	0.151642
1965	14	32382246	33591113	3070	338	SC Ventral.Attention	FC Ventral.Attention	0.241703	-0.09042	0.60524	0.0584205	0	0.36631	0.152722
2303	18	75240761	76231685	3639	339	SC Frontoparietal	SC Limbic	0.301963	-0.13166	0.75524	0.0911817	0	0.57104	0.154848
1746	12	6023701	6948954	2329	300	FC Dorsal.Attention	FC Ventral.Attention	0.272582	-0.09733	0.7332	0.074301	0	0.53758	0.155817
653	4	57103101	58011085	2852	258	SC Frontoparietal	FC Frontoparietal	-0.311883	-0.83092	0.12391	0.0972712	0	0.69107	0.156268
766	4	182946259	183603892	2095	300	FC Limbic	FC Visual	0.236279	-0.096	0.56269	0.0558277	0	0.31662	0.156919
1746	12	6023701	6948954	2329	300	FC Dorsal.Attention	FC Visual	0.29294	-0.11111	0.80254	0.0858137	0	0.64464	0.157114
1937	13	98527336	99402294	2462	306	SC Default	SC Limbic	-0.276399	-0.73929	0.10947	0.0763963	0	0.54709	0.158189
2097	15	98025685	98828261	2836	292	FC Default	FC Dorsal.Attention	0.294699	-0.1576	0.65062	0.0868477	0	0.4249	0.159566
1955	14	20876081	21982654	2963	373	FC Frontoparietal	FC Visual	0.285834	-0.15447	0.6464	0.0817012	0	0.41908	0.163933
2421	20	56172844	56951773	2268	311	FC Limbic	FC Visual	0.268853	-0.11648	0.66227	0.0722818	0	0.4386	0.164967
251	2	45850048	46499326	2107	331	SC Ventral.Attention	SC Visual	0.254811	-0.11985	0.64804	0.0649288	0	0.41995	0.168253
2101	15	101550751	102520975	2545	325	SC Dorsal.Attention	SC Visual	0.296925	-0.14566	0.79628	0.0881642	0	0.63558	0.168609
781	5	4636543	5828694	3573	342	FC Default	FC Limbic	0.217856	-0.11027	0.48876	0.0474611	0	0.23913	0.169589
2359	19	51903805	52678748	2824	282	SC Dorsal.Attention	SC Limbic	-0.243433	-0.64499	0.10287	0.0592597	0	0.41602	0.17144
2246	18	7862480	8788524	2916	306	FC Dorsal.Attention	FC Ventral.Attention	0.291331	-0.12382	0.82116	0.0848736	0	0.6743	0.171872
2133	16	50467034	52041336	3562	363	SC Limbic	SC Visual	-0.245926	-0.6631	0.11242	0.0604797	0	0.43971	0.17258
1480	9	136770927	137593527	2484	293	FC Frontoparietal	FC Visual	0.264813	-0.14948	0.59754	0.0701261	0	0.36065	0.172826
978	6	43770627	44596897	2238	330	FC Frontoparietal	FC Somatomotor	0.295061	-0.16544	0.69891	0.0870608	0	0.49123	0.174417
11	1	8580988	9475966	2069	297	FC Frontoparietal	FC Somatomotor	0.267352	-0.14787	0.62222	0.0714771	0	0.39083	0.174518
944	6	20418021	21295864	2366	237	FC Default	FC Dorsal.Attention	0.275657	-0.16179	0.62235	0.0759866	0	0.39102	0.174618
1223	7	149843000	150897818	3065	281	FC Default	FC Dorsal.Attention	0.304147	-0.17755	0.68705	0.0925054	0	0.48012	0.178587
2307	19	762047	1515920	2066	324	SC Dorsal.Attention	SC Ventral.Attention	0.263944	-0.13618	0.68079	0.0696663	0	0.46411	0.179279
2363	19	54602371	55182973	1969	284	FC Dorsal.Attention	FC Visual	0.252738	-0.1212	0.6913	0.0638767	0	0.4779	0.179572
2426	20	60125334	60766557	2136	297	FC Limbic	FC Visual	0.283987	-0.15252	0.73214	0.0806487	0	0.53742	0.179913
2188	17	14508611	15308722	2794	299	SC Limbic	SC Visual	0.274182	-0.13449	0.75485	0.0751757	0	0.56979	0.180732
212	2	7966710	8978798	2292	303	FC Default	FC Limbic	0.200109	-0.11882	0.4582	0.0400436	0	0.21025	0.183108
1085	6	161371015	162254229	2718	301	FC Limbic	FC Visual	0.249489	-0.13391	0.63621	0.0622446	0	0.40477	0.186775
1592	10	118416050	119528730	2430	306	SC Frontoparietal	SC Ventral.Attention	0.261226	-0.12973	0.7316	0.068239	0	0.53524	0.187357
418	2	240325601	241113279	2730	314	SC Default	SC Limbic	0.248913	-0.1224	0.66183	0.0619575	0	0.43837	0.187602
2197	17	29783142	31318753	3410	323	SC Ventral.Attention	SC Somatomotor	-0.269151	-0.72213	0.13973	0.0724425	0	0.52147	0.187694
76	1	87667573	88656689	2190	305	FC Dorsal.Attention	FC Ventral.Attention	0.278306	-0.14961	0.79204	0.0774541	0	0.62786	0.188311
1483	9	138995792	140097759	2254	297	SC Limbic	SC Somatomotor	0.265681	-0.15147	0.68413	0.0705866	0	0.46823	0.18954
438	3	16084006	17182494	3365	311	FC Frontoparietal	FC Limbic	0.262106	-0.14186	0.72033	0.0686996	0	0.5208	0.191675
590	3	193122091	194217140	3093	339	SC Default	FC Default	-0.258177	-0.71571	0.14679	0.0666552	0	0.51224	0.193948
1380	9	7388203	8262303	2942	322	SC Limbic	FC Limbic	0.250278	-0.1342	0.66682	0.0626388	0	0.44507	0.194403
1963	14	29029225	30831154	3420	335	FC Frontoparietal	FC Dorsal.Attention	-0.264848	-0.64295	0.16813	0.0701442	0	0.41496	0.194438
2311	19	3893910	4741718	2154	301	SC Dorsal.Attention	SC Somatomotor	0.255828	-0.15496	0.66267	0.0654482	0	0.43913	0.196878
2242	18	3722829	4603961	2351	318	SC Limbic	SC Visual	0.253872	-0.1359	0.70274	0.0644509	0	0.49401	0.197641
76	1	87667573	88656689	2190	305	FC Limbic	FC Ventral.Attention	-0.270182	-0.79401	0.1275	0.0729982	0	0.63045	0.200743
1089	6	165835954	166853325	3296	318	FC Frontoparietal	FC Ventral.Attention	0.268818	-0.15952	0.70583	0.0722633	0	0.50043	0.201156
2244	18	5575813	6756496	3011	344	SC Somatomotor	FC Somatomotor	-0.249918	-0.68995	0.14325	0.0624591	0	0.47604	0.204917
2216	17	54950108	56245227	3102	381	FC Frontoparietal	FC Dorsal.Attention	-0.27615	-0.69242	0.19988	0.0762588	0	0.48183	0.205162
2351	19	45040933	45893307	2221	305	FC Ventral.Attention	FC Somatomotor	0.256683	-0.18289	0.59607	0.0658864	0	0.3589	0.205252
2456	21	42187153	43081434	2677	340	FC Default	FC Frontoparietal	0.262818	-0.16668	0.66544	0.0690735	0	0.4436	0.20647
2336	19	29389091	30375792	3196	306	SC Somatomotor	FC Somatomotor	-0.253074	-0.69624	0.14784	0.0640465	0	0.48476	0.206735
2107	16	5782969	6446081	2372	337	SC Default	FC Default	-0.228282	-0.6312	0.13102	0.0521127	0	0.39841	0.207145
1746	12	6023701	6948954	2329	300	SC Ventral.Attention	FC Ventral.Attention	0.226307	-0.13742	0.62073	0.0512151	0	0.3853	0.209381
2342	19	35649344	36638122	2617	305	SC Default	SC Limbic	0.246222	-0.14222	0.68422	0.0606253	0	0.46815	0.210051
1479	9	136042491	136770926	2641	290	SC Frontoparietal	SC Visual	0.261682	-0.16584	0.73829	0.0684772	0	0.54555	0.211882
2306	19	64705	762046	1932	309	SC Frontoparietal	SC Somatomotor	-0.223735	-0.65659	0.12354	0.0500574	0	0.4311	0.214766
1875	13	31433219	32986686	3962	333	SC Default	SC Limbic	-0.219179	-0.62105	0.14113	0.0480395	0	0.3857	0.216805
1886	13	42950158	43931931	2389	279	SC Default	SC Ventral.Attention	0.204752	-0.13287	0.5533	0.0419233	0	0.30614	0.216936
2315	19	7249360	8199016	2725	314	SC Ventral.Attention	SC Visual	0.22379	-0.14903	0.59637	0.0500819	0	0.35566	0.217673
805	5	32727915	33971056	3440	272	FC Limbic	FC Somatomotor	0.247885	-0.17182	0.67304	0.0614469	0	0.45298	0.220945
2423	20	57924038	58780894	2279	326	SC Frontoparietal	SC Ventral.Attention	-0.236849	-0.66146	0.15846	0.0560972	0	0.43883	0.22187
2369	20	60795	884241	2512	352	FC Default	FC Visual	0.229025	-0.1669	0.55589	0.0524523	0	0.31026	0.224288
1327	8	96900514	98132519	2496	288	SC Frontoparietal	SC Limbic	0.261211	-0.18764	0.73549	0.068231	0	0.54532	0.226264
1477	9	134141937	135135887	2295	290	SC Frontoparietal	SC Visual	0.251575	-0.17491	0.71712	0.0632901	0	0.51426	0.227763
1737	11	132584402	133521642	2783	343	SC Frontoparietal	FC Frontoparietal	-0.232354	-0.65255	0.15779	0.0539883	0	0.42583	0.228493
2095	15	95662426	96864278	2931	345	SC Default	FC Default	-0.212312	-0.59935	0.13225	0.0450765	0	0.35971	0.228598
2167	16	85146806	86058597	2610	384	SC Dorsal.Attention	FC Dorsal.Attention	-0.252022	-0.74637	0.1797	0.0635152	0	0.55754	0.229388
83	1	95122542	96147576	2903	257	FC Frontoparietal	FC Dorsal.Attention	-0.220426	-0.55568	0.16119	0.0485877	0	0.31189	0.23027
1604	10	130694009	131694738	3067	308	SC Limbic	SC Ventral.Attention	0.221699	-0.14358	0.6264	0.0491502	0	0.39238	0.230297
2200	17	33614190	34474611	2340	244	SC Limbic	SC Visual	-0.235078	-0.68831	0.1633	0.0552615	0	0.47377	0.230322
1423	9	77862309	78630915	2660	279	SC Dorsal.Attention	SC Default	-0.225544	-0.70347	0.13706	0.0508699	0	0.49486	0.231718
22	1	20556203	21416121	2216	230	SC Dorsal.Attention	SC Visual	0.237633	-0.15909	0.67694	0.0564693	0	0.45824	0.232017
2005	14	75699502	76694201	2487	284	FC Frontoparietal	FC Limbic	0.259651	-0.18408	0.75707	0.0674187	0	0.5769	0.234206
1912	13	71976863	73114509	2774	279	FC Default	FC Ventral.Attention	0.212674	-0.15496	0.58232	0.0452303	0	0.33951	0.237137
1500	10	12581572	13208061	2132	283	SC Default	SC Frontoparietal	0.209158	-0.1459	0.60631	0.043747	0	0.36761	0.239281
1810	12	75563969	76524573	2183	263	FC Somatomotor	FC Visual	0.205052	-0.15003	0.53907	0.0420462	0	0.29118	0.240155
921	5	174662886	176180301	3073	337	FC Limbic	FC Somatomotor	-0.195714	-0.58046	0.13648	0.0383038	0	0.33694	0.242316
1481	9	137593528	138202112	2421	335	SC Somatomotor	SC Visual	0.221497	-0.17461	0.6143	0.0490609	0	0.3785	0.242652
2300	18	72785207	73568260	2591	293	FC Somatomotor	FC Visual	-0.223617	-0.7175	0.14455	0.0500046	0	0.5148	0.243098
1640	11	27018308	28577718	2988	270	SC Ventral.Attention	SC Somatomotor	-0.239232	-0.70283	0.19477	0.0572318	0	0.49472	0.245942
2283	18	54957868	55809315	2662	279	FC Limbic	FC Ventral.Attention	0.253142	-0.20296	0.73874	0.0640811	0	0.54804	0.246156
1192	7	106399740	107658603	2627	285	SC Default	SC Somatomotor	0.215071	-0.1694	0.55334	0.0462556	0	0.30738	0.248381
2455	21	41344743	42187152	2781	300	FC Limbic	FC Ventral.Attention	0.219808	-0.1776	0.62582	0.0483156	0	0.39337	0.248637
779	5	2960069	3677595	3073	291	SC Ventral.Attention	FC Ventral.Attention	-0.221617	-0.65487	0.16184	0.049114	0	0.42886	0.249889
2308	19	1515921	2253174	1832	298	FC Limbic	FC Ventral.Attention	-0.225503	-0.69507	0.16979	0.0508515	0	0.48312	0.25373
1595	10	121874446	122803506	2913	286	FC Frontoparietal	FC Somatomotor	0.240838	-0.21794	0.61938	0.0580031	0	0.38848	0.255687
1738	11	133521643	134351064	2232	319	SC Somatomotor	FC Somatomotor	-0.214426	-0.61727	0.16252	0.0459783	0	0.38161	0.256524
1592	10	118416050	119528730	2430	306	SC Frontoparietal	SC Visual	0.203729	-0.15321	0.58308	0.0415054	0	0.34102	0.259257
1106	7	9225107	9900801	2601	227	SC Limbic	SC Somatomotor	0.232307	-0.19188	0.66023	0.0539665	0	0.43801	0.259527
590	3	193122091	194217140	3093	339	SC Default	SC Somatomotor	0.237378	-0.2384	0.63279	0.0563482	0	0.4041	0.261787
2043	15	32177321	33484267	2661	312	SC Dorsal.Attention	SC Limbic	0.222971	-0.19651	0.64723	0.0497162	0	0.4205	0.264653
2363	19	54602371	55182973	1969	284	FC Default	FC Dorsal.Attention	0.224846	-0.2362	0.57494	0.0505557	0	0.34165	0.26815
844	5	82720249	84094797	2846	327	FC Frontoparietal	FC Somatomotor	0.217621	-0.21265	0.57267	0.0473589	0	0.33046	0.269466
2314	19	6455429	7249359	2659	324	SC Frontoparietal	SC Visual	-0.207082	-0.6535	0.16726	0.0428829	0	0.42706	0.26958
803	5	30416067	31679464	3511	325	SC Default	SC Frontoparietal	-0.168967	-0.49056	0.13989	0.02855	0	0.24065	0.270473
978	6	43770627	44596897	2238	330	SC Dorsal.Attention	SC Default	0.210518	-0.19484	0.57323	0.0443177	0	0.32929	0.271469
1376	9	4025356	4596614	2060	308	SC Visual	FC Visual	0.197048	-0.15976	0.58693	0.0388278	0	0.34449	0.27223
184	1	234365797	235097113	2160	296	FC Ventral.Attention	FC Somatomotor	0.221116	-0.23375	0.55954	0.0488921	0	0.31908	0.275179
1753	12	12721875	13559527	1945	292	SC Default	SC Visual	0.226122	-0.21995	0.66264	0.0511313	0	0.44278	0.275197
2453	21	39252060	40480831	3254	335	SC Dorsal.Attention	SC Default	0.199743	-0.18455	0.56838	0.0398973	0	0.32554	0.277923
1592	10	118416050	119528730	2430	306	SC Default	SC Frontoparietal	0.184284	-0.16217	0.56347	0.0339607	0	0.3175	0.284047
1413	9	36749274	37687112	2311	280	FC Frontoparietal	FC Dorsal.Attention	-0.230416	-0.63054	0.25308	0.0530913	0	0.40469	0.284461
2385	20	15238520	15962576	2139	276	SC Dorsal.Attention	SC Ventral.Attention	0.226876	-0.22417	0.68758	0.0514726	0	0.47394	0.287809
418	2	240325601	241113279	2730	314	SC Ventral.Attention	FC Ventral.Attention	0.199463	-0.17141	0.61208	0.0397853	0	0.37517	0.289014
2358	19	51259179	51903804	1781	295	FC Frontoparietal	FC Limbic	-0.230443	-0.76724	0.20826	0.0531039	0	0.58921	0.289109
1214	7	137657460	138755107	2886	327	FC Frontoparietal	FC Limbic	0.204306	-0.18837	0.61948	0.0417409	0	0.38491	0.291331
1567	10	87287936	88443652	3223	276	FC Limbic	FC Ventral.Attention	-0.231127	-0.77821	0.20147	0.0534198	0	0.60589	0.292407
76	1	87667573	88656689	2190	305	FC Limbic	FC Dorsal.Attention	0.228479	-0.21882	0.67928	0.0522027	0	0.46421	0.292518
15	1	13481026	14720131	3137	322	SC Visual	FC Visual	-0.173652	-0.51546	0.15256	0.0301551	0	0.26616	0.293989
425	3	3128153	4109393	3631	331	SC Limbic	SC Somatomotor	0.205295	-0.20568	0.61209	0.0421461	0	0.37512	0.295768
2308	19	1515921	2253174	1832	298	FC Default	FC Ventral.Attention	0.185199	-0.18558	0.54924	0.0342988	0	0.30258	0.296175
1738	11	133521643	134351064	2232	319	FC Somatomotor	FC Visual	0.205485	-0.21175	0.59131	0.0422242	0	0.35255	0.296417
2241	18	2839843	3722828	2459	324	FC Dorsal.Attention	FC Ventral.Attention	0.165046	-0.15169	0.50874	0.0272403	0	0.25882	0.296688
623	4	24764725	25832018	3030	313	SC Ventral.Attention	FC Ventral.Attention	0.192071	-0.18182	0.5933	0.0368911	0	0.35201	0.298596
2410	20	46486133	47203836	2043	262	SC Frontoparietal	SC Visual	-0.225126	-0.75891	0.20365	0.0506818	0	0.57705	0.300817
2415	20	51533751	52411532	2106	325	SC Limbic	FC Limbic	-0.15215	-0.48174	0.14016	0.0231495	0	0.23207	0.302891
2342	19	35649344	36638122	2617	305	FC Dorsal.Attention	FC Ventral.Attention	-0.2089	-0.6517	0.20851	0.043639	0	0.42632	0.303293
978	6	43770627	44596897	2238	330	SC Somatomotor	FC Somatomotor	-0.20274	-0.63472	0.1991	0.0411035	0	0.40394	0.305163
1599	10	125798320	126875816	2914	309	FC Somatomotor	FC Visual	0.199319	-0.22091	0.58808	0.0397282	0	0.34785	0.305369
2388	20	17359291	18058524	2181	261	FC Ventral.Attention	FC Visual	0.222123	-0.26573	0.63061	0.0493388	0	0.40809	0.306807
1613	11	2477450	3362508	2200	335	SC Limbic	SC Visual	0.191881	-0.1906	0.59124	0.0368184	0	0.3498	0.308044
2049	15	39238841	40604780	3193	301	SC Limbic	SC Visual	-0.16729	-0.52067	0.17125	0.027986	0	0.27135	0.308139
2342	19	35649344	36638122	2617	305	FC Limbic	FC Ventral.Attention	0.216251	-0.23715	0.68207	0.0467646	0	0.46608	0.308363
1914	13	74437636	75882384	3927	322	SC Default	SC Ventral.Attention	0.176718	-0.18155	0.53109	0.0312292	0	0.28262	0.308919
1747	12	6948955	8123317	2963	288	FC Somatomotor	FC Visual	0.198251	-0.20708	0.57283	0.0393036	0	0.33029	0.309102
1180	7	92530166	93691725	2580	271	SC Default	SC Somatomotor	0.211356	-0.25162	0.59197	0.0446712	0	0.35908	0.309182
1875	13	31433219	32986686	3962	333	SC Dorsal.Attention	SC Somatomotor	0.192687	-0.2042	0.57926	0.0371284	0	0.33876	0.314581
1472	9	128785783	129617771	2227	322	SC Dorsal.Attention	FC Dorsal.Attention	-0.196848	-0.61891	0.20768	0.0387493	0	0.38518	0.316066
2385	20	15238520	15962576	2139	276	SC Dorsal.Attention	SC Somatomotor	0.180809	-0.19839	0.54453	0.0326919	0	0.30111	0.31641
2187	17	13648447	14508610	2717	298	FC Default	FC Visual	0.154575	-0.16805	0.43494	0.0238936	0	0.19181	0.317911
2027	14	100786190	102004377	2992	362	SC Dorsal.Attention	FC Dorsal.Attention	-0.206109	-0.66434	0.21504	0.0424809	0	0.4423	0.318741
212	2	7966710	8978798	2292	303	FC Frontoparietal	FC Limbic	-0.186821	-0.62757	0.17732	0.0349021	0	0.39384	0.318989
1883	13	40091624	41003943	2440	298	SC Ventral.Attention	SC Visual	-0.193485	-0.65892	0.18581	0.0374364	0	0.43417	0.320433
1727	11	122589225	123398882	2371	305	FC Dorsal.Attention	FC Visual	0.184092	-0.1938	0.60964	0.03389	0	0.37166	0.322649
2187	17	13648447	14508610	2717	298	FC Default	FC Frontoparietal	0.14816	-0.16457	0.42795	0.0219515	0	0.18381	0.323328
921	5	174662886	176180301	3073	337	FC Limbic	FC Visual	0.166948	-0.18845	0.50831	0.0278716	0	0.25977	0.325027
768	4	184338585	185483262	3752	376	SC Ventral.Attention	SC Somatomotor	-0.193448	-0.61313	0.20443	0.037422	0	0.37811	0.325305
2136	16	54866096	55907389	3072	303	SC Limbic	SC Ventral.Attention	0.185584	-0.20143	0.59904	0.0344414	0	0.35997	0.325926
1857	12	129170297	129887418	2600	335	SC Frontoparietal	SC Limbic	-0.175464	-0.58208	0.18017	0.0307876	0	0.33882	0.332586
2133	16	50467034	52041336	3562	363	SC Default	SC Ventral.Attention	0.201478	-0.2317	0.65708	0.0405935	0	0.43327	0.332856
2310	19	3085447	3893909	2279	319	SC Limbic	SC Ventral.Attention	-0.19029	-0.64169	0.20236	0.0362103	0	0.41391	0.334076
978	6	43770627	44596897	2238	330	FC Somatomotor	FC Visual	0.176924	-0.2115	0.53327	0.0313021	0	0.28613	0.334258
2494	22	49559208	50347996	3032	293	SC Somatomotor	FC Somatomotor	-0.159006	-0.49838	0.16497	0.025283	0	0.24849	0.334698
2311	19	3893910	4741718	2154	301	SC Frontoparietal	SC Somatomotor	0.18567	-0.20558	0.57884	0.0344734	0	0.33729	0.334751
2388	20	17359291	18058524	2181	261	SC Ventral.Attention	FC Ventral.Attention	-0.178873	-0.58406	0.20779	0.0319956	0	0.34214	0.337514
418	2	240325601	241113279	2730	314	SC Default	SC Ventral.Attention	0.176987	-0.2172	0.56526	0.0313243	0	0.31975	0.340494
180	1	231287765	232177704	2170	265	SC Somatomotor	FC Somatomotor	0.180755	-0.20535	0.60169	0.0326725	0	0.36368	0.341752
2007	14	77425454	78374053	3085	256	SC Limbic	FC Limbic	-0.186537	-0.64453	0.20377	0.0347959	0	0.41632	0.342595
934	6	9020711	10416550	3848	300	SC Limbic	FC Limbic	0.181369	-0.21861	0.59407	0.0328948	0	0.35357	0.346106
1907	13	67718880	69004702	2973	240	SC Dorsal.Attention	SC Frontoparietal	0.197235	-0.23663	0.69014	0.0389016	0	0.47764	0.352479
2422	20	56951774	57924037	2307	322	SC Limbic	FC Limbic	0.186358	-0.23203	0.63084	0.0347292	0	0.40136	0.356273
2456	21	42187153	43081434	2677	340	FC Frontoparietal	FC Visual	0.199456	-0.30026	0.5703	0.0397828	0	0.33942	0.356426
1438	9	93441051	94175374	2188	250	FC Limbic	FC Visual	0.162974	-0.20615	0.50824	0.0265604	0	0.25981	0.359317
2187	17	13648447	14508610	2717	298	FC Frontoparietal	FC Dorsal.Attention	-0.16994	-0.51089	0.22825	0.0288797	0	0.26517	0.361568
1875	13	31433219	32986686	3962	333	SC Dorsal.Attention	SC Limbic	0.177088	-0.22579	0.59716	0.0313601	0	0.35961	0.365618
424	3	2140012	3128152	3445	366	SC Dorsal.Attention	SC Frontoparietal	-0.191342	-0.66156	0.25482	0.0366119	0	0.44197	0.365798
1763	12	22928056	23923798	2355	307	SC Frontoparietal	SC Ventral.Attention	-0.161176	-0.54054	0.19906	0.0259778	0	0.29337	0.367575
2449	21	34383795	35729261	3118	339	SC Default	FC Default	0.1815	-0.22603	0.64185	0.0329422	0	0.41332	0.368679
2047	15	36583328	37962915	3480	338	SC Somatomotor	SC Visual	0.163609	-0.21531	0.53448	0.0267679	0	0.29293	0.36992
2363	19	54602371	55182973	1969	284	SC Default	FC Default	0.183857	-0.22295	0.65329	0.0338033	0	0.42939	0.371122
224	2	20064518	21084898	2678	312	FC Dorsal.Attention	FC Somatomotor	-0.183248	-0.62468	0.24001	0.03358	0	0.39299	0.371248
1736	11	131424362	132584401	3274	347	FC Frontoparietal	FC Somatomotor	0.184822	-0.27455	0.56061	0.0341591	0	0.32464	0.371547
778	5	2106886	2960068	3069	327	SC Frontoparietal	FC Frontoparietal	0.165322	-0.20914	0.58706	0.0273313	0	0.34575	0.372916
1128	7	30175114	31730554	3995	346	FC Default	FC Somatomotor	0.184851	-0.2688	0.6077	0.0341699	0	0.38302	0.376107
2231	17	74908267	75619256	2381	318	FC Limbic	FC Dorsal.Attention	0.178337	-0.26193	0.58624	0.0318041	0	0.35252	0.380006
653	4	57103101	58011085	2852	258	FC Frontoparietal	FC Dorsal.Attention	-0.161873	-0.5097	0.24209	0.0262029	0	0.2658	0.380899
212	2	7966710	8978798	2292	303	SC Limbic	SC Ventral.Attention	0.150279	-0.18665	0.50862	0.0225839	0	0.26021	0.381935
2449	21	34383795	35729261	3118	339	SC Default	SC Visual	0.174837	-0.25703	0.57944	0.0305679	0	0.33971	0.382464
1296	8	59555978	60476248	2067	237	SC Default	SC Ventral.Attention	-0.173079	-0.64096	0.22961	0.0299565	0	0.4116	0.384208
978	6	43770627	44596897	2238	330	SC Dorsal.Attention	SC Frontoparietal	0.162783	-0.20968	0.58112	0.0264984	0	0.33814	0.384722
184	1	234365797	235097113	2160	296	SC Somatomotor	SC Visual	0.162814	-0.23202	0.53073	0.0265085	0	0.28734	0.386309
1307	8	72013185	72917489	2492	309	FC Limbic	FC Dorsal.Attention	0.162737	-0.22735	0.55045	0.0264833	0	0.30422	0.386558
2358	19	51259179	51903804	1781	295	FC Limbic	FC Ventral.Attention	-0.174309	-0.65323	0.22525	0.0303837	0	0.42765	0.389143
2342	19	35649344	36638122	2617	305	FC Limbic	FC Dorsal.Attention	0.179927	-0.27938	0.61371	0.0323736	0	0.38535	0.389385
2186	17	12676354	13648446	3458	343	SC Ventral.Attention	FC Ventral.Attention	0.164775	-0.21563	0.60111	0.0271509	0	0.36133	0.389878
2027	14	100786190	102004377	2992	362	SC Limbic	SC Ventral.Attention	-0.174853	-0.65458	0.24807	0.0305736	0	0.42924	0.390845
2180	17	6305079	7264458	2540	322	SC Somatomotor	SC Visual	0.180012	-0.28616	0.61381	0.0324043	0	0.38482	0.392682
312	2	119635490	121073752	3524	294	SC Dorsal.Attention	SC Somatomotor	-0.159323	-0.61196	0.20316	0.0253838	0	0.37449	0.393407
2134	16	52041337	53393882	3301	316	FC Ventral.Attention	FC Visual	0.184237	-0.31011	0.60151	0.0339432	0	0.37664	0.398765
2488	22	44409534	45170649	2739	361	SC Visual	FC Visual	0.14714	-0.20187	0.53146	0.0216501	0	0.28245	0.402514
1470	9	126092932	127184582	2753	287	SC Default	FC Default	-0.14396	-0.51609	0.20623	0.0207245	0	0.26691	0.403822
2452	21	38046450	39252059	3348	296	SC Limbic	FC Limbic	0.176819	-0.26495	0.6313	0.0312651	0	0.40362	0.407105
2306	19	64705	762046	1932	309	SC Ventral.Attention	FC Ventral.Attention	0.153073	-0.22919	0.56155	0.0234314	0	0.31549	0.407897
766	4	182946259	183603892	2095	300	FC Limbic	FC Dorsal.Attention	-0.161922	-0.62536	0.21698	0.0262187	0	0.39296	0.408163
1886	13	42950158	43931931	2389	279	SC Dorsal.Attention	SC Ventral.Attention	-0.164574	-0.64098	0.23126	0.0270847	0	0.41108	0.409105
1483	9	138995792	140097759	2254	297	SC Somatomotor	SC Visual	-0.170533	-0.68733	0.24146	0.0290815	0	0.47242	0.410904
2421	20	56172844	56951773	2268	311	FC Limbic	FC Dorsal.Attention	0.159544	-0.2544	0.5502	0.0254543	0	0.31434	0.415855
418	2	240325601	241113279	2730	314	SC Limbic	SC Ventral.Attention	-0.159549	-0.61408	0.23853	0.0254558	0	0.3777	0.418934
2187	17	13648447	14508610	2717	298	SC Somatomotor	SC Visual	0.163314	-0.2689	0.56431	0.0266713	0	0.32551	0.421261
1866	13	21540734	22795188	3488	348	SC Default	SC Limbic	0.15331	-0.24731	0.56509	0.0235038	0	0.32325	0.422347
766	4	182946259	183603892	2095	300	SC Visual	FC Visual	0.139878	-0.20005	0.5224	0.0195659	0	0.27352	0.422986
2180	17	6305079	7264458	2540	322	SC Ventral.Attention	SC Somatomotor	0.172329	-0.27044	0.7057	0.0296972	0	0.49957	0.423367
1380	9	7388203	8262303	2942	322	SC Dorsal.Attention	SC Limbic	-0.143195	-0.54344	0.21081	0.0205048	0	0.29556	0.423469
2320	19	13213187	13968319	1893	278	SC Frontoparietal	SC Somatomotor	-0.147703	-0.57461	0.21691	0.0218163	0	0.33034	0.424086
2	1	1376205	2215495	1612	208	SC Limbic	FC Limbic	0.159819	-0.26214	0.58165	0.0255422	0	0.34422	0.427687
406	2	229764919	230541092	2310	277	SC Dorsal.Attention	FC Dorsal.Attention	-0.156395	-0.57962	0.2492	0.0244593	0	0.34497	0.431649
978	6	43770627	44596897	2238	330	SC Dorsal.Attention	SC Somatomotor	-0.142211	-0.57261	0.21286	0.0202238	0	0.32788	0.431682
934	6	9020711	10416550	3848	300	FC Limbic	FC Visual	0.134449	-0.21765	0.47291	0.0180766	0	0.22843	0.43383
1266	8	20812108	21650453	2541	305	SC Frontoparietal	SC Ventral.Attention	-0.159435	-0.61628	0.27355	0.0254197	0	0.3819	0.434689
2358	19	51259179	51903804	1781	295	FC Frontoparietal	FC Visual	0.142362	-0.28439	0.46729	0.0202669	0	0.2282	0.437674
804	5	31679465	32727914	2884	326	FC Limbic	FC Somatomotor	-0.138396	-0.56194	0.21648	0.0191535	0	0.31578	0.438611
2436	21	20407308	21632916	3752	283	SC Dorsal.Attention	SC Default	0.148241	-0.27171	0.52224	0.0219753	0	0.28283	0.438999
97	1	110224231	111134062	2032	300	SC Limbic	SC Ventral.Attention	-0.130136	-0.50188	0.20504	0.0169353	0	0.25207	0.439229
2303	18	75240761	76231685	3639	339	SC Dorsal.Attention	SC Limbic	-0.150985	-0.60561	0.23967	0.0227964	0	0.36887	0.439747
418	2	240325601	241113279	2730	314	SC Default	SC Somatomotor	0.143893	-0.27035	0.49633	0.0207052	0	0.25829	0.441361
978	6	43770627	44596897	2238	330	SC Default	SC Frontoparietal	-0.160508	-0.63491	0.26958	0.0257628	0	0.41117	0.441705
2231	17	74908267	75619256	2381	318	SC Dorsal.Attention	SC Ventral.Attention	0.150398	-0.25402	0.55667	0.0226195	0	0.31422	0.442941
2362	19	54042241	54602370	1551	271	SC Dorsal.Attention	SC Ventral.Attention	0.131485	-0.2361	0.48617	0.0172884	0	0.24251	0.44485
2095	15	95662426	96864278	2931	345	SC Limbic	SC Visual	0.150863	-0.24667	0.57775	0.0227598	0	0.33481	0.44722
2094	15	94565522	95662425	3037	357	SC Ventral.Attention	FC Ventral.Attention	-0.154421	-0.62469	0.26824	0.0238459	0	0.39526	0.45155
1057	6	129850179	130550137	2137	265	FC Default	FC Dorsal.Attention	-0.163208	-0.80965	0.23559	0.026637	0	0.65554	0.451776
528	3	122340833	123518507	2649	274	SC Ventral.Attention	SC Visual	0.149125	-0.27004	0.55483	0.0222383	0	0.3111	0.452022
1483	9	138995792	140097759	2254	297	SC Limbic	SC Visual	0.154617	-0.26865	0.60238	0.0239064	0	0.36537	0.456842
2182	17	8554764	9619356	2627	342	SC Somatomotor	FC Somatomotor	0.15851	-0.2822	0.65715	0.0251255	0	0.43458	0.457605
1500	10	12581572	13208061	2132	283	SC Frontoparietal	SC Visual	-0.130665	-0.50734	0.22016	0.0170733	0	0.25859	0.457983
2027	14	100786190	102004377	2992	362	SC Dorsal.Attention	SC Limbic	0.149914	-0.28229	0.58135	0.0224743	0	0.34012	0.458568
2182	17	8554764	9619356	2627	342	SC Dorsal.Attention	FC Dorsal.Attention	-0.146437	-0.57376	0.26694	0.0214437	0	0.33714	0.459816
978	6	43770627	44596897	2238	330	SC Frontoparietal	FC Frontoparietal	-0.153018	-0.62164	0.289	0.0234144	0	0.3911	0.468408
1656	11	43949378	45019559	3094	354	SC Somatomotor	SC Visual	0.13402	-0.26313	0.49883	0.0179613	0	0.25832	0.468686
2182	17	8554764	9619356	2627	342	FC Dorsal.Attention	FC Somatomotor	-0.154576	-0.62533	0.29545	0.0238937	0	0.40221	0.474594
2390	20	18959420	19957928	2810	307	FC Limbic	FC Ventral.Attention	-0.13248	-0.56459	0.23456	0.0175511	0	0.32052	0.478715
1947	13	109156766	109813576	2167	239	FC Frontoparietal	FC Ventral.Attention	-0.141724	-0.60806	0.26261	0.0200857	0	0.37104	0.482221
1482	9	138202113	138995791	2447	324	FC Ventral.Attention	FC Visual	-0.112955	-0.48859	0.18859	0.0127588	0	0.23872	0.484459
2231	17	74908267	75619256	2381	318	SC Frontoparietal	SC Ventral.Attention	0.125391	-0.24164	0.51892	0.0157229	0	0.27319	0.485427
2456	21	42187153	43081434	2677	340	FC Default	FC Visual	0.146124	-0.363	0.5283	0.0213522	0	0.30647	0.487584
3	1	2215496	2983519	2089	270	FC Frontoparietal	FC Somatomotor	0.12676	-0.28641	0.46179	0.0160681	0	0.22538	0.488185
97	1	110224231	111134062	2032	300	FC Frontoparietal	FC Ventral.Attention	-0.146745	-0.66741	0.27104	0.0215342	0	0.44948	0.488556
2095	15	95662426	96864278	2931	345	SC Limbic	FC Limbic	-0.131433	-0.55335	0.24476	0.0172747	0	0.30895	0.490554
2241	18	2839843	3722828	2459	324	FC Default	FC Ventral.Attention	0.141763	-0.30894	0.56911	0.0200969	0	0.33436	0.490562
2415	20	51533751	52411532	2106	325	SC Limbic	SC Somatomotor	0.115071	-0.23627	0.44807	0.0132413	0	0.20596	0.492724
2071	15	67396521	69089815	3773	324	FC Dorsal.Attention	FC Somatomotor	-0.128084	-0.53032	0.25889	0.0164054	0	0.28875	0.493608
2179	17	5573785	6305078	2502	302	FC Limbic	FC Dorsal.Attention	0.117705	-0.25263	0.44745	0.0138546	0	0.20668	0.4956
1843	12	114685671	115439451	2197	270	SC Default	SC Visual	0.146588	-0.31504	0.59069	0.021488	0	0.35959	0.496935
1235	8	1628040	2070902	1781	317	SC Somatomotor	SC Visual	0.136219	-0.30446	0.5421	0.0185556	0	0.30773	0.4979
2228	17	71466954	72383472	2811	366	SC Default	FC Default	-0.11519	-0.49015	0.2278	0.0132688	0	0.24416	0.500763
2390	20	18959420	19957928	2810	307	SC Dorsal.Attention	SC Visual	0.120654	-0.25417	0.50326	0.0145574	0	0.25989	0.502137
1858	12	129887419	130629840	2442	328	SC Dorsal.Attention	SC Limbic	0.106211	-0.22371	0.43977	0.0112807	0	0.1977	0.512142
274	2	67979829	68877774	2343	231	SC Frontoparietal	FC Frontoparietal	0.140782	-0.29878	0.64344	0.0198195	0	0.41651	0.515955
2107	16	5782969	6446081	2372	337	SC Default	SC Limbic	-0.117303	-0.51119	0.24343	0.0137601	0	0.26422	0.516671
1493	10	6234719	6897037	2150	297	FC Default	FC Ventral.Attention	0.117916	-0.25324	0.48006	0.0139043	0	0.23773	0.516865
2039	15	26392948	27563172	2878	332	FC Dorsal.Attention	FC Ventral.Attention	0.118017	-0.24899	0.52712	0.0139281	0	0.28056	0.51879
2427	20	60766558	61470768	2203	299	SC Somatomotor	FC Somatomotor	0.116596	-0.24919	0.52227	0.0135946	0	0.27493	0.522681
1914	13	74437636	75882384	3927	322	SC Default	SC Limbic	-0.114449	-0.51736	0.24924	0.0130985	0	0.27174	0.526197
1490	10	3880323	4813182	2744	315	SC Somatomotor	FC Somatomotor	-0.126987	-0.57014	0.2979	0.0161258	0	0.33319	0.527742
2426	20	60125334	60766557	2136	297	FC Limbic	FC Somatomotor	-0.132469	-0.64251	0.27802	0.0175481	0	0.41683	0.52932
1559	10	79952997	81190573	3468	374	FC Limbic	FC Dorsal.Attention	-0.118157	-0.57181	0.25216	0.013961	0	0.32697	0.530343
805	5	32727915	33971056	3440	272	FC Limbic	FC Ventral.Attention	0.120638	-0.29049	0.52272	0.0145535	0	0.28105	0.535464
1089	6	165835954	166853325	3296	318	SC Frontoparietal	FC Frontoparietal	-0.132258	-0.59562	0.31634	0.0174921	0	0.36742	0.535888
2287	18	58527237	59449422	2308	263	SC Frontoparietal	SC Ventral.Attention	0.120713	-0.27447	0.55958	0.0145716	0	0.31661	0.539168
1843	12	114685671	115439451	2197	270	SC Limbic	SC Visual	-0.117411	-0.5511	0.27135	0.0137855	0	0.30926	0.543728
2188	17	14508611	15308722	2794	299	SC Limbic	FC Limbic	0.118513	-0.29745	0.53023	0.0140453	0	0.29082	0.543923
1414	9	37687113	38822977	2826	296	SC Frontoparietal	SC Visual	-0.126919	-0.61451	0.30451	0.0161085	0	0.38096	0.544834
2306	19	64705	762046	1932	309	SC Frontoparietal	SC Ventral.Attention	0.108447	-0.26264	0.51123	0.0117608	0	0.26355	0.547624
1843	12	114685671	115439451	2197	270	FC Limbic	FC Dorsal.Attention	-0.120391	-0.60346	0.27002	0.0144941	0	0.3673	0.549949
2186	17	12676354	13648446	3458	343	SC Default	SC Ventral.Attention	0.110157	-0.27522	0.496	0.0121345	0	0.25664	0.552686
1823	12	92061180	93487547	3685	301	SC Frontoparietal	SC Limbic	0.115861	-0.30672	0.5173	0.0134238	0	0.27871	0.555395
76	1	87667573	88656689	2190	305	SC Dorsal.Attention	FC Dorsal.Attention	0.126631	-0.31626	0.63125	0.0160353	0	0.40902	0.559472
2234	17	77412787	78438332	2821	335	SC Frontoparietal	FC Frontoparietal	0.120295	-0.3008	0.59784	0.0144708	0	0.36036	0.559837
1182	7	95174848	96564981	3260	271	SC Dorsal.Attention	SC Default	-0.108886	-0.55603	0.25731	0.0118561	0	0.30928	0.560292
1965	14	32382246	33591113	3070	338	SC Default	SC Ventral.Attention	-0.106536	-0.51821	0.26285	0.0113498	0	0.27249	0.56225
1932	13	91764205	93285142	3865	298	FC Frontoparietal	FC Ventral.Attention	-0.123313	-0.64404	0.30961	0.0152061	0	0.41727	0.564853
2180	17	6305079	7264458	2540	322	SC Ventral.Attention	SC Visual	0.122718	-0.3409	0.59487	0.0150598	0	0.36962	0.568454
2035	15	22799927	24099946	1977	281	SC Default	SC Frontoparietal	-0.115288	-0.56002	0.31436	0.0132913	0	0.32025	0.569435
2095	15	95662426	96864278	2931	345	FC Default	FC Frontoparietal	0.100803	-0.28845	0.43671	0.0101613	0	0.20349	0.570682
1592	10	118416050	119528730	2430	306	SC Default	SC Visual	0.0904571	-0.2433	0.40285	0.0081825	0	0.168	0.571737
1875	13	31433219	32986686	3962	333	SC Default	SC Somatomotor	0.0986662	-0.28156	0.42754	0.00973501	0	0.19494	0.572693
2231	17	74908267	75619256	2381	318	SC Ventral.Attention	SC Somatomotor	-0.0971479	-0.44675	0.26312	0.00943772	0	0.20421	0.575298
2133	16	50467034	52041336	3562	363	SC Limbic	SC Ventral.Attention	0.106988	-0.29182	0.52309	0.0114465	0	0.27977	0.575678
29	1	29188427	30405182	2733	307	SC Dorsal.Attention	SC Default	0.0988805	-0.28218	0.45184	0.00977736	0	0.21977	0.583938
2134	16	52041337	53393882	3301	316	FC Frontoparietal	FC Ventral.Attention	-0.102076	-0.54294	0.27226	0.0104196	0	0.29856	0.587821
640	4	39820062	40590541	2146	283	SC Dorsal.Attention	SC Somatomotor	0.101452	-0.29691	0.47132	0.0102924	0	0.2418	0.589823
943	6	19449153	20418020	2631	310	FC Default	FC Visual	0.106511	-0.34808	0.45173	0.0113447	0	0.23065	0.590495
1438	9	93441051	94175374	2188	250	FC Frontoparietal	FC Dorsal.Attention	-0.096532	-0.43251	0.31134	0.00931842	0	0.20189	0.591099
1976	14	43321169	44623273	4074	236	SC Ventral.Attention	FC Ventral.Attention	0.113004	-0.31801	0.58197	0.0127699	0	0.3447	0.594892
1836	12	106153788	106964977	2118	270	FC Dorsal.Attention	FC Ventral.Attention	0.109338	-0.31023	0.58017	0.0119548	0	0.34151	0.595915
1296	8	59555978	60476248	2067	237	SC Ventral.Attention	SC Somatomotor	0.107607	-0.31264	0.56617	0.0115792	0	0.3282	0.597959
1857	12	129170297	129887418	2600	335	SC Frontoparietal	FC Frontoparietal	-0.0934837	-0.47893	0.28772	0.0087392	0	0.23501	0.606547
2452	21	38046450	39252059	3348	296	SC Limbic	SC Visual	-0.10734	-0.59141	0.3254	0.0115218	0	0.36431	0.607195
1088	6	164687463	165835953	3962	281	SC Frontoparietal	FC Frontoparietal	0.10623	-0.31966	0.56101	0.0112848	0	0.32414	0.607538
2299	18	71491861	72785206	3176	333	FC Default	FC Ventral.Attention	-0.0996255	-0.56939	0.29331	0.00992525	0	0.32609	0.613555
1494	10	6897038	7659872	2689	319	FC Frontoparietal	FC Ventral.Attention	0.0852034	-0.2791	0.41891	0.00725961	0	0.18574	0.617902
2420	20	55448076	56172843	2558	307	SC Ventral.Attention	SC Visual	0.093545	-0.3058	0.48572	0.00875067	0	0.24506	0.618408
312	2	119635490	121073752	3524	294	SC Ventral.Attention	SC Somatomotor	-0.0990108	-0.52125	0.33478	0.00980314	0	0.28697	0.61866
1267	8	21650454	22895018	2973	341	SC Default	SC Ventral.Attention	0.0971046	-0.31509	0.51168	0.0094293	0	0.27743	0.62009
418	2	240325601	241113279	2730	314	SC Default	SC Frontoparietal	0.0790907	-0.25289	0.41622	0.00625534	0	0.18016	0.624981
1983	14	51418372	52206122	2351	259	SC Ventral.Attention	SC Visual	-0.0865514	-0.48992	0.25982	0.00749114	0	0.24295	0.625576
2094	15	94565522	95662425	3037	357	FC Frontoparietal	FC Ventral.Attention	0.0883001	-0.30829	0.45926	0.00779692	0	0.22163	0.632318
396	2	219678784	220771552	2172	280	SC Dorsal.Attention	SC Visual	-0.0920375	-0.52871	0.30849	0.0084709	0	0.28642	0.641854
327	2	135160198	137061003	3012	179	SC Ventral.Attention	SC Visual	0.0961674	-0.35577	0.51875	0.00924816	0	0.29672	0.643149
1747	12	6948955	8123317	2963	288	SC Dorsal.Attention	SC Ventral.Attention	0.0976997	-0.36626	0.54017	0.00954523	0	0.3198	0.647208
2312	19	4741719	5478684	2256	310	FC Frontoparietal	FC Visual	0.0925967	-0.3972	0.44563	0.00857416	0	0.24582	0.649473
2027	14	100786190	102004377	2992	362	SC Dorsal.Attention	SC Ventral.Attention	-0.0917595	-0.57587	0.31594	0.00841981	0	0.34045	0.651756
1810	12	75563969	76524573	2183	263	FC Frontoparietal	FC Somatomotor	-0.0894156	-0.60278	0.28781	0.00799515	0	0.36334	0.652209
978	6	43770627	44596897	2238	330	SC Default	SC Limbic	0.0841424	-0.31786	0.47063	0.00707995	0	0.2382	0.653715
1062	6	135544084	137553212	3380	331	FC Dorsal.Attention	FC Visual	0.0948022	-0.35088	0.5958	0.00898745	0	0.36696	0.653805
803	5	30416067	31679464	3511	325	SC Default	FC Default	-0.0724996	-0.40995	0.2561	0.00525619	0	0.17903	0.654632
2233	17	76596288	77412786	2601	348	SC Ventral.Attention	FC Ventral.Attention	0.0867979	-0.31357	0.50855	0.00753388	0	0.27386	0.655077
1215	7	138755108	140217630	3433	342	SC Default	SC Limbic	0.0873139	-0.33464	0.51435	0.00762372	0	0.27803	0.65906
822	5	55221399	55968966	2244	310	FC Limbic	FC Somatomotor	-0.0857548	-0.54015	0.30881	0.00735388	0	0.30199	0.665454
2426	20	60125334	60766557	2136	297	FC Default	FC Visual	0.0881326	-0.40104	0.44826	0.00776736	0	0.24535	0.666921
2216	17	54950108	56245227	3102	381	FC Limbic	FC Dorsal.Attention	0.0898667	-0.3872	0.51509	0.00807603	0	0.3045	0.667912
1886	13	42950158	43931931	2389	279	FC Dorsal.Attention	FC Somatomotor	0.0725957	-0.27217	0.43637	0.00527013	0	0.19919	0.66992
2350	19	43960959	45040932	2959	270	FC Dorsal.Attention	FC Visual	0.0886996	-0.36098	0.57903	0.00786762	0	0.35013	0.673638
1327	8	96900514	98132519	2496	288	SC Dorsal.Attention	SC Frontoparietal	-0.0742667	-0.43885	0.29201	0.00551555	0	0.20625	0.677299
196	1	244723197	245970505	3430	365	SC Visual	FC Visual	0.0803248	-0.3238	0.51607	0.00645207	0	0.28685	0.681343
2216	17	54950108	56245227	3102	381	SC Limbic	FC Limbic	0.0828892	-0.36276	0.5199	0.00687062	0	0.29297	0.682347
843	5	81710195	82720248	2419	265	SC Default	SC Visual	0.0888211	-0.39814	0.53102	0.00788919	0	0.32317	0.682967
2481	22	36135969	37364004	3302	323	SC Limbic	SC Somatomotor	0.077363	-0.34246	0.46907	0.00598503	0	0.24347	0.687823
2197	17	29783142	31318753	3410	323	SC Limbic	SC Somatomotor	-0.0842414	-0.59997	0.33795	0.00709662	0	0.37355	0.69079
2303	18	75240761	76231685	3639	339	SC Dorsal.Attention	SC Frontoparietal	-0.0784674	-0.50493	0.33226	0.00615714	0	0.26795	0.690869
2373	20	3736552	4591847	2677	290	SC Dorsal.Attention	SC Visual	-0.0780257	-0.52534	0.32271	0.006088	0	0.28711	0.692523
1946	13	108521979	109156765	2057	246	FC Somatomotor	FC Visual	0.0842167	-0.41285	0.50333	0.00709245	0	0.29603	0.695218
1855	12	127545378	128372588	2554	307	FC Limbic	FC Dorsal.Attention	-0.0709176	-0.4774	0.27516	0.0050293	0	0.23121	0.696335
2223	17	65582328	66757556	2906	305	SC Visual	FC Visual	0.0804211	-0.35817	0.54449	0.00646756	0	0.30836	0.699226
1801	12	66114644	67183620	2521	278	SC Frontoparietal	SC Somatomotor	-0.0771747	-0.53638	0.3421	0.00595593	0	0.29956	0.699615
53	1	61377616	62778733	3759	348	FC Limbic	FC Somatomotor	0.0783991	-0.37231	0.50928	0.00614642	0	0.29109	0.703553
1490	10	3880323	4813182	2744	315	SC Somatomotor	SC Visual	0.0718113	-0.35403	0.44222	0.00515687	0	0.22518	0.706149
396	2	219678784	220771552	2172	280	SC Dorsal.Attention	SC Frontoparietal	-0.0780097	-0.52746	0.37252	0.00608552	0	0.29918	0.706298
2245	18	6756497	7862479	2748	323	SC Ventral.Attention	FC Ventral.Attention	0.0716319	-0.34154	0.5016	0.00513113	0	0.27417	0.720038
184	1	234365797	235097113	2160	296	SC Somatomotor	FC Somatomotor	0.0685038	-0.34428	0.49875	0.00469277	0	0.27079	0.727388
97	1	110224231	111134062	2032	300	SC Ventral.Attention	SC Visual	-0.0543697	-0.40829	0.25139	0.00295606	0	0.17343	0.730781
1493	10	6234719	6897037	2150	297	FC Limbic	FC Ventral.Attention	0.0656498	-0.34715	0.46257	0.00430989	0	0.23695	0.731301
978	6	43770627	44596897	2238	330	SC Dorsal.Attention	SC Limbic	0.0576177	-0.29299	0.39474	0.0033198	0	0.16959	0.731429
1858	12	129887419	130629840	2442	328	SC Dorsal.Attention	FC Dorsal.Attention	0.0705514	-0.36106	0.53495	0.0049775	0	0.30927	0.733897
1736	11	131424362	132584401	3274	347	FC Frontoparietal	FC Ventral.Attention	-0.0722752	-0.59296	0.35408	0.0052237	0	0.36673	0.737434
1736	11	131424362	132584401	3274	347	FC Ventral.Attention	FC Somatomotor	0.066782	-0.44822	0.42255	0.00445984	0	0.25349	0.744136
1948	13	109813577	110995432	3831	354	SC Dorsal.Attention	SC Visual	-0.0571181	-0.44902	0.29219	0.00326247	0	0.20769	0.745841
180	1	231287765	232177704	2170	265	SC Dorsal.Attention	SC Ventral.Attention	0.0611546	-0.33699	0.4442	0.00373988	0	0.2225	0.746251
1424	9	78630916	79451035	2501	317	FC Somatomotor	FC Visual	0.0647234	-0.40172	0.47875	0.00418912	0	0.26823	0.750105
1413	9	36749274	37687112	2311	280	SC Somatomotor	FC Somatomotor	0.0588545	-0.32535	0.46214	0.00346385	0	0.22803	0.75103
2133	16	50467034	52041336	3562	363	SC Dorsal.Attention	SC Visual	-0.0619273	-0.49936	0.33723	0.00383499	0	0.26316	0.752372
785	5	9203856	10549029	3539	355	SC Limbic	FC Limbic	0.0577034	-0.33601	0.43098	0.00332968	0	0.21028	0.753704
1843	12	114685671	115439451	2197	270	SC Default	SC Limbic	-0.0606329	-0.481	0.33435	0.00367635	0	0.24875	0.75396
1554	10	72659224	73514214	2685	344	SC Ventral.Attention	SC Visual	0.0555424	-0.32333	0.41017	0.00308495	0	0.19485	0.754959
2133	16	50467034	52041336	3562	363	SC Limbic	FC Limbic	0.0585429	-0.35894	0.4422	0.00342727	0	0.23267	0.758501
55	1	64344227	65894184	3581	316	SC Frontoparietal	SC Somatomotor	0.0651153	-0.40746	0.52167	0.00424	0	0.31965	0.759454
2133	16	50467034	52041336	3562	363	SC Dorsal.Attention	SC Limbic	0.0545983	-0.3409	0.43212	0.00298097	0	0.21525	0.767059
2309	19	2253175	3085446	2625	320	SC Default	SC Limbic	0.0507965	-0.30795	0.40911	0.00258029	0	0.1827	0.767474
2233	17	76596288	77412786	2601	348	SC Frontoparietal	SC Ventral.Attention	-0.0556441	-0.45375	0.34762	0.00309626	0	0.23006	0.769462
2187	17	13648447	14508610	2717	298	SC Visual	FC Visual	-0.0576497	-0.47381	0.36007	0.00332349	0	0.24776	0.770807
2299	18	71491861	72785206	3176	333	FC Default	FC Frontoparietal	0.0568944	-0.42279	0.44342	0.00323697	0	0.2635	0.779272
204	2	1875061	2680063	2235	279	FC Ventral.Attention	FC Somatomotor	0.0553235	-0.44129	0.40273	0.00306069	0	0.23584	0.780694
1886	13	42950158	43931931	2389	279	SC Dorsal.Attention	FC Dorsal.Attention	-0.0503036	-0.43711	0.32618	0.00253045	0	0.21516	0.785418
2186	17	12676354	13648446	3458	343	SC Default	FC Default	0.0474179	-0.33353	0.43691	0.00224846	0	0.21278	0.796662
2306	19	64705	762046	1932	309	SC Ventral.Attention	SC Somatomotor	0.0536133	-0.38009	0.53639	0.00287439	0	0.31129	0.799308
328	2	137061004	138073791	3290	195	FC Default	FC Frontoparietal	-0.0517585	-0.54513	0.3517	0.00267895	0	0.30927	0.801524
1914	13	74437636	75882384	3927	322	SC Limbic	SC Ventral.Attention	0.0516168	-0.39559	0.50235	0.0026643	0	0.28764	0.803413
833	5	67096192	68006993	2365	286	FC Frontoparietal	FC Ventral.Attention	-0.0489657	-0.50241	0.34857	0.00239764	0	0.26279	0.803442
390	2	213194363	214044566	2290	248	SC Dorsal.Attention	SC Somatomotor	-0.0482075	-0.51831	0.32729	0.00232396	0	0.27685	0.807768
2047	15	36583328	37962915	3480	338	SC Dorsal.Attention	SC Somatomotor	-0.0473314	-0.50356	0.33637	0.00224026	0	0.26743	0.812409
2385	20	15238520	15962576	2139	276	SC Ventral.Attention	SC Somatomotor	0.0432711	-0.33579	0.44446	0.00187239	0	0.21482	0.813744
934	6	9020711	10416550	3848	300	FC Somatomotor	FC Visual	-0.04204	-0.45934	0.31143	0.00176736	0	0.22294	0.814582
978	6	43770627	44596897	2238	330	SC Frontoparietal	SC Limbic	0.0431395	-0.36305	0.40761	0.00186101	0	0.19814	0.815357
249	2	44104111	45189468	2727	276	SC Default	SC Limbic	0.0440258	-0.36386	0.43588	0.00193827	0	0.21787	0.816208
2248	18	9816165	10675548	2701	340	FC Default	FC Ventral.Attention	0.0399134	-0.33569	0.38545	0.00159308	0	0.17474	0.81643
134	1	177746473	178915113	2550	233	SC Somatomotor	SC Visual	-0.0519	-0.60764	0.40026	0.00269361	0	0.38524	0.818236
600	4	3549230	4266178	2478	289	FC Dorsal.Attention	FC Somatomotor	0.0421096	-0.33646	0.44381	0.00177322	0	0.21702	0.820258
1500	10	12581572	13208061	2132	283	SC Default	SC Visual	-0.0404131	-0.44965	0.31379	0.00163322	0	0.21435	0.821114
778	5	2106886	2960068	3069	327	SC Frontoparietal	SC Somatomotor	-0.0423823	-0.46949	0.33886	0.00179626	0	0.24218	0.823265
1993	14	61652817	62717985	2852	290	FC Frontoparietal	FC Ventral.Attention	0.0454326	-0.41422	0.45226	0.00206412	0	0.25612	0.823622
825	5	57895013	58721458	2503	267	FC Dorsal.Attention	FC Ventral.Attention	0.0464316	-0.39962	0.51372	0.0021559	0	0.29643	0.825029
97	1	110224231	111134062	2032	300	SC Ventral.Attention	FC Ventral.Attention	-0.0371895	-0.39105	0.32298	0.00138306	0	0.17595	0.825624
1070	6	147015883	148184844	2775	283	SC Dorsal.Attention	SC Default	0.0419355	-0.39582	0.42551	0.00175859	0	0.22491	0.829145
97	1	110224231	111134062	2032	300	SC Limbic	SC Visual	0.0401995	-0.35601	0.44377	0.001616	0	0.23373	0.832687
2315	19	7249360	8199016	2725	314	SC Visual	FC Visual	-0.0369135	-0.40583	0.32946	0.00136261	0	0.19742	0.835218
1438	9	93441051	94175374	2188	250	FC Dorsal.Attention	FC Visual	0.0340919	-0.30199	0.37637	0.00116226	0	0.15696	0.835941
193	1	241813535	242417923	2012	245	SC Default	SC Limbic	0.0432119	-0.40509	0.48963	0.00186727	0	0.26934	0.836086
2197	17	29783142	31318753	3410	323	SC Limbic	SC Ventral.Attention	0.0401569	-0.38268	0.45429	0.00161258	0	0.24271	0.838618
2365	19	55714086	56411086	2136	339	SC Somatomotor	SC Visual	0.0394003	-0.40473	0.42098	0.00155239	0	0.23034	0.840038
1886	13	42950158	43931931	2389	279	SC Dorsal.Attention	SC Default	0.0368062	-0.38117	0.40269	0.00135469	0	0.20918	0.840674
2231	17	74908267	75619256	2381	318	SC Dorsal.Attention	FC Dorsal.Attention	-0.0411226	-0.49761	0.41008	0.00169106	0	0.2854	0.842622
2187	17	13648447	14508610	2717	298	FC Dorsal.Attention	FC Visual	0.0356522	-0.34328	0.43241	0.00127108	0	0.21018	0.849189
1875	13	31433219	32986686	3962	333	SC Limbic	SC Somatomotor	-0.0334933	-0.43014	0.30822	0.0011218	0	0.19683	0.849696
843	5	81710195	82720248	2419	265	SC Dorsal.Attention	SC Visual	-0.0381656	-0.48498	0.3893	0.00145661	0	0.2677	0.851752
590	3	193122091	194217140	3093	339	FC Limbic	FC Visual	-0.0362547	-0.49531	0.35288	0.0013144	0	0.25966	0.854259
2306	19	64705	762046	1932	309	FC Dorsal.Attention	FC Ventral.Attention	-0.0310932	-0.39696	0.33562	0.000966785	0	0.18154	0.858657
766	4	182946259	183603892	2095	300	FC Dorsal.Attention	FC Visual	0.030444	-0.32716	0.41349	0.000926839	0	0.19228	0.864946
2179	17	5573785	6305078	2502	302	FC Dorsal.Attention	FC Visual	0.0331747	-0.39445	0.47341	0.00110056	0	0.25823	0.868298
1180	7	92530166	93691725	2580	271	FC Frontoparietal	FC Ventral.Attention	-0.036339	-0.55138	0.40647	0.00132052	0	0.32635	0.868391
204	2	1875061	2680063	2235	279	FC Frontoparietal	FC Ventral.Attention	0.0289488	-0.37354	0.38469	0.000838032	0	0.19923	0.873111
33	1	34371023	35201626	2407	295	FC Frontoparietal	FC Limbic	-0.0277268	-0.39421	0.32861	0.000768778	0	0.17884	0.874441
484	3	72334705	73606612	2883	335	SC Ventral.Attention	SC Visual	-0.0330294	-0.5353	0.40604	0.00109094	0	0.31105	0.875292
1606	10	132576794	133111170	2556	308	SC Dorsal.Attention	SC Default	0.030172	-0.40225	0.39333	0.000910352	0	0.21615	0.875292
2426	20	60125334	60766557	2136	297	FC Default	FC Somatomotor	0.0311779	-0.42383	0.4238	0.000972062	0	0.24206	0.876535
1460	9	115390113	116159540	2139	246	SC Ventral.Attention	SC Visual	-0.0262834	-0.41714	0.33046	0.000690818	0	0.19392	0.883007
2133	16	50467034	52041336	3562	363	SC Default	SC Limbic	0.02703	-0.35964	0.40285	0.000730619	0	0.19486	0.883469
1886	13	42950158	43931931	2389	279	SC Limbic	SC Ventral.Attention	-0.0282603	-0.44229	0.37817	0.000798643	0	0.22913	0.885162
2357	19	50451926	51259178	1941	283	SC Ventral.Attention	FC Ventral.Attention	-0.0300257	-0.48715	0.39735	0.00090154	0	0.26998	0.885838
920	5	173606996	174662885	3095	341	FC Frontoparietal	FC Ventral.Attention	-0.0206313	-0.3535	0.28262	0.000425651	0	0.14238	0.893994
1124	7	24894120	25671575	2392	295	FC Dorsal.Attention	FC Visual	-0.0274197	-0.47853	0.43253	0.00075184	0	0.28822	0.897211
2182	17	8554764	9619356	2627	342	SC Dorsal.Attention	SC Visual	-0.0195944	-0.34434	0.29786	0.000383939	0	0.13815	0.898477
573	3	172004761	173415591	3254	326	SC Default	SC Visual	-0.0253384	-0.48252	0.37223	0.000642034	0	0.26348	0.899251
1328	8	98132520	99388944	3178	305	SC Limbic	SC Visual	-0.0247959	-0.44894	0.38112	0.000614839	0	0.23435	0.899535
2422	20	56951774	57924037	2307	322	SC Default	SC Limbic	0.0243459	-0.39205	0.43154	0.000592725	0	0.23358	0.900692
2404	20	40272391	41351514	3250	322	FC Frontoparietal	FC Dorsal.Attention	-0.0243352	-0.40857	0.46387	0.000592202	0	0.26225	0.904247
1445	9	100310518	101596750	3412	315	SC Dorsal.Attention	SC Visual	0.025066	-0.43266	0.47349	0.000628304	0	0.28163	0.9048
4	1	2983520	3582047	1751	282	SC Ventral.Attention	FC Ventral.Attention	-0.0196924	-0.37244	0.32322	0.000387791	0	0.16685	0.907206
13	1	10753428	11709173	2228	275	SC Ventral.Attention	SC Somatomotor	-0.0182153	-0.38055	0.35926	0.000331795	0	0.18617	0.918077
2039	15	26392948	27563172	2878	332	SC Default	SC Somatomotor	0.0147958	-0.32319	0.29325	0.000218917	0	0.12527	0.920474
2216	17	54950108	56245227	3102	381	FC Frontoparietal	FC Limbic	-0.0199137	-0.47464	0.40156	0.000396555	0	0.26301	0.922855
2336	19	29389091	30375792	3196	306	SC Limbic	SC Somatomotor	0.0186885	-0.44714	0.43687	0.000349261	0	0.26674	0.927513
2095	15	95662426	96864278	2931	345	FC Frontoparietal	FC Limbic	0.0155237	-0.37237	0.396	0.000240986	0	0.20116	0.932672
2179	17	5573785	6305078	2502	302	SC Dorsal.Attention	FC Dorsal.Attention	-0.0150091	-0.40305	0.38062	0.000225274	0	0.20132	0.936231
1438	9	93441051	94175374	2188	250	FC Dorsal.Attention	FC Somatomotor	-0.0148896	-0.40665	0.38471	0.000221699	0	0.21548	0.936478
2039	15	26392948	27563172	2878	332	FC Dorsal.Attention	FC Somatomotor	0.0145316	-0.39508	0.44677	0.000211167	0	0.24467	0.941225
1602	10	129134739	129831969	3034	313	SC Ventral.Attention	FC Ventral.Attention	-0.0129921	-0.39744	0.38665	0.000168795	0	0.20894	0.944939
1646	11	33905328	34672697	1998	276	SC Default	SC Frontoparietal	-0.0133024	-0.43994	0.41252	0.000176953	0	0.25697	0.947217
2301	18	73568261	74471745	3196	331	SC Frontoparietal	SC Visual	-0.0106505	-0.38234	0.33981	0.000113433	0	0.17775	0.951657
2066	15	61130596	62106138	2737	340	SC Dorsal.Attention	SC Somatomotor	-0.0097107	-0.43027	0.35233	9.42976e-05	0	0.211	0.957969
286	2	79900056	80737811	2167	298	SC Default	FC Default	-0.00959541	-0.39325	0.38286	9.20718e-05	0	0.20823	0.959451
1865	13	20491182	21540733	2858	279	SC Somatomotor	FC Somatomotor	0.00764137	-0.35406	0.3725	5.83906e-05	0	0.17812	0.965702
2187	17	13648447	14508610	2717	298	FC Frontoparietal	FC Limbic	0.00494965	-0.36218	0.35862	2.44991e-05	0	0.17171	0.977325
1843	12	114685671	115439451	2197	270	FC Dorsal.Attention	FC Ventral.Attention	-0.00592302	-0.44421	0.46674	3.50821e-05	0	0.28309	0.977799
2424	20	58780895	59560457	2379	275	SC Ventral.Attention	FC Ventral.Attention	0.00549028	-0.41826	0.43792	3.01432e-05	0	0.2447	0.978182
2159	16	78973581	79662634	2718	365	SC Frontoparietal	SC Somatomotor	0.00448091	-0.42026	0.39345	2.00785e-05	0	0.21905	0.981135
2482	22	37364005	38718589	3308	346	SC Dorsal.Attention	SC Frontoparietal	-0.00387886	-0.34212	0.35132	1.50455e-05	0	0.16599	0.981364
448	3	27614909	28649810	2308	241	SC Frontoparietal	SC Ventral.Attention	-0.00477173	-0.43712	0.44176	2.27694e-05	0	0.265	0.981464
1886	13	42950158	43931931	2389	279	SC Dorsal.Attention	SC Limbic	-0.00281101	-0.49172	0.43757	7.90176e-06	0	0.30563	0.989527
2454	21	40480832	41344742	2817	258	SC Limbic	SC Visual	0.00153427	-0.45714	0.44378	2.35399e-06	0	0.26937	0.994064
2227	17	70495120	71466953	2700	358	SC Ventral.Attention	FC Ventral.Attention	-0.0014622	-0.44778	0.43414	2.13803e-06	0	0.26082	0.994312
2427	20	60766558	61470768	2203	299	FC Frontoparietal	FC Somatomotor	0.00134607	NA	NA	1.81189e-06	NA	NA	0.994879
2456	21	42187153	43081434	2677	340	SC Frontoparietal	FC Frontoparietal	-0.000386572	-0.38729	0.38189	1.49438e-07	0	0.19719	0.998289
