# Supplementary material for: The Genetic Architectures of Functional and Structural Connectivity Properties within Cerebral Resting-State Networks
Source: eNeuro. 2023 Apr 7;10(4):ENEURO.0242-22.2023. doi: 10.1523/ENEURO.0242-22.2023 (PMC10089056; doi:10.1523/ENEURO.0242-22.2023)
Supplement: Extended Data Figure 2-3 — Best p-value threshold and PGS prediction (with PRSice) for FC/SC within RSNs. Phase 1 = GWAS of FC/SC within RSNs in discovery sample. Phase 2 = best p-value threshold determination in half replication sample. Phase 3 = validation of best p-value threshold PRS in other half replication sample. Threshold = best p-value threshold. PRS R2 = variance explained by the PRS. Full R2 = variance explained by the full model (including the covariates). Null R2 = variance explained by the covariates. Coefficient = regression coefficient of the model. SE = SE of regression coefficient of the model. P = p-value of the model fit. N SNPs = number of SNPs included in the model. Download Figure 2-3, XLS file. [file enu-eN-NWR-0242-22-s03.xls]

## Sheet: PGS
Extended Data Figure 2-3. Best p-value threshold and PGS prediction (with PRSice) for FC/SC within RSNs
Phase 1 = GWAS of FC/SC within RSNs in discovery sample; Phase 2 = best p-value threshold determination in half replication sample; Phase 3 = validation of best p-value threshold PRS in other half replicaiton sample; Threshold = best p-value threshold; PRS R2 = Variance explained by the PRS; Full R2 = Variance explained by the full model (including the covariates); Null R2 - Variance explained by…
Phase 2										Phase 3
Phenotype	Threshold	PRS R2	Full R2	Null R2	Coefficient	SE	P	N SNPs		Phenotype	PRS R2	Full R2	Null R2	Coefficient	SE	P	N SNPs
FC Visual	0.35585	0.00140581	0.0376518	0.036297	1332.6	844.202	0.114616	58576		FC Visual	0.00313627	0.0346167	0.0315795	2003.05	849.302	0.018456	58634
FC Somatomotor	5e-08	0.007762	0.0734815	0.0662336	2.52125	0.677565	0.000204428	1		FC Somatomotor	0.0114021	0.0899461	0.07945	3.01049	0.666675	6.71731e-06	1
FC Dorsal.Attention	0.16465	0.0109192	0.0342743	0.023613	2359.05	533.668	1.04322e-05	36394		FC Dorsal.Attention	0.000403515	0.0342718	0.033882	466.654	552.379	0.398329	36382
FC Ventral.Attention	0.0323001	0.002619	0.0303219	0.0277756	547.651	254.027	0.0312242	11269		FC Ventral.Attention	4.81116e-05	0.039311	0.0392648	71.9342	246.637	0.77058	11255
FC Limbic	0.0480001	0.00112531	0.0534328	0.0523664	-400.664	283.735	0.158091	14618		FC Limbic	0.000831299	0.071541	0.0707685	362.538	298.919	0.225352	14653
FC Frontoparietal	5e-08	0.00315449	0.0334113	0.0303525	2.64438	1.11734	0.0180534	1		FC Frontoparietal	0.00341997	0.051403	0.0481477	2.90318	1.17863	0.0138633	1
FC Default	0.281	0.00527008	0.0429969	0.0379267	2005.3	654.842	0.00222892	51362		FC Default	0.00018015	0.0347478	0.0345739	382.195	677.154	0.572542	51412
SC Visual	0.00165005	0.0119558	0.0739267	0.0627208	283.627	61.2858	3.95471e-06	1147		SC Visual	0.00253854	0.0540471	0.0516397	143.472	67.5034	0.0336866	1131
SC Somatomotor	0.13415	0.00765156	0.107967	0.101089	1861.61	503.916	0.000227041	32045		SC Somatomotor	0.00157503	0.102133	0.100717	799.018	477.497	0.0944309	32093
SC Dorsal.Attention	0.0706501	0.00556137	0.0824371	0.0773057	1104.4	351.025	0.0016808	20481		SC Dorsal.Attention	0.00505675	0.0970613	0.0924722	1099.57	366.089	0.00270482	20523
SC Ventral.Attention	0.0519001	0.00587635	0.0462295	0.0405917	999.079	308.873	0.00124003	15982		SC Ventral.Attention	0.0071371	0.0426959	0.0358145	1155.28	323.423	0.000363425	15978
SC Limbic	0.00180005	0.00114862	0.060552	0.0594717	-94.0957	65.9546	0.153846	1212		SC Limbic	0.000791089	0.0673304	0.066592	79.887	67.3895	0.235994	1220
SC Frontoparietal	0.00065005	0.00199467	0.0427802	0.0408671	60.4298	32.1289	0.0601515	494		SC Frontoparietal	0.00279621	0.0328438	0.0301318	72.4353	32.4682	0.025805	497
SC Default	0.00215005	0.00382765	0.075285	0.0717319	194.239	74.4818	0.00918545	1344		SC Default	0.00432706	0.0844971	0.0805184	204.654	73.6856	0.00553583	1348
