# Supplementary material for: The Genetic Architectures of Functional and Structural Connectivity Properties within Cerebral Resting-State Networks
Source: eNeuro. 2023 Apr 7;10(4):ENEURO.0242-22.2023. doi: 10.1523/ENEURO.0242-22.2023 (PMC10089056; doi:10.1523/ENEURO.0242-22.2023)
Supplement: Extended Data Figure 2-4 — Association statistics for discovery lead SNPs in the holdout set for replication. Phenotype = phenotype of the discovery lead SNP. lead SNP = original UKB variant name. CHR = chromosome. POS = position. REF = reference allele. ALT = alternative allele. A1 = effect allele. OBS_CT = per SNP sample size. BETA = effect size. SE = SE of the effect size. L95 = the lower endpoint of the confidence interval. U95 = the upper endpoint of the confidence interval. TSTAT = t statistic. P = p-value. ALT_FREQS = frequency of alternative allele. RSID_UKB = rs identifier of the SNP. MAF_UKB = MAF as provided by UKB (full file). INFO_UKB = INFO as provided by UKB (full file). Download Figure 2-4, XLS file. [file enu-eN-NWR-0242-22-s04.xls]

## Sheet: Lead SNP replication
Extended Data Figure 2-4. Association statistics for discovery lead SNPs in the holdout set for replication
Phenotype = phenotype of the discovery lead SNP; lead SNP = original UKB variant name; CHR = chromosome; POS = position; REF = reference allele; ALT = alternative allele; A1 = effect allele; OBS_CT = per SNP sample size; BETA = effect size; SE = standard error of the effect size; L95 = the lower endpoint of the confidence interval; U95 = the upper endpoint of the confidence interval; TSTAT = T-st…
Phenotype	lead SNP	CHR	POS	REF	ALT	A1	OBS_CT	BETA	SE	L95	U95	T_STAT	P	ALT_FREQS	RSID_UKB	INFO_UKB	MAF_UKB
FC Somatomotor	2:114082628:T_TA	2	114082628	T	TA	TA	3547	-0.00478983	0.000819635	-0.00639629	-0.00318338	-5.84386	5.56731e-09	0.213441	rs199993536	0.982897	0.215337
FC Limbic	10:96038686:A_G	10	96038686	G	A	A	3627	-1.7899e-05	0.000216545	-0.000442319	0.000406521	-0.0826574	0.934129	0.435391	rs11187838	0.998846	0.435989
FC Frontoparietal	2:114082628:T_TA	2	114082628	T	TA	TA	3547	-0.000410794	0.000118094	-0.000642255	-0.000179334	-3.47853	0.00051031	0.213441	rs199993536	0.982897	0.215337
SC Visual	10:126482849:C_T	10	126482849	T	C	C	3637	0.00158663	0.000918106	-0.00021283	0.00338608	1.72815	0.0840473	0.43142	rs11245366	1	0.437756
	2:37123383:C_T	2	37123383	C	T	T	3623	0.00283064	0.000914837	0.00103759	0.00462368	3.09414	0.00198907	0.466698	rs2003585	0.997043	0.478266
	7:83739638:A_T	7	83739638	A	T	T	3635	0.00070148	0.00119587	-0.00164238	0.00304534	0.586585	0.557519	0.177624	rs2301892	0.99839	0.182672
