# Supplementary material for: The Genetic Architectures of Functional and Structural Connectivity Properties within Cerebral Resting-State Networks
Source: eNeuro. 2023 Apr 7;10(4):ENEURO.0242-22.2023. doi: 10.1523/ENEURO.0242-22.2023 (PMC10089056; doi:10.1523/ENEURO.0242-22.2023)
Supplement: Extended Data Figure 2-6 — Genomic loci and lead variants in the GWAS of RSN-FC/RSN-SC as identified by FUMA. uniqID = ID of the top lead variant within the locus formatted as 'chromosome:base pair position:alleles in alphabetic order'. Chr = chromosome. Pos = base pair position lead SNP. P = p-value. Start = locus BP start position of the locus. End = stop position of the locus. nSNPs = number of unique candidate SNPs in the genomic locus, including non-GWAS-tagged SNPs (which are available in the use selected reference panel). nGWASSNPs = number of the GWAS-tagged candidate SNPs within the genomic locus. This is a subset of “nSNPs.” nIndSigSNPs = number of the independent significant SNPs in the genomic locus. IndSigSNPs = rsID of independent significant SNPs in the genomic locus. nLeadSNPs = the number of lead SNPs in the genomic locus. LeadSNPs = rsID of lead SNPs in the genomic locus. Download Figure 2-6, XLS file. [file enu-eN-NWR-0242-22-s05.xls]

## Sheet: Lead SNPs & loci
Extended Data Figure 2-6. Genomic loci and lead variants in the GWAS of RSN-FC/RSN-SC as identified by FUMA
uniqID = ID of the top lead variant within the locus formatted as 'chromosome:base pair position:alleles in alphabetic order'; Chr = chromosome; Pos = base pair position lead SNP; P = P-value; Start = locus BP start position of the locus; End = stop position of the locus; nSNPs = Number of unique candidate SNPs in the genomic locus, including non-GWAS-tagged SNPs (which are available in the use s…
Phenotype	uniqID	rsID	Chr	Pos	P	Start	End	nSNPs	nGWASSNPs	nIndSigSNPs	IndSigSNPs	nLeadSNPs	LeadSNPs
Frontoparietal network-FC	2:114082628:T:TA	rs199993536	2	114082628	1.61317e-10	114065433	114110568	25	25	1	rs199993536	1	rs199993536
Limbic network-FC	10:96038686:A:G	rs11187838	10	96038686	1.08708e-10	96009182	96069405	24	23	1	rs11187838	1	rs11187838
Somatomotor network-FC	2:114082628:T:TA	rs199993536	2	114082628	8.95027e-26	114065390	114110568	30	30	3	rs199993536;rs2121243;rs62158160	1	rs199993536
Visual network-SC	2:37123383:C:T	rs2003585	2	37123383	2.41573e-08	37047901	37277241	118	114	4	rs2003585;rs6744560;rs888054;rs7603829	1	rs2003585
	7:83739638:A:T	rs2301892	7	83739638	4.01823e-06	83631376	83799292	295	278	3	rs2301892;rs723997;rs2527039	1	rs2301892
	10:126482849:C:T	rs11245366	10	126482849	5.63467e-07	126418782	126556015	51	47	1	rs11245366	1	rs11245366
