# Supplementary material for: The Genetic Architectures of Functional and Structural Connectivity Properties within Cerebral Resting-State Networks
Source: eNeuro. 2023 Apr 7;10(4):ENEURO.0242-22.2023. doi: 10.1523/ENEURO.0242-22.2023 (PMC10089056; doi:10.1523/ENEURO.0242-22.2023)
Supplement: Extended Data Figure 2-7 — FUMA output for all candidate SNPs. uniqID = unique ID of SNPs consists of chr:position:allele1:allele2 where alleles are alphabetically ordered. rsID = rsID of SNPs as provided in the input GWAS, otherwise extracted from the specified reference panel. chr = chromosome. pos = position on hg19. MAF = minor allele frequency computed based on the reference panel. P = p-value from cerebellar volume GWAS [non-GWAS tagged SNPs (extracted from the reference panel) are “NA”]. Beta = beta from cerebellar volume GWAS [non-GWAS tagged SNPs (extracted from the reference panel) are “NA”]. SE = SE of beta from cerebellar volume GWAS [non-GWAS tagged SNPs (extracted from the reference panel) are ““NA””). r2 = the maximum r2 of the SNP with one of the independent significant SNP. IndSigSNP = rsID of an independent significant SNP which has the maximum r2 of the SNP. Nearest gene = the nearest gene of the SNP based on ANNOVAR annotations. Dist = distance to the nearest gene. SNPs which are locating in the gene body or 1 kb upstream or downstream of TSS or TES have 0. Func = functional consequence of the SNP on the gene obtained from ANNOVAR. CADD = combined annotation dependent depletion score. RDB = RegulomeDB score. posMapFilt = whether the SNP was used for positional mapping or not, 1 is used, otherwise 0. eqtlMapFilt = whether the SNP was used for eQTL mapping or not, 1 is used, otherwise 0. ciMapFilt = whether the SNP was used for chromatin interaction mapping or not, 1 is used, otherwise 0. Download Figure 2-7, XLS file. [file enu-eN-NWR-0242-22-s06.xls]

## Sheet: FUMA candidate SNPs
Extended Data Figure 2-7. FUMA output for all candidate SNPs
uniqID = unique ID of SNPs consists of chr:position:allele1:allele2 where alleles are alphabetically ordered; rsID = rsID of SNPs as provided in the input GWAS, otherwise extracted from the specified reference panel; chr = chromosome; pos = position on hg19; MAF = Minor allele frequency computed based on the reference panel; P = P-value from cerebellar volume GWAS (non-GWAS tagged SNPs (extracted…
uniqID	rsID	Chr	Pos	Non-effect allele	Effect allele	MAF	P	Beta	SE	r2	IndSigSNP	Nearest gene	Dist	Func	CADD	RDB	minChrState	commonChrState	posMapFilt	eqtlMapFilt	ciMapFilt
Frontoparietal network-FC
2:114065433:A:AC	rs111789636	2	114065433	A	AC	0.2833	1.99807e-05	-0.000180104	4.22184e-05	0.614704	rs199993536	PAX8	28905	intergenic	3.542	NA	5	15	0	0	0
2:114065572:C:T	rs62158161	2	114065572	C	T	0.2555	7.70277e-07	-0.000213989	4.32814e-05	0.7396	rs199993536	PAX8	29044	intergenic	5.815	5	5	15	0	0	0
2:114068017:G:T	rs12615370	2	114068017	T	G	0.2495	4.08046e-07	-0.000218929	4.32099e-05	0.772827	rs199993536	PAX8	31489	intergenic	5.05	5	5	15	0	0	0
2:114068802:C:CTG	2:114068802_CTG_C	2	114068802	CTG	C	0.2495	7.45658e-07	-0.000215596	4.35506e-05	0.77448	rs199993536	PAX8	32274	intergenic	2.142	NA	5	15	0	0	0
2:114069021:A:G	rs1964463	2	114069021	A	G	0.2515	2.28875e-07	-0.000223417	4.31657e-05	0.776039	rs199993536	PAX8	32493	intergenic	1.723	NA	5	15	0	0	0
2:114071473:C:T	rs56163359	2	114071473	T	C	0.2505	3.51028e-07	-0.000220074	4.3192e-05	0.78005	rs199993536	PAX8	34945	intergenic	0.207	6	5	15	0	0	0
2:114071717:C:T	rs62158163	2	114071717	T	C	0.2505	3.38867e-07	-0.000220364	4.31922e-05	0.78005	rs199993536	PAX8	35189	intergenic	17.06	6	5	15	0	0	0
2:114073498:G:GGAA	2:114073498_GGAA_G	2	114073498	GGAA	G	0.2505	3.20994e-07	-0.000222805	4.35829e-05	0.78005	rs199993536	PAX8	36970	intergenic	3.585	NA	5	15	0	0	0
2:114077218:C:G	rs62158166	2	114077218	G	C	0.2247	1.44229e-08	-0.000254157	4.48222e-05	0.919705	rs199993536	PAX8	40690	intergenic	0.989	7	5	14	0	0	0
2:114078381:C:G	rs62158168	2	114078381	C	G	0.2247	1.53832e-08	-0.000253777	4.48428e-05	0.919705	rs199993536	PAX8	41853	intergenic	0.986	5	5	14	0	0	0
2:114079248:A:C	rs12616641	2	114079248	C	A	0.2247	1.18428e-08	-0.000255878	4.4859e-05	0.919705	rs199993536	PAX8	42720	intergenic	0.684	5	5	15	0	0	0
2:114081827:C:T	rs62158169	2	114081827	C	T	0.2097	5.87601e-10	-0.000282425	4.5579e-05	1	rs199993536	PAX8	45299	intergenic	3.275	5	1	7	0	0	1
2:114082175:A:G	rs62158170	2	114082175	A	G	0.2097	4.32238e-10	-0.00028448	4.55558e-05	1	rs199993536	PAX8	45647	intergenic	5.465	2b	1	2	0	0	0
2:114082628:T:TA	rs199993536	2	114082628	T	TA	0.2097	1.61317e-10	-0.000292751	4.57621e-05	1	rs199993536	PAX8	46100	intergenic	19.87	NA	1	1	0	0	0
2:114083120:A:G	rs6737318	2	114083120	A	G	0.2167	4.02676e-10	-0.00028279	4.52051e-05	0.960797	rs199993536	PAX8	46592	intergenic	7.556	2b	1	7	0	0	1
2:114084596:C:T	rs62158206	2	114084596	T	C	0.2167	3.79008e-10	-0.000283079	4.51828e-05	0.960797	rs199993536	PAX8	48068	intergenic	7.345	7	1	15	0	0	0
2:114085785:A:G	rs7556815	2	114085785	G	A	0.2167	4.50877e-10	-0.000281842	4.51813e-05	0.960797	rs199993536	PAX8	49257	intergenic	4.7	4	2	15	0	0	0
2:114089551:A:C	rs2863957	2	114089551	C	A	0.2167	4.19773e-10	-0.000280545	4.4893e-05	0.960797	rs199993536	PAX8	53023	intergenic	3.503	7	4	15	0	0	0
2:114090412:A:G	rs1823125	2	114090412	A	G	0.2167	1.24106e-09	-0.000272602	4.48556e-05	0.949563	rs199993536	PAX8	53884	intergenic	0.248	NA	4	15	0	0	0
2:114092549:G:T	rs60873293	2	114092549	G	T	0.2157	8.59438e-10	-0.000275487	4.48962e-05	0.943419	rs199993536	PAX8	56021	intergenic	0.081	7	4	15	0	0	0
2:114103966:A:C	rs56093896	2	114103966	C	A	0.2107	3.31059e-10	-0.000285411	4.54024e-05	0.903926	rs199993536	IGKV1OR2-108	60006	intergenic	0.068	7	5	15	0	0	0
2:114106139:G:T	rs62158211	2	114106139	G	T	0.2107	2.27395e-10	-0.000288083	4.54072e-05	0.903926	rs199993536	IGKV1OR2-108	57833	intergenic	0.612	7	4	15	0	0	0
2:114109355:C:T	rs4618068	2	114109355	C	T	0.2097	1.13714e-09	-0.000277411	4.55416e-05	0.898368	rs199993536	IGKV1OR2-108	54617	intergenic	1.341	5	4	15	0	0	0
2:114110036:A:T	rs1807282	2	114110036	A	T	0.2097	8.64331e-10	-0.000279649	4.55809e-05	0.898368	rs199993536	IGKV1OR2-108	53936	intergenic	1.836	6	4	15	0	0	0
2:114110568:A:G	rs62158213	2	114110568	G	A	0.2097	1.2961e-09	-0.000276875	4.56108e-05	0.898368	rs199993536	IGKV1OR2-108	53404	intergenic	21.6	6	4	15	0	0	0
Limbic network-FC
10:96009182:T:TA	rs543302184	10	96009182	T	TA	0.4354	NA	NA	NA	0.877806	rs11187838	PLCE1	0	intronic	0.469	NA	4	15	1	0	0
10:96012950:G:T	rs7080472	10	96012950	G	T	0.4523	2.00596e-09	0.000530307	8.83884e-05	0.964914	rs11187838	PLCE1	0	intronic	4.067	6	4	15	1	0	0
10:96014622:C:G	rs10786156	10	96014622	C	G	0.4573	1.24594e-10	0.000564962	8.77736e-05	0.992137	rs11187838	PLCE1	0	intronic	1.947	6	4	15	1	0	0
10:96015793:C:G	rs3891783	10	96015793	C	G	0.4563	1.24201e-10	0.000565009	8.77745e-05	0.996042	rs11187838	PLCE1	0	intronic	0.234	7	4	15	1	0	0
10:96019079:A:T	rs7075045	10	96019079	A	T	0.341	3.63504e-05	0.000385231	9.32687e-05	0.610299	rs11187838	PLCE1	0	intronic	1.308	7	4	15	1	0	0
10:96019501:A:G	rs1830890	10	96019501	A	G	0.341	3.95851e-05	0.00038341	9.32715e-05	0.610299	rs11187838	PLCE1	0	intronic	0.076	NA	4	15	1	0	0
10:96023077:C:T	rs57866767	10	96023077	T	C	0.4563	1.24723e-10	0.000564944	8.77731e-05	0.996042	rs11187838	PLCE1	0	intronic	0.269	6	4	15	1	0	0
10:96029170:C:T	rs55753709	10	96029170	T	C	0.3419	2.31819e-05	0.000394625	9.32331e-05	0.618487	rs11187838	PLCE1	0	intronic	1.584	6	1	15	1	0	0
10:96030692:A:G	rs3740362	10	96030692	A	G	0.341	2.27257e-05	0.000395085	9.32432e-05	0.616891	rs11187838	PLCE1	0	intronic	1.252	7	4	15	1	0	0
10:96033766:A:C	rs4918188	10	96033766	A	C	0.3419	1.68749e-05	0.0004013	9.32479e-05	0.618487	rs11187838	PLCE1	0	intronic	0.311	7	4	15	1	0	0
10:96036306:A:G	rs7072574	10	96036306	G	A	0.3419	2.2121e-05	0.00039573	9.3262e-05	0.618487	rs11187838	PLCE1	0	intronic	1.471	5	4	15	1	0	0
10:96038402:A:G	rs35443777	10	96038402	G	A	0.341	2.35369e-05	0.000394354	9.32444e-05	0.616891	rs11187838	PLCE1	0	intronic	0.104	7	4	15	1	0	0
10:96038686:A:G	rs11187838	10	96038686	G	A	0.4553	1.08708e-10	0.000566864	8.77866e-05	1	rs11187838	PLCE1	0	intronic	0.207	7	4	15	1	0	0
10:96039597:C:G	rs2274224	10	96039597	G	C	0.4563	1.76681e-10	0.000560204	8.7762e-05	0.996042	rs11187838	PLCE1:PLCE1-AS1	1899-12-31	exonic	17.35	6	4	15	1	0	0
10:96040394:A:G	rs1858610	10	96040394	G	A	0.34	2.82677e-05	0.000391199	9.34132e-05	0.61531	rs11187838	PLCE1:PLCE1-AS1	1899-12-31	ncRNA_intronic	7.187	7	4	15	1	0	0
10:96043732:A:G	rs7084339	10	96043732	A	G	0.338	2.03432e-05	0.000403642	9.47077e-05	0.606832	rs11187838	PLCE1:PLCE1-AS1	1899-12-31	ncRNA_intronic	8.467	7	4	15	1	0	0
10:96060610:C:G	rs7897678	10	96060610	C	G	0.338	1.20816e-05	0.000414049	9.45951e-05	0.606832	rs11187838	PLCE1	0	intronic	1.443	6	4	15	1	1	0
10:96060847:A:T	rs7914672	10	96060847	T	A	0.338	1.20816e-05	0.000414049	9.45951e-05	0.606832	rs11187838	PLCE1	0	intronic	2.932	6	4	15	1	1	0
10:96060875:A:G	rs7897963	10	96060875	A	G	0.338	1.16779e-05	0.000414735	9.45917e-05	0.606832	rs11187838	PLCE1	0	intronic	2.875	6	4	15	1	1	0
10:96063279:A:T	rs3781265	10	96063279	T	A	0.338	1.11162e-05	0.000415655	9.45702e-05	0.606832	rs11187838	PLCE1	0	intronic	2.765	6	4	15	1	1	0
10:96065694:C:T	rs7099485	10	96065694	T	C	0.338	1.27156e-05	0.000412468	9.44751e-05	0.606832	rs11187838	PLCE1	0	intronic	3.901	7	4	15	1	1	0
10:96066341:A:G	rs2274223	10	96066341	A	G	0.338	1.21987e-05	0.000413537	9.45236e-05	0.606832	rs11187838	PLCE1	0	exonic	17.48	3a	4	15	1	1	0
10:96067947:A:G	rs10509670	10	96067947	A	G	0.338	1.03737e-05	0.000416968	9.45461e-05	0.606832	rs11187838	PLCE1	0	intronic	0.441	6	4	15	1	1	0
10:96069405:G:T	rs6583934	10	96069405	T	G	0.338	1.10601e-05	0.000415701	9.45571e-05	0.606832	rs11187838	PLCE1	0	intronic	0.925	7	4	15	1	1	0
Somatomotor network-FC
2:114065390:C:T	rs62158160	2	114065390	C	T	0.2734	1.4625e-15	-0.00244211	0.000305812	1	rs62158160	PAX8	28862	intergenic	1.494	5	5	15	0	0	0
2:114065433:A:AC	rs111789636	2	114065433	A	AC	0.2833	4.44456e-15	-0.00239501	0.000305211	0.912588	rs62158160	PAX8	28905	intergenic	3.542	NA	5	15	0	0	0
2:114065572:C:T	rs62158161	2	114065572	C	T	0.2555	2.35128e-20	-0.00289425	0.000312761	0.818771	rs62158160	PAX8	29044	intergenic	5.815	5	5	15	0	0	0
2:114068017:G:T	rs12615370	2	114068017	T	G	0.2495	8.83999e-21	-0.00292304	0.000312353	0.775568	rs62158160	PAX8	31489	intergenic	5.05	5	5	15	0	0	0
2:114068802:C:CTG	2:114068802_CTG_C	2	114068802	CTG	C	0.2495	1.67429e-20	-0.00292107	0.000314424	0.77448	rs199993536	PAX8	32274	intergenic	2.142	NA	5	15	0	0	0
2:114069021:A:G	rs1964463	2	114069021	A	G	0.2515	2.19966e-21	-0.00296933	0.00031241	0.776039	rs199993536	PAX8	32493	intergenic	1.723	NA	5	15	0	0	0
2:114071473:C:T	rs56163359	2	114071473	T	C	0.2505	3.77689e-21	-0.00294951	0.000312186	0.78005	rs199993536	PAX8	34945	intergenic	0.207	6	5	15	0	0	0
2:114071717:C:T	rs62158163	2	114071717	T	C	0.2505	3.61764e-21	-0.00295098	0.000312193	0.78005	rs199993536	PAX8	35189	intergenic	17.06	6	5	15	0	0	0
2:114073498:G:GGAA	2:114073498_GGAA_G	2	114073498	GGAA	G	0.2505	3.00938e-21	-0.00298204	0.000314831	0.78005	rs199993536	PAX8	36970	intergenic	3.585	NA	5	15	0	0	0
2:114077218:C:G	rs62158166	2	114077218	G	C	0.2247	1.60895e-22	-0.00316419	0.00032373	0.919705	rs199993536	PAX8	40690	intergenic	0.989	7	5	14	0	0	0
2:114078381:C:G	rs62158168	2	114078381	C	G	0.2247	1.33185e-22	-0.00317198	0.000323891	0.919705	rs199993536	PAX8	41853	intergenic	0.986	5	5	14	0	0	0
2:114079248:A:C	rs12616641	2	114079248	C	A	0.2247	5.97094e-23	-0.00319888	0.000323955	0.919705	rs199993536	PAX8	42720	intergenic	0.684	5	5	15	0	0	0
2:114081827:C:T	rs62158169	2	114081827	C	T	0.2097	4.7308e-25	-0.00340503	0.000328975	1	rs199993536	PAX8	45299	intergenic	3.275	5	1	7	0	0	1
2:114082175:A:G	rs62158170	2	114082175	A	G	0.2097	4.67966e-25	-0.00340373	0.000328816	1	rs199993536	PAX8	45647	intergenic	5.465	2b	1	2	0	0	0
2:114082628:T:TA	rs199993536	2	114082628	T	TA	0.2097	8.95027e-26	-0.00347254	0.000330417	1	rs199993536	PAX8	46100	intergenic	19.87	NA	1	1	0	0	0
2:114083120:A:G	rs6737318	2	114083120	A	G	0.2167	3.99135e-25	-0.00338236	0.000326269	0.960797	rs199993536	PAX8	46592	intergenic	7.556	2b	1	7	0	0	1
2:114084596:C:T	rs62158206	2	114084596	T	C	0.2167	1.06636e-24	-0.00335168	0.000326294	0.960797	rs199993536	PAX8	48068	intergenic	7.345	7	1	15	0	0	0
2:114085785:A:G	rs7556815	2	114085785	G	A	0.2167	9.77839e-25	-0.00335439	0.000326291	0.960797	rs199993536	PAX8	49257	intergenic	4.7	4	2	15	0	0	0
2:114089551:A:C	rs2863957	2	114089551	C	A	0.2167	2.51754e-25	-0.0033754	0.00032422	0.960797	rs199993536	PAX8	53023	intergenic	3.503	7	4	15	0	0	0
2:114090412:A:G	rs1823125	2	114090412	A	G	0.2167	1.15714e-24	-0.00332391	0.000323844	0.949563	rs199993536	PAX8	53884	intergenic	0.248	NA	4	15	0	0	0
2:114092549:G:T	rs60873293	2	114092549	G	T	0.2157	1.0474e-24	-0.00332983	0.000324115	0.943419	rs199993536	PAX8	56021	intergenic	0.081	7	4	15	0	0	0
2:114099305:G:T	rs2121244	2	114099305	T	G	0.33	1.33777e-15	-0.00230066	0.000287701	1	rs2121243	PAX8	62777	intergenic	1.322	NA	5	15	0	0	0
2:114099346:C:T	rs2121243	2	114099346	C	T	0.33	1.32652e-15	-0.0023009	0.000287694	1	rs2121243	PAX8	62818	intergenic	0.914	NA	5	15	0	0	0
2:114103804:A:T	rs57611236	2	114103804	A	T	0.325	4.93296e-15	-0.00226515	0.000289147	0.978771	rs2121243	IGKV1OR2-108	60168	intergenic	3.493	6	5	15	0	0	0
2:114103966:A:C	rs56093896	2	114103966	C	A	0.2107	6.3564e-24	-0.0033095	0.000327756	0.903926	rs199993536	IGKV1OR2-108	60006	intergenic	0.068	7	5	15	0	0	0
2:114106139:G:T	rs62158211	2	114106139	G	T	0.2107	7.42675e-24	-0.00330544	0.000327852	0.903926	rs199993536	IGKV1OR2-108	57833	intergenic	0.612	7	4	15	0	0	0
2:114106326:A:G	rs62158212	2	114106326	A	G	0.325	6.01489e-15	-0.00226871	0.000290529	0.978771	rs2121243	IGKV1OR2-108	57646	intergenic	4.048	6	4	15	0	0	0
2:114109355:C:T	rs4618068	2	114109355	C	T	0.2097	2.1569e-23	-0.00327848	0.000328624	0.898368	rs199993536	IGKV1OR2-108	54617	intergenic	1.341	5	4	15	0	0	0
2:114110036:A:T	rs1807282	2	114110036	A	T	0.2097	2.12266e-23	-0.00328279	0.000329003	0.898368	rs199993536	IGKV1OR2-108	53936	intergenic	1.836	6	4	15	0	0	0
2:114110568:A:G	rs62158213	2	114110568	G	A	0.2097	2.43786e-23	-0.00328026	0.000329205	0.898368	rs199993536	IGKV1OR2-108	53404	intergenic	21.6	6	4	15	0	0	0
Visual network-SC
2:37047901:C:T	rs10206462	2	37047901	T	C	0.3718	2.33154e-09	0.00229527	0.000384128	0.78224	rs888054	VIT	5965	intergenic	6.302	5	2	15	1	0	0
2:37047906:C:G	rs10206463	2	37047906	G	C	0.338	1.75027e-08	0.00221595	0.000393104	0.682284	rs888054	VIT	5970	intergenic	3.54	5	2	15	1	0	0
2:37047930:A:G	rs10182782	2	37047930	G	A	0.325	1.08327e-07	0.00210008	0.000395206	0.631922	rs888054	VIT	5994	intergenic	0.869	7	2	15	1	0	0
2:37048275:G:T	rs974967	2	37048275	G	T	0.3658	6.29873e-07	0.00189787	0.000380849	0.701452	rs888054	VIT	6339	intergenic	4.009	NA	5	15	1	0	0
2:37048522:A:G	rs974966	2	37048522	A	G	0.3519	9.73762e-09	0.00221094	0.000385355	0.834	rs888054	VIT	6586	intergenic	15.92	NA	5	15	1	0	0
2:37048617:A:T	rs11683714	2	37048617	T	A	0.4046	3.70693e-08	0.00208331	0.000378358	0.831238	rs888054	VIT	6681	intergenic	13.38	5	5	15	1	0	0
2:37048724:A:G	rs6747593	2	37048724	G	A	0.3211	1.28522e-08	0.00225737	0.000396717	0.755774	rs888054	VIT	6788	intergenic	0.999	5	5	15	1	0	0
2:37048883:C:T	rs888054	2	37048883	C	T	0.3857	4.1103e-10	0.00237489	0.000379829	1	rs888054	VIT	6947	intergenic	7.104	NA	5	15	1	0	0
2:37048951:C:G	rs12478822	2	37048951	G	C	0.4205	4.2641e-09	0.00220937	0.000376004	0.876364	rs888054	VIT	7015	intergenic	13.14	6	5	15	1	0	0
2:37049124:C:G	rs1468809	2	37049124	G	C	0.341	3.9746e-09	0.00230527	0.000391546	0.765642	rs888054	VIT	7188	intergenic	3.987	5	5	15	1	0	0
2:37049287:A:G	rs2372715	2	37049287	G	A	0.3509	2.65837e-07	0.00200505	0.000389498	0.648628	rs888054	VIT	7351	intergenic	4.218	5	5	15	1	0	0
2:37049563:A:T	rs888053	2	37049563	A	T	0.3946	1.16896e-07	0.00201422	0.00038004	0.751045	rs888054	VIT	7627	intergenic	0.207	6	5	15	1	0	0
2:37049940:C:T	rs13383778	2	37049940	C	T	0.3022	5.13625e-08	0.00223396	0.000410018	0.651979	rs888054	VIT	8004	intergenic	0.134	7	5	15	1	0	0
2:37049941:G:T	rs62132519	2	37049941	T	G	0.3052	1.39173e-07	0.00215871	0.000409773	0.65166	rs888054	VIT	8005	intergenic	3.739	7	5	15	1	0	0
2:37050086:A:G	rs13386673	2	37050086	G	A	0.3489	NA	NA	NA	0.707093	rs888054	VIT	8150	intergenic	2.486	5	5	15	1	0	0
2:37050873:C:T	rs7603829	2	37050873	C	T	0.4453	2.1068e-09	0.00224128	0.000374058	1	rs7603829	VIT	8937	intergenic	0.318	5	5	15	1	0	0
2:37051428:A:G	rs13002772	2	37051428	A	G	0.4493	5.54997e-09	0.00216637	0.000371461	0.975831	rs7603829	VIT	9492	intergenic	6.119	4	2	15	1	0	0
2:37051559:A:T	rs6730884	2	37051559	A	T	0.4145	5.76826e-08	0.00203952	0.000375764	0.85281	rs7603829	VIT	9623	intergenic	3.154	4	2	15	1	0	0
2:37051741:A:C	rs2075207	2	37051741	A	C	0.4543	8.54434e-09	0.0021361	0.000370882	0.95632	rs7603829	VIT	9805	intergenic	3.201	NA	2	15	1	0	0
2:37052585:C:T	rs2075206	2	37052585	C	T	0.3618	8.28276e-07	0.00194468	0.000394458	0.679713	rs7603829	VIT	10649	intergenic	0.501	NA	5	15	0	0	0
2:37056330:A:C	rs4670629	2	37056330	A	C	0.4026	2.36809e-07	0.00196367	0.000379861	0.733185	rs7603829	AC007382.1	11996	intergenic	7.249	NA	5	15	0	0	0
2:37059462:A:T	rs13021393	2	37059462	T	A	0.497	3.16283e-12	0.00261877	0.000375495	0.777654	rs2003585	AC007382.1	8864	intergenic	2.482	6	5	15	1	0	0
2:37059557:C:G	rs13021775	2	37059557	G	C	0.499	2.12128e-12	0.0026357	0.000374909	0.792544	rs2003585	AC007382.1	8769	intergenic	1.247	6	5	15	1	0	0
2:37063240:C:CT	rs35050623	2	37063240	CT	C	0.4692	2.82708e-13	0.00274294	0.000375394	0.886985	rs2003585	AC007382.1	5086	intergenic	7.819	NA	5	15	1	0	0
2:37066018:G:T	rs1504	2	37066018	T	G	0.4543	3.99987e-12	0.00260624	0.000375486	0.724942	rs2003585	AC007382.1	2308	intergenic	2.054	7	5	15	1	0	0
2:37067137:A:G	rs7600413	2	37067137	A	G	0.4463	4.37102e-12	0.00260092	0.000375401	0.729268	rs2003585	AC007382.1	1189	intergenic	7.811	5	5	15	1	0	0
2:37068428:C:T	rs711244	2	37068428	C	T	0.4324	1.41569e-12	0.00266502	0.000376071	0.743278	rs2003585	AC007382.1	0	exonic	10.39	NA	5	5	1	0	0
2:37075013:A:T	rs1861435	2	37075013	T	A	0.4374	7.18002e-13	0.00270915	0.000377313	0.763182	rs2003585	STRN	0	UTR3	6.851	6	4	5	1	0	0
2:37078839:A:G	rs3770781	2	37078839	A	G	0.4473	7.34594e-12	0.00257915	0.000376275	0.681998	rs2003585	STRN	0	intronic	3.645	NA	4	5	1	0	0
2:37079583:C:T	rs62132522	2	37079583	T	C	0.4334	4.28172e-12	0.00261795	0.000377699	0.714568	rs2003585	STRN	0	intronic	0.327	6	4	5	1	0	0
2:37081212:T:TA	rs5830444	2	37081212	T	TA	0.4473	1.99921e-11	0.00253044	0.00037714	0.688469	rs2003585	STRN	0	intronic	4.188	NA	4	5	1	0	0
2:37086197:C:G	rs2245109	2	37086197	C	G	0.4791	3.8948e-12	0.00258582	0.000372342	0.836247	rs2003585	STRN	0	intronic	3.305	4	2	5	1	0	0
2:37090233:C:T	rs2110944	2	37090233	C	T	0.4712	1.61981e-12	0.00264302	0.000373951	0.865344	rs2003585	STRN	0	intronic	9.222	NA	4	5	1	0	0
2:37090897:A:G	rs2540926	2	37090897	G	A	0.4533	8.76575e-11	-0.00244942	0.000377414	0.673001	rs2003585	STRN	0	intronic	2.436	6	4	5	1	0	0
2:37095139:C:G	rs6752845	2	37095139	G	C	0.4324	2.14758e-12	0.00264846	0.000376819	0.74754	rs2003585	STRN	0	intronic	8.278	7	4	5	1	0	0
2:37095397:G:GA	rs34989109	2	37095397	GA	G	0.4612	7.23378e-13	0.00268133	0.000373491	0.894904	rs2003585	STRN	0	intronic	3.481	NA	4	5	1	0	0
2:37097009:C:T	rs2110942	2	37097009	T	C	0.4404	3.54676e-12	0.0026157	0.00037593	0.729512	rs2003585	STRN	0	intronic	2.145	NA	4	5	1	0	0
2:37099339:C:T	rs2252032	2	37099339	C	T	0.4712	1.73829e-12	0.00263103	0.000372774	0.864491	rs2003585	STRN	0	intronic	1.898	NA	4	5	1	0	0
2:37102249:A:G	rs17496249	2	37102249	A	G	0.4503	1.58199e-11	0.00253907	0.000376513	0.726596	rs2003585	STRN	0	intronic	12.57	6	4	4	1	0	0
2:37102620:C:T	rs12476515	2	37102620	C	T	0.4742	1.34342e-12	0.0026462	0.000373031	0.874945	rs2003585	STRN	0	intronic	4.036	6	4	4	1	0	0
2:37111045:A:T	rs2691106	2	37111045	A	T	0.4642	5.69649e-11	0.00245265	0.000374183	0.878379	rs2003585	STRN	0	intronic	8.391	6	4	4	1	0	0
2:37115782:A:ATGTG	rs70946958	2	37115782	A	ATGTG	0.4503	1.52497e-11	0.00253439	0.000375521	0.859691	rs2003585	STRN	0	intronic	0.688	NA	4	5	1	0	0
2:37117073:C:T	rs888083	2	37117073	C	T	0.4264	5.60262e-11	0.00246724	0.000376269	0.806689	rs2003585	STRN	0	intronic	5.19	NA	1	5	1	0	0
2:37117502:C:G	rs17443495	2	37117502	G	C	0.4284	5.00292e-11	0.00247225	0.000376063	0.819333	rs2003585	STRN	0	intronic	1.707	1f	1	5	1	0	0
2:37118665:C:CA	rs66993681	2	37118665	CA	C	0.4811	3.56521e-11	0.002481	0.000374523	0.856011	rs2003585	STRN	0	intronic	1.604	NA	4	5	1	0	0
2:37122552:A:G	rs2717493	2	37122552	G	A	0.4751	5.18263e-13	0.00268046	0.000371016	0.973888	rs2003585	STRN	0	intronic	3.802	6	4	5	1	0	0
2:37123383:C:T	rs2003585	2	37123383	C	T	0.4742	2.41573e-13	0.00271957	0.000371125	1	rs2003585	STRN	0	intronic	0.425	6	4	5	1	0	0
2:37124581:A:T	rs13394819	2	37124581	T	A	0.3628	NA	NA	NA	0.741581	rs6744560	STRN	0	intronic	0.885	6	5	5	1	0	0
2:37124755:C:T	rs2691112	2	37124755	C	T	0.4722	2.88855e-13	0.00271027	0.000371074	0.985079	rs2003585	STRN	0	intronic	0.244	6	5	5	1	0	0
2:37130658:A:C	rs6744560	2	37130658	A	C	0.3678	6.62231e-10	0.0023633	0.000382566	1	rs6744560	STRN	0	intronic	4.839	6	2	5	1	0	0
2:37131863:C:T	rs111777694	2	37131863	C	T	0.3032	1.40302e-08	0.00229806	0.000404937	0.743532	rs6744560	STRN	0	intronic	0.25	7	4	5	1	0	0
2:37132112:C:CT	2:37132112_CT_C	2	37132112	CT	C	0.4314	3.48538e-12	0.00267572	0.000384412	0.803987	rs2003585	STRN	0	intronic	0.651	NA	4	5	1	0	0
2:37133127:C:T	rs3845778	2	37133127	C	T	0.4781	1.01883e-12	0.00264472	0.000370824	0.962864	rs2003585	STRN	0	intronic	0.075	NA	4	5	1	0	0
2:37134082:C:CA	rs113693211	2	37134082	C	CA	0.3658	7.05593e-10	0.00236893	0.0003841	0.975627	rs6744560	STRN	0	intronic	0.059	NA	4	5	1	0	0
2:37134092:A:C	rs79579364	2	37134092	C	A	0.4513	3.7113e-12	0.00259701	0.000373589	0.823909	rs2003585	STRN	0	intronic	0.066	6	4	5	1	0	0
2:37136036:A:C	rs7592902	2	37136036	A	C	0.4771	1.62975e-11	0.00250119	0.000371135	0.892536	rs2003585	STRN	0	intronic	1.836	7	4	5	1	0	0
2:37136638:C:T	rs13418962	2	37136638	T	C	0.4911	3.42258e-12	0.00257827	0.000370284	0.938807	rs2003585	STRN	0	intronic	0.324	7	4	5	1	0	0
2:37136760:C:T	rs57747847	2	37136760	T	C	0.4901	3.84408e-12	0.00257171	0.000370214	0.942311	rs2003585	STRN	0	intronic	0.869	7	4	5	1	0	0
2:37137123:C:G	rs112844988	2	37137123	C	G	0.3658	1.08458e-09	0.00233994	0.00038366	0.967719	rs6744560	STRN	0	intronic	1.283	7	4	5	1	0	0
2:37137253:C:T	rs4016033	2	37137253	C	T	0.4891	5.25548e-12	0.00255598	0.000370315	0.945695	rs2003585	STRN	0	intronic	1.137	7	4	5	1	0	0
2:37138046:A:C	rs7573966	2	37138046	C	A	0.4911	3.03185e-12	0.00258534	0.000370389	0.938807	rs2003585	STRN	0	intronic	5.196	7	4	5	1	0	0
2:37138465:C:G	rs45504994	2	37138465	C	G	0.4781	2.21448e-11	0.00248687	0.000371479	0.896098	rs2003585	STRN	0	intronic	0.173	4	4	5	1	0	0
2:37140713:A:C	rs28527412	2	37140713	A	C	0.4911	1.03493e-11	0.00251979	0.000370279	0.938807	rs2003585	STRN	0	intronic	2.076	6	4	5	1	0	0
2:37141085:C:T	rs62132550	2	37141085	C	T	0.4632	6.07678e-11	0.00244533	0.000373618	0.886789	rs2003585	STRN	0	intronic	0.732	7	4	5	1	0	0
2:37141336:A:G	rs7561572	2	37141336	A	G	0.4841	3.04952e-12	0.00259085	0.000371223	0.963507	rs2003585	STRN	0	intronic	0.1	6	4	5	1	0	0
2:37141495:C:T	rs7588378	2	37141495	C	T	0.4831	1.22057e-12	0.00263868	0.000371276	0.967113	rs2003585	STRN	0	intronic	0.91	6	4	5	1	0	0
2:37144195:A:T	rs3770778	2	37144195	T	A	0.4682	2.23379e-11	0.00251826	0.000376235	0.897879	rs2003585	STRN	0	intronic	2.116	6	4	5	1	0	0
2:37147228:G:GAATT	rs747136116	2	37147228	GAATT	G	0.4742	1.09638e-11	0.00253526	0.000373009	0.918914	rs2003585	STRN	0	intronic	6.184	NA	5	5	1	0	0
2:37147975:G:T	rs7605601	2	37147975	T	G	0.4771	1.40746e-11	0.00251058	0.000371354	0.922763	rs2003585	STRN	0	intronic	1.467	5	5	5	1	0	0
2:37148230:A:T	rs6544047	2	37148230	T	A	0.3946	8.29374e-09	0.00221225	0.000383766	0.782326	rs6744560	STRN	0	intronic	0.001	6	5	5	1	0	0
2:37149498:C:T	rs11124554	2	37149498	T	C	0.4801	2.78807e-11	0.00247329	0.000371327	0.90427	rs2003585	STRN	0	intronic	0.443	5	5	5	1	0	0
2:37150531:C:T	rs11681167	2	37150531	T	C	0.4334	6.41796e-11	0.00245532	0.000375614	0.762148	rs2003585	STRN	0	intronic	0.066	7	5	5	1	0	0
2:37150793:A:G	rs3770776	2	37150793	A	G	0.4284	2.64179e-11	0.00251294	0.000376831	0.783253	rs2003585	STRN	0	intronic	3.534	NA	5	5	1	0	0
2:37152899:C:G	rs2372785	2	37152899	G	C	0.4264	3.38771e-11	0.00249968	0.000376916	0.777526	rs2003585	STRN	0	intronic	5.113	7	5	5	1	0	0
2:37154425:A:T	rs2110994	2	37154425	T	A	0.4851	7.75338e-12	0.00253749	0.000370619	0.915647	rs2003585	STRN	0	intronic	3.017	7	5	15	1	0	0
2:37159799:A:G	rs2372786	2	37159799	A	G	0.4831	4.92436e-12	0.00256639	0.000371324	0.922836	rs2003585	STRN	0	intronic	2.135	5	5	15	1	0	0
2:37169049:A:G	rs10193295	2	37169049	G	A	0.4781	1.19354e-11	0.00251919	0.000371315	0.896909	rs2003585	STRN	0	intronic	4.087	7	5	15	1	0	0
2:37175444:C:T	rs11695609	2	37175444	T	C	0.4801	4.88835e-12	0.002563	0.000370778	0.897078	rs2003585	STRN	0	intronic	3.02	6	5	15	1	0	0
2:37176213:A:G	rs11124555	2	37176213	G	A	0.4781	3.5888e-12	0.00257928	0.000370785	0.897228	rs2003585	STRN	0	intronic	2.705	5	5	15	1	0	0
2:37184485:C:T	rs4016036	2	37184485	C	T	0.4791	5.44547e-12	0.00255538	0.0003705	0.90073	rs2003585	STRN	0	intronic	0.415	7	5	5	1	0	0
2:37189296:C:T	rs3845780	2	37189296	T	C	0.4841	2.06661e-12	0.00261605	0.000371922	0.926511	rs2003585	STRN	0	intronic	2.824	6	1	5	1	0	0
2:37192495:C:T	rs3770774	2	37192495	T	C	0.4841	1.56247e-11	0.00251835	0.000373339	0.919235	rs2003585	STRN	0	intronic	14.17	NA	1	2	1	0	0
2:37197373:A:G	rs58717433	2	37197373	A	G	0.4652	4.68619e-07	-0.00189846	0.000376662	0.71741	rs2003585	HEATR5B	0	intronic	1.148	6	5	15	1	0	0
2:37199727:A:G	rs2110992	2	37199727	G	A	0.4652	3.26298e-07	-0.00192362	0.000376506	0.71741	rs2003585	HEATR5B	0	intronic	0.365	NA	5	15	1	0	0
2:37200033:A:G	rs6739171	2	37200033	A	G	0.4712	2.64369e-07	-0.00193873	0.00037654	0.687473	rs2003585	HEATR5B	0	intronic	2.881	7	2	15	1	0	0
2:37201671:C:T	rs111361006	2	37201671	C	T	0.4622	2.00053e-08	-0.00212018	0.00037766	0.723353	rs2003585	HEATR5B	0	intronic	2.656	7	5	5	1	0	0
2:37201950:C:CAT	rs201310027	2	37201950	CAT	C	0.4682	1.69404e-08	-0.00213237	0.000377897	0.694069	rs2003585	HEATR5B	0	intronic	0.388	NA	5	5	1	0	0
2:37202708:C:T	rs4670643	2	37202708	C	T	0.4632	1.98488e-07	-0.00195823	0.000376412	0.719747	rs2003585	HEATR5B	0	intronic	4.727	6	5	5	1	0	0
2:37205245:A:C	rs4670644	2	37205245	A	C	0.4573	NA	NA	NA	0.651691	rs2003585	HEATR5B	0	intronic	1.106	5	5	5	1	0	0
2:37209684:G:T	rs11124556	2	37209684	T	G	0.496	2.29689e-07	-0.00194237	0.000375326	0.697588	rs2003585	HEATR5B	0	intronic	2.38	4	4	5	1	0	0
2:37210516:C:CAAA	rs200810025	2	37210516	CAAA	C	0.4751	NA	NA	NA	0.761784	rs2003585	HEATR5B	0	intronic	1.423	NA	4	5	1	0	0
2:37211881:C:T	rs2541007	2	37211881	T	C	0.4732	3.64338e-07	-0.00190632	0.000374654	0.68084	rs2003585	HEATR5B	0	intronic	1.556	NA	4	5	1	0	0
2:37215400:G:T	rs2247357	2	37215400	T	G	0.4682	3.06539e-07	-0.00191704	0.000374354	0.705978	rs2003585	HEATR5B	0	intronic	1.236	2b	4	4	1	0	0
2:37217027:A:G	rs2691123	2	37217027	G	A	0.4652	1.21017e-07	-0.00198467	0.000374916	0.692478	rs2003585	HEATR5B	0	intronic	3.181	7	4	5	1	0	0
2:37218769:T:TA	2:37218769_TA_T	2	37218769	T	TA	0.4742	3.21745e-07	-0.00190789	0.000373234	0.669266	rs2003585	HEATR5B	0	intronic	1.816	NA	4	5	1	0	0
2:37220943:A:G	rs4670647	2	37220943	A	G	0.4652	2.00235e-07	-0.001944	0.000373795	0.710897	rs2003585	HEATR5B	0	intronic	6.439	6	4	5	1	0	0
2:37222176:A:G	rs4606899	2	37222176	A	G	0.4672	1.80351e-07	-0.0019473	0.000373036	0.702993	rs2003585	HEATR5B	0	intronic	1.229	6	4	5	1	0	0
2:37224381:G:T	rs6733188	2	37224381	G	T	0.4742	2.74684e-07	-0.00191794	0.000373024	0.676577	rs2003585	HEATR5B	0	intronic	3.364	6	4	5	1	0	0
2:37225471:C:T	rs4255943	2	37225471	C	T	0.4742	2.20029e-07	-0.00193258	0.000372859	0.676577	rs2003585	HEATR5B	0	intronic	2.07	5	4	5	1	0	0
2:37226299:C:T	rs62133078	2	37226299	T	C	0.4742	2.53401e-07	-0.00192155	0.00037263	0.676577	rs2003585	HEATR5B	0	intronic	4.753	6	4	4	1	0	0
2:37226903:C:G	rs4670181	2	37226903	C	G	0.4682	2.54059e-07	-0.00192221	0.000372793	0.698624	rs2003585	HEATR5B	0	intronic	1.05	6	4	4	1	0	0
2:37228746:C:T	rs2541004	2	37228746	C	T	0.4692	1.97991e-07	-0.00194059	0.000372988	0.695186	rs2003585	HEATR5B	0	intronic	0.308	NA	4	4	1	0	0
2:37232014:A:G	rs2247935	2	37232014	G	A	0.4672	9.20826e-08	-0.00199546	0.000373442	0.698417	rs2003585	HEATR5B	0	intronic	0.055	7	2	4	1	0	0
2:37233538:C:T	rs2110998	2	37233538	C	T	0.4742	1.3585e-07	-0.00196561	0.000372808	0.677583	rs2003585	HEATR5B	0	intronic	4.039	NA	4	5	1	0	0
2:37234519:C:T	rs2013223	2	37234519	C	T	0.4354	5.43832e-07	-0.00190472	0.00038006	0.60195	rs2003585	HEATR5B	0	intronic	2.544	7	4	5	1	0	0
2:37237450:C:T	rs10176270	2	37237450	C	T	0.4722	1.10566e-07	-0.00198107	0.000373072	0.671494	rs2003585	HEATR5B	0	intronic	0.023	6	4	5	1	0	0
2:37237678:T:TG	2:37237678_TG_T	2	37237678	T	TG	0.4722	1.8808e-07	-0.00194904	0.000373926	0.671494	rs2003585	HEATR5B	0	intronic	0.487	NA	4	5	1	0	0
2:37244322:A:G	rs10192867	2	37244322	G	A	0.4642	3.9001e-08	-0.00205748	0.000374278	0.70236	rs2003585	HEATR5B	0	intronic	0.537	7	4	5	1	0	0
2:37245408:A:C	rs10865119	2	37245408	A	C	0.4732	1.69248e-07	-0.00195041	0.000372791	0.668255	rs2003585	HEATR5B	0	intronic	0.74	6	4	4	1	0	0
2:37253433:C:T	rs12104444	2	37253433	C	T	0.4642	5.91735e-08	-0.00202908	0.000374155	0.70236	rs2003585	HEATR5B	0	intronic	1.309	4	4	4	1	0	0
2:37253687:C:T	rs12105601	2	37253687	T	C	0.4642	6.39439e-08	-0.00202347	0.00037408	0.70236	rs2003585	HEATR5B	0	intronic	0.587	6	4	4	1	0	0
2:37254035:A:G	rs13394987	2	37254035	G	A	0.4642	5.39668e-08	-0.00203494	0.000374101	0.70236	rs2003585	HEATR5B	0	intronic	0.488	7	4	4	1	0	0
2:37255015:A:G	rs2540998	2	37255015	A	G	0.4692	8.78286e-08	-0.00199861	0.000373432	0.690703	rs2003585	HEATR5B	0	intronic	6.832	NA	4	4	1	0	0
2:37264935:A:T	rs4670650	2	37264935	T	A	0.4761	1.39625e-08	-0.00212198	0.000373855	0.670138	rs2003585	HEATR5B	0	intronic	0.143	6	4	5	1	0	0
2:37266892:C:T	rs10207971	2	37266892	T	C	0.4801	1.4795e-08	-0.00211566	0.000373395	0.662781	rs2003585	HEATR5B	0	intronic	8.808	4	4	5	1	0	0
2:37267901:A:T	rs2287108	2	37267901	T	A	0.4742	1.40374e-08	-0.00212266	0.000374035	0.665055	rs2003585	HEATR5B	0	intronic	4.662	7	4	5	1	0	0
2:37267930:C:G	rs2287107	2	37267930	G	C	0.4761	1.36723e-08	-0.00212446	0.000374055	0.657684	rs2003585	HEATR5B	0	intronic	0.732	7	4	5	1	0	0
2:37277241:G:T	rs2706809	2	37277241	G	T	0.4771	5.35257e-08	-0.00203802	0.000374565	0.632488	rs2003585	HEATR5B	0	intronic	4.003	NA	4	5	1	0	0
7:83631376:C:T	rs3735513	7	83631376	T	C	0.2247	1.81806e-06	0.00215638	0.000451702	0.686023	rs2527039	SEMA3A	0	intronic	1.228	5	4	15	1	0	0
7:83631414:A:T	rs10250165	7	83631414	A	T	0.2237	1.41225e-06	0.00218387	0.000452657	0.690545	rs2527039	SEMA3A	0	intronic	7.22	6	4	15	1	0	0
7:83631449:C:CAAAG	rs776953494	7	83631449	CAAAG	C	0.2237	1.24236e-06	0.00219621	0.000452821	0.690545	rs2527039	SEMA3A	0	intronic	5.39	NA	4	15	1	0	0
7:83631517:C:T	rs3735514	7	83631517	T	C	0.2237	1.14326e-06	0.0022022	0.000452519	0.690545	rs2527039	SEMA3A	0	intronic	9.654	6	4	15	1	0	0
7:83631547:A:G	rs3735515	7	83631547	G	A	0.2237	1.12698e-06	0.00220343	0.000452506	0.690545	rs2527039	SEMA3A	0	intronic	0.901	7	4	15	1	0	0
7:83631608:C:T	rs10253563	7	83631608	T	C	0.2237	1.22389e-06	0.00219498	0.00045229	0.690545	rs2527039	SEMA3A	0	intronic	5.849	7	4	15	1	0	0
7:83631651:A:T	rs10253580	7	83631651	T	A	0.2237	1.55218e-06	0.0021732	0.000452217	0.690545	rs2527039	SEMA3A	0	intronic	3.859	6	4	15	1	0	0
7:83631684:A:G	rs10250543	7	83631684	A	G	0.2237	1.21419e-06	0.00219569	0.000452289	0.690545	rs2527039	SEMA3A	0	intronic	4.54	5	4	15	1	0	0
7:83631923:C:T	rs6978182	7	83631923	C	T	0.2237	1.62226e-06	0.00216903	0.000452181	0.690545	rs2527039	SEMA3A	0	intronic	1.93	5	4	15	1	0	0
7:83632021:A:G	rs6977169	7	83632021	G	A	0.2237	1.62226e-06	0.00216903	0.000452181	0.690545	rs2527039	SEMA3A	0	intronic	4.729	6	4	15	1	0	0
7:83632061:A:C	rs6959932	7	83632061	A	C	0.2237	1.62226e-06	0.00216903	0.000452181	0.690545	rs2527039	SEMA3A	0	intronic	6.842	7	4	15	1	0	0
7:83632351:C:T	rs3801597	7	83632351	T	C	0.2237	1.69727e-06	0.00216456	0.000452105	0.690545	rs2527039	SEMA3A	0	intronic	5.167	6	4	15	1	0	0
7:83632419:A:G	rs3801598	7	83632419	A	G	0.2237	1.69727e-06	0.00216456	0.000452105	0.690545	rs2527039	SEMA3A	0	intronic	5.992	6	4	15	1	0	0
7:83632549:C:T	rs3801599	7	83632549	C	T	0.2237	1.68844e-06	0.00216502	0.000452102	0.690545	rs2527039	SEMA3A	0	intronic	3.028	5	4	15	1	0	0
7:83633000:A:G	rs6944512	7	83633000	G	A	0.2237	1.61081e-06	0.00216851	0.000451938	0.690545	rs2527039	SEMA3A	0	intronic	4.774	7	4	15	1	0	0
7:83633247:A:C	rs6965585	7	83633247	A	C	0.2237	1.69727e-06	0.00216456	0.000452105	0.690545	rs2527039	SEMA3A	0	intronic	5.695	7	4	15	1	0	0
7:83633375:A:AT	rs11415239	7	83633375	A	AT	0.2237	1.44404e-06	0.00218907	0.000454154	0.690545	rs2527039	SEMA3A	0	intronic	1.048	NA	4	15	1	0	0
7:83633413:A:G	rs3801601	7	83633413	G	A	0.2237	1.72132e-06	0.00216334	0.000452118	0.690545	rs2527039	SEMA3A	0	intronic	17.46	6	4	15	1	0	0
7:83633599:C:T	rs3801602	7	83633599	T	C	0.2237	1.63757e-06	0.00216786	0.000452115	0.690545	rs2527039	SEMA3A	0	intronic	10.45	6	4	15	1	0	0
7:83633641:A:G	rs11978893	7	83633641	A	G	0.2237	1.64965e-06	0.00216726	0.000452129	0.690545	rs2527039	SEMA3A	0	intronic	9.915	6	4	15	1	0	0
7:83633674:C:T	rs11979659	7	83633674	T	C	0.2237	1.77379e-06	0.00216062	0.00045212	0.690545	rs2527039	SEMA3A	0	intronic	3.462	7	4	15	1	0	0
7:83634713:A:G	rs7804122	7	83634713	A	G	0.2058	1.6951e-06	0.00216477	0.000452125	0.606925	rs2527039	SEMA3A	0	exonic	9.032	6	4	15	1	0	0
7:83635808:A:G	rs6952700	7	83635808	A	G	0.2247	1.74196e-06	0.00216428	0.00045254	0.686023	rs2527039	SEMA3A	0	intronic	4.519	7	4	15	1	0	0
7:83638711:C:T	rs1404479	7	83638711	C	T	0.2256	1.25948e-06	0.00220037	0.000453932	0.690711	rs2527039	SEMA3A	0	intronic	7.559	3a	4	15	1	0	0
7:83639311:C:T	rs13241380	7	83639311	C	T	0.2256	1.09098e-06	0.00220706	0.000452656	0.690711	rs2527039	SEMA3A	0	intronic	1.715	5	4	15	1	0	0
7:83639465:A:G	rs3801603	7	83639465	G	A	0.2256	1.09098e-06	0.00220706	0.000452656	0.690711	rs2527039	SEMA3A	0	intronic	1.215	5	4	15	1	0	0
7:83641548:A:G	rs2030679	7	83641548	G	A	0.2256	1.16661e-06	0.00220054	0.00045255	0.690711	rs2527039	SEMA3A	0	intronic	1.966	NA	4	15	1	0	0
7:83643978:A:G	rs13232278	7	83643978	G	A	0.2147	4.4633e-08	0.00250314	0.000457335	0.608508	rs2527039	SEMA3A	0	intronic	5.171	5	5	15	1	0	0
7:83653838:A:G	rs11975112	7	83653838	G	A	0.2087	5.35906e-08	0.00247779	0.000455409	0.617901	rs2527039	SEMA3A	0	intronic	2.652	7	4	15	1	0	0
7:83674826:A:G	rs34450132	7	83674826	G	A	0.2594	9.25977e-07	0.00209217	0.000426267	0.810339	rs2527039	SEMA3A	0	intronic	3.615	6	4	15	1	0	0
7:83675287:G:GA	rs374399693	7	83675287	GA	G	0.2942	NA	NA	NA	0.683763	rs2527039	SEMA3A	0	intronic	1.227	NA	4	15	1	0	0
7:83679195:A:C	rs12707603	7	83679195	A	C	0.2634	1.07482e-06	0.00209424	0.000429253	0.803518	rs2527039	SEMA3A	0	intronic	0.6	6	5	15	1	0	0
7:83679299:C:T	rs10954740	7	83679299	T	C	0.2604	7.38051e-07	0.00212205	0.000428481	0.815735	rs2527039	SEMA3A	0	intronic	0.034	6	5	15	1	0	0
7:83679565:C:G	rs10954741	7	83679565	G	C	0.2058	3.64288e-08	0.00255194	0.000463209	0.648352	rs2527039	SEMA3A	0	intronic	2.157	7	5	15	1	0	0
7:83679753:A:C	rs10954742	7	83679753	A	C	0.2614	7.66121e-07	0.00211942	0.000428579	0.811638	rs2527039	SEMA3A	0	intronic	0.605	6	5	15	1	0	0
7:83680499:G:T	rs201510634	7	83680499	G	T	0.2674	6.02174e-07	0.00214778	0.000430245	0.797226	rs2527039	SEMA3A	0	intronic	0.92	6	5	15	1	0	0
7:83682472:A:G	rs200216881	7	83682472	G	A	0.332	NA	NA	NA	0.675933	rs2527039	SEMA3A	0	intronic	1.452	7	5	15	1	0	0
7:83682544:A:C	rs201018161	7	83682544	C	A	0.334	NA	NA	NA	0.673673	rs2527039	SEMA3A	0	intronic	1.154	7	5	15	1	0	0
7:83685337:C:G	rs10239684	7	83685337	C	G	0.2058	5.51704e-08	0.00252467	0.000464466	0.648352	rs2527039	SEMA3A	0	intronic	0.759	5	2	15	1	0	0
7:83686148:A:G	rs2527040	7	83686148	A	G	0.2604	8.25112e-07	0.00210766	0.000427455	0.815735	rs2527039	SEMA3A	0	intronic	4.409	7	4	15	1	0	0
7:83686686:C:T	rs2527030	7	83686686	T	C	0.2604	8.63807e-07	0.00210394	0.000427477	0.815735	rs2527039	SEMA3A	0	intronic	9.043	6	4	15	1	0	0
7:83687622:C:T	rs2527032	7	83687622	C	T	0.2465	3.64712e-09	0.00258373	0.000437786	0.882534	rs2527039	SEMA3A	0	intronic	3.781	5	1	15	1	0	0
7:83689041:A:ATT	7:83689041_ATT_A	7	83689041	ATT	A	0.1839	9.81438e-09	0.00279661	0.000487546	0.768426	rs2527039	SEMA3A	0	intronic	1.173	NA	4	15	1	0	0
7:83689339:A:T	rs1357813	7	83689339	T	A	0.2247	1.32963e-10	0.00289916	0.000451106	1	rs2527039	SEMA3A	0	intronic	2.795	7	4	15	1	0	0
7:83689614:C:T	rs2527039	7	83689614	C	T	0.2247	1.19671e-10	0.00290787	0.000451337	1	rs2527039	SEMA3A	0	intronic	4.039	5	4	15	1	0	0
7:83690701:A:C	rs2691702	7	83690701	C	A	0.2247	1.68912e-10	0.00288222	0.000451036	1	rs2527039	SEMA3A	0	intronic	7.549	NA	2	15	1	0	0
7:83690743:A:G	rs2527041	7	83690743	A	G	0.1839	1.68669e-09	0.00291259	0.000483183	0.768426	rs2527039	SEMA3A	0	intronic	2.685	4	2	15	1	0	0
7:83691571:A:C	rs2189849	7	83691571	C	A	0.2883	9.70322e-07	0.00204667	0.000417779	0.69108	rs2527039	SEMA3A	0	intronic	2.764	5	5	15	1	0	0
7:83691643:A:G	rs2189850	7	83691643	A	G	0.2157	4.0346e-10	0.00283693	0.000453511	0.950585	rs2527039	SEMA3A	0	intronic	0.357	5	1	15	1	0	0
7:83691760:A:G	rs2691701	7	83691760	G	A	0.1839	1.99575e-09	0.00290064	0.00048339	0.768426	rs2527039	SEMA3A	0	intronic	0.646	NA	1	15	1	0	0
7:83691792:C:G	rs2527042	7	83691792	G	C	0.1839	1.66017e-09	0.00291359	0.000483143	0.768426	rs2527039	SEMA3A	0	intronic	0.337	5	1	15	1	0	0
7:83692126:G:T	rs2906193	7	83692126	G	T	0.2157	4.04901e-10	0.00283679	0.000453529	0.950585	rs2527039	SEMA3A	0	intronic	0.362	4	1	15	1	0	0
7:83692153:A:G	rs9690948	7	83692153	G	A	0.2157	2.37842e-09	0.00272717	0.000456654	0.950585	rs2527039	SEMA3A	0	intronic	0.398	2b	1	15	1	0	0
7:83692482:C:T	rs13310469	7	83692482	C	T	0.1839	8.86235e-09	0.00280631	0.000487766	0.757782	rs2527039	SEMA3A	0	intronic	0.297	6	5	15	1	0	0
7:83693353:A:C	rs13312142	7	83693353	C	A	0.2893	4.29173e-06	0.00193064	0.000419899	0.696376	rs2527039	SEMA3A	0	intronic	0.496	6	5	15	1	0	0
7:83695055:A:G	rs4481512	7	83695055	G	A	0.2893	3.94167e-06	0.00193776	0.000419828	0.696376	rs2527039	SEMA3A	0	intronic	0.525	7	5	15	1	0	0
7:83695428:C:T	rs10249243	7	83695428	T	C	0.2803	9.34081e-06	0.00187034	0.000421919	0.665398	rs2527039	SEMA3A	0	intronic	1.407	7	5	15	1	0	0
7:83695630:A:G	rs146826470	7	83695630	A	G	0.1839	8.76263e-09	0.00280773	0.000487852	0.768426	rs2527039	SEMA3A	0	intronic	0.93	7	5	15	1	0	0
7:83695697:C:T	rs148870214	7	83695697	C	T	0.1839	8.76263e-09	0.00280773	0.000487852	0.768426	rs2527039	SEMA3A	0	intronic	0.526	7	5	15	1	0	0
7:83697330:C:G	rs12707605	7	83697330	G	C	0.2147	2.71999e-09	0.00271863	0.000456904	0.945133	rs2527039	SEMA3A	0	intronic	1.616	7	5	15	1	0	0
7:83697413:A:C	rs12707606	7	83697413	C	A	0.2863	NA	NA	NA	0.678597	rs2527039	SEMA3A	0	intronic	0.831	7	5	15	1	0	0
7:83698177:C:T	rs2527031	7	83698177	T	C	0.1839	1.93272e-09	0.00290178	0.00048316	0.768426	rs2527039	SEMA3A	0	intronic	13.03	5	4	15	1	0	0
7:83699045:C:CATT	rs10638305	7	83699045	C	CATT	0.2893	4.22872e-06	0.00193262	0.000420046	0.696376	rs2527039	SEMA3A	0	intronic	0.818	NA	5	15	1	0	0
7:83708696:C:T	rs2691696	7	83708696	C	T	0.2883	2.88126e-06	0.00196597	0.00042005	0.69108	rs2527039	SEMA3A	0	intronic	0.75	7	5	15	1	0	0
7:83708909:C:T	rs28497496	7	83708909	T	C	0.2873	1.49401e-06	0.00203184	0.000422126	0.685821	rs2527039	SEMA3A	0	intronic	7.171	6	5	15	1	0	0
7:83708920:A:G	rs28762136	7	83708920	G	A	0.2873	1.49401e-06	0.00203184	0.000422126	0.685821	rs2527039	SEMA3A	0	intronic	7.599	7	5	15	1	0	0
7:83709193:C:T	rs144694626	7	83709193	T	C	0.2654	NA	NA	NA	0.643603	rs2527039	SEMA3A	0	intronic	1.659	6	5	15	1	0	0
7:83709220:A:G	rs147405811	7	83709220	G	A	0.2674	NA	NA	NA	0.647002	rs2527039	SEMA3A	0	intronic	1.129	6	5	15	1	0	0
7:83709223:C:T	rs139738235	7	83709223	T	C	0.2674	NA	NA	NA	0.647002	rs2527039	SEMA3A	0	intronic	1.887	6	5	15	1	0	0
7:83709272:A:T	rs10259999	7	83709272	A	T	0.2674	NA	NA	NA	0.647002	rs2527039	SEMA3A	0	intronic	1.245	7	5	15	1	0	0
7:83709574:C:T	rs10263515	7	83709574	T	C	0.2883	2.33971e-06	0.00198594	0.000420495	0.68446	rs2527039	SEMA3A	0	intronic	1.253	6	5	15	1	0	0
7:83709677:C:G	rs10274042	7	83709677	G	C	0.2883	1.49644e-06	0.00201243	0.000418122	0.68446	rs2527039	SEMA3A	0	intronic	0.55	6	5	15	1	0	0
7:83709827:A:C	rs13310704	7	83709827	C	A	0.2873	2.36261e-06	0.00197558	0.000418479	0.679256	rs2527039	SEMA3A	0	intronic	0.602	6	5	15	1	0	0
7:83712684:A:G	rs4732538	7	83712684	G	A	0.4781	2.07523e-06	0.00177252	0.000373381	0.656892	rs723997	SEMA3A	0	intronic	0.032	7	5	15	1	0	0
7:83712754:G:T	rs4732539	7	83712754	G	T	0.492	1.40172e-06	0.00183281	0.00037977	0.613715	rs723997	SEMA3A	0	intronic	2.349	6	5	15	1	0	0
7:83713132:A:G	rs7801091	7	83713132	A	G	0.492	1.29155e-06	0.00182088	0.000376028	0.613715	rs723997	SEMA3A	0	intronic	2.336	7	5	15	1	0	0
7:83713197:G:T	rs7801235	7	83713197	T	G	0.492	1.38271e-06	0.00181531	0.000375934	0.613715	rs723997	SEMA3A	0	intronic	0.342	7	5	15	1	0	0
7:83713958:A:G	rs3801611	7	83713958	A	G	0.4781	1.65101e-06	0.0017858	0.000372561	0.656892	rs723997	SEMA3A	0	intronic	5.694	6	5	15	1	0	0
7:83714045:A:T	rs3801612	7	83714045	A	T	0.4781	1.72774e-06	0.00178243	0.000372568	0.656892	rs723997	SEMA3A	0	intronic	1.729	6	5	15	1	0	0
7:83714273:C:T	rs6960973	7	83714273	C	T	0.4871	8.41004e-07	0.001834	0.000372236	0.682829	rs723997	SEMA3A	0	intronic	1.038	6	5	15	1	0	0
7:83714420:G:T	rs6974271	7	83714420	T	G	0.4781	1.36425e-06	0.00179894	0.000372339	0.656892	rs723997	SEMA3A	0	intronic	1.688	4	5	15	1	0	0
7:83714734:C:T	rs1524881	7	83714734	T	C	0.4781	1.66234e-06	0.0017804	0.000371542	0.656892	rs723997	SEMA3A	0	intronic	11.36	NA	5	15	1	0	0
7:83714902:A:G	rs1524880	7	83714902	A	G	0.4781	1.1707e-06	0.00180686	0.00037164	0.656892	rs723997	SEMA3A	0	intronic	7.684	NA	5	15	1	0	0
7:83715504:C:T	rs2527035	7	83715504	T	C	0.1551	4.84608e-09	0.00294811	0.000503551	0.774761	rs2301892	SEMA3A	0	intronic	11.02	5	2	15	1	0	0
7:83715568:A:T	rs2527036	7	83715568	A	T	0.1551	9.01094e-09	0.00291116	0.000506242	0.774761	rs2301892	SEMA3A	0	intronic	1.805	5	2	15	1	0	0
7:83715592:A:T	rs62477260	7	83715592	T	A	0.4771	2.07704e-06	0.00176332	0.000371458	0.653512	rs723997	SEMA3A	0	intronic	6.233	5	2	15	1	0	0
7:83715597:A:G	rs13223338	7	83715597	G	A	0.4771	2.68382e-06	0.00174365	0.000371399	0.653512	rs723997	SEMA3A	0	intronic	0.533	5	2	15	1	0	0
7:83715902:A:T	rs62477282	7	83715902	A	T	0.4781	8.47607e-07	0.00183308	0.000372164	0.656892	rs723997	SEMA3A	0	intronic	2.605	6	5	15	1	0	0
7:83715905:A:T	rs62477283	7	83715905	A	T	0.4781	8.47607e-07	0.00183308	0.000372164	0.656892	rs723997	SEMA3A	0	intronic	0.145	6	5	15	1	0	0
7:83715972:A:G	rs62477284	7	83715972	G	A	0.4781	1.97439e-06	0.00176369	0.000370736	0.656892	rs723997	SEMA3A	0	intronic	11.7	6	5	15	1	0	0
7:83716109:A:G	rs13233499	7	83716109	G	A	0.4781	1.97439e-06	0.00176369	0.000370736	0.656892	rs723997	SEMA3A	0	intronic	3.285	5	5	15	1	0	0
7:83716240:A:AG	rs34446727	7	83716240	AG	A	0.4781	1.90737e-06	0.00177698	0.000372982	0.656892	rs723997	SEMA3A	0	intronic	4.253	NA	5	15	1	0	0
7:83716718:C:T	rs34197825	7	83716718	T	C	0.4781	1.97452e-06	0.00176364	0.000370728	0.656892	rs723997	SEMA3A	0	intronic	2.004	5	5	15	1	0	0
7:83717008:C:T	rs6467981	7	83717008	C	T	0.4771	1.8357e-06	0.0017694	0.00037079	0.653512	rs723997	SEMA3A	0	intronic	3.057	6	5	15	1	0	0
7:83717281:C:G	rs6467982	7	83717281	G	C	0.4801	1.81711e-06	0.00177021	0.0003708	0.663766	rs723997	SEMA3A	0	intronic	0.915	5	5	15	1	0	0
7:83717400:A:G	rs6467983	7	83717400	A	G	0.4791	1.86254e-06	0.00176815	0.000370757	0.659147	rs723997	SEMA3A	0	intronic	2.043	5	5	15	1	0	0
7:83717437:C:T	rs6467984	7	83717437	T	C	0.4801	1.86254e-06	0.00176815	0.000370757	0.663766	rs723997	SEMA3A	0	intronic	0.725	7	5	15	1	0	0
7:83717559:C:T	rs6467985	7	83717559	T	C	0.4801	1.81554e-06	0.00176991	0.000370725	0.663766	rs723997	SEMA3A	0	intronic	4.732	7	5	15	1	0	0
7:83717879:C:T	rs2040876	7	83717879	T	C	0.4801	1.45047e-06	0.00178665	0.000370735	0.663766	rs723997	SEMA3A	0	intronic	3.665	6	5	15	1	0	0
7:83718342:C:T	rs2040877	7	83718342	C	T	0.4801	1.49166e-06	0.00178486	0.000370793	0.663766	rs723997	SEMA3A	0	intronic	8.673	5	2	15	1	0	0
7:83718667:C:T	rs7787984	7	83718667	C	T	0.4791	1.45494e-06	0.00178692	0.000370837	0.659147	rs723997	SEMA3A	0	intronic	2.069	6	5	15	1	0	0
7:83718835:A:AAC	rs10638067	7	83718835	AAC	A	0.4801	6.27004e-07	0.00185442	0.000372064	0.663766	rs723997	SEMA3A	0	intronic	0.795	NA	5	15	1	0	0
7:83719078:A:T	rs35211989	7	83719078	A	T	0.4801	1.45375e-06	0.00178711	0.000370864	0.663766	rs723997	SEMA3A	0	intronic	0.263	7	5	15	1	0	0
7:83719141:G:GA	rs141066825	7	83719141	GA	G	0.4801	2.87977e-07	0.00193452	0.000376898	0.663766	rs723997	SEMA3A	0	intronic	5.528	NA	5	15	1	0	0
7:83719152:A:G	rs41441447	7	83719152	G	A	0.4801	1.38547e-06	0.00179062	0.000370854	0.663766	rs723997	SEMA3A	0	intronic	0.392	NA	5	15	1	0	0
7:83719189:A:G	rs62477289	7	83719189	G	A	0.4801	1.18345e-06	0.00180196	0.000370797	0.663766	rs723997	SEMA3A	0	intronic	4.328	7	5	15	1	0	0
7:83719387:A:T	rs62477290	7	83719387	T	A	0.4801	1.49166e-06	0.00178486	0.000370793	0.663766	rs723997	SEMA3A	0	intronic	2.972	6	5	15	1	0	0
7:83719623:G:T	rs35573285	7	83719623	G	T	0.4801	1.11475e-06	0.00180603	0.000370731	0.663766	rs723997	SEMA3A	0	intronic	5.639	7	5	15	1	0	0
7:83719680:A:G	rs34934460	7	83719680	G	A	0.4801	1.38461e-06	0.0017902	0.000370758	0.663766	rs723997	SEMA3A	0	intronic	1.352	6	5	15	1	0	0
7:83719729:C:T	rs34132658	7	83719729	C	T	0.4801	1.42404e-06	0.00178841	0.000370817	0.663766	rs723997	SEMA3A	0	intronic	2.443	5	5	15	1	0	0
7:83719881:C:T	rs36064207	7	83719881	C	T	0.4801	1.45047e-06	0.00178665	0.000370735	0.663766	rs723997	SEMA3A	0	intronic	9.079	7	5	15	1	0	0
7:83720057:C:T	rs34197283	7	83720057	C	T	0.4801	1.49278e-06	0.00178484	0.000370802	0.663766	rs723997	SEMA3A	0	intronic	2.032	6	5	15	1	0	0
7:83720313:A:G	rs62477294	7	83720313	G	A	0.4801	1.14362e-06	0.00180575	0.000371058	0.663766	rs723997	SEMA3A	0	intronic	3.329	7	5	15	1	0	0
7:83720347:C:T	7:83720347:C:T	7	83720347	C	T	0.4901	NA	NA	NA	0.693644	rs723997	SEMA3A	0	intronic	3.494	7	5	15	1	0	0
7:83720774:C:T	rs3801615	7	83720774	C	T	0.4801	1.45047e-06	0.00178665	0.000370735	0.663766	rs723997	SEMA3A	0	intronic	1.269	4	1	15	1	0	0
7:83720938:A:C	rs12707611	7	83720938	C	A	0.4801	1.49166e-06	0.00178486	0.000370793	0.663766	rs723997	SEMA3A	0	intronic	7.083	3a	1	15	1	0	0
7:83721051:A:G	rs3801616	7	83721051	A	G	0.4801	1.48793e-06	0.00178504	0.000370793	0.663766	rs723997	SEMA3A	0	intronic	7.586	5	1	15	1	0	0
7:83721292:A:T	rs6965990	7	83721292	T	A	0.4801	1.50322e-06	0.00178439	0.000370814	0.663766	rs723997	SEMA3A	0	intronic	1.768	7	1	15	1	0	0
7:83721418:C:T	rs6970179	7	83721418	C	T	0.4891	5.34418e-07	0.00186072	0.000371034	0.689998	rs723997	SEMA3A	0	intronic	2.609	5	1	15	1	0	0
7:83721420:G:T	rs6970180	7	83721420	G	T	0.4801	9.03403e-07	0.00182362	0.000371186	0.663766	rs723997	SEMA3A	0	intronic	7.049	5	1	15	1	0	0
7:83721922:G:T	rs11976072	7	83721922	T	G	0.4801	1.54868e-06	0.00178208	0.000370793	0.663766	rs723997	SEMA3A	0	intronic	1.357	5	1	15	1	0	0
7:83722050:C:T	rs35638242	7	83722050	C	T	0.4801	1.5223e-06	0.00178343	0.000370809	0.663766	rs723997	SEMA3A	0	intronic	6.261	3b	1	15	1	0	0
7:83722230:G:T	rs3801617	7	83722230	G	T	0.4801	1.5507e-06	0.00178183	0.000370762	0.663766	rs723997	SEMA3A	0	intronic	0.782	6	4	15	1	0	0
7:83722487:A:C	rs3801618	7	83722487	A	C	0.4801	1.37359e-06	0.00179305	0.000371226	0.663766	rs723997	SEMA3A	0	intronic	2.109	7	4	15	1	0	0
7:83722488:G:T	rs3801619	7	83722488	G	T	0.4801	2.03127e-06	0.00176644	0.000371763	0.663766	rs723997	SEMA3A	0	intronic	4.558	7	4	15	1	0	0
7:83722691:A:G	rs7804363	7	83722691	G	A	0.4801	1.55032e-06	0.00178186	0.000370765	0.663766	rs723997	SEMA3A	0	intronic	3.473	5	4	15	1	0	0
7:83723251:A:G	rs77140703	7	83723251	G	A	0.4861	6.53159e-06	0.00170032	0.000377053	0.644066	rs723997	SEMA3A	0	intronic	0.004	6	4	15	1	0	0
7:83723597:C:T	rs2057844	7	83723597	C	T	0.4801	1.55129e-06	0.00178185	0.000370773	0.663766	rs723997	SEMA3A	0	intronic	2.43	7	4	15	1	0	0
7:83723646:C:CT	7:83723646_CT_C	7	83723646	C	CT	0.4771	3.20644e-06	0.00174312	0.000374195	0.632916	rs723997	SEMA3A	0	intronic	0.4	NA	4	15	1	0	0
7:83723672:G:T	rs2057845	7	83723672	T	G	0.4801	1.36381e-06	0.00179143	0.000370781	0.663766	rs723997	SEMA3A	0	intronic	2.531	7	4	15	1	0	0
7:83723715:A:G	rs2057846	7	83723715	A	G	0.4801	1.5967e-06	0.00177985	0.000370803	0.663766	rs723997	SEMA3A	0	intronic	4.981	7	4	15	1	0	0
7:83724483:C:T	rs62477297	7	83724483	T	C	0.4791	2.07425e-06	0.00179912	0.000378974	0.659147	rs723997	SEMA3A	0	intronic	0.616	7	5	15	1	0	0
7:83724567:A:ATAT	7:83724567_ATAT_A	7	83724567	A	ATAT	0.4911	2.36988e-07	0.00191731	0.000370905	0.692658	rs723997	SEMA3A	0	intronic	2.403	NA	5	15	1	0	0
7:83724595:A:ATATATATGGCATTATATGTATATAATGCATT	rs376433892	7	83724595	ATATATATGGCATTATATGTATATAATGCATT	A	0.4911	NA	NA	NA	0.634742	rs723997	SEMA3A	0	intronic	0.808	NA	5	15	1	0	0
7:83724662:A:T	rs113364945	7	83724662	T	A	0.4811	7.99066e-07	0.00183176	0.00037103	0.660454	rs723997	SEMA3A	0	intronic	0.297	6	5	15	1	0	0
7:83724720:C:T	rs62477298	7	83724720	C	T	0.4801	1.56044e-06	0.00178147	0.000370783	0.663766	rs723997	SEMA3A	0	intronic	8.503	6	5	15	1	0	0
7:83724889:C:T	rs11976558	7	83724889	C	T	0.4801	1.56294e-06	0.00178132	0.000370777	0.663766	rs723997	SEMA3A	0	intronic	9.967	5	5	15	1	0	0
7:83724954:C:T	rs11972281	7	83724954	T	C	0.4801	1.56294e-06	0.00178132	0.000370777	0.663766	rs723997	SEMA3A	0	intronic	11.12	5	5	15	1	0	0
7:83725221:G:GATTC	rs757199534	7	83725221	G	GATTC	0.4801	1.45149e-06	0.00178965	0.000371368	0.663766	rs723997	SEMA3A	0	intronic	1.478	NA	5	15	1	0	0
7:83725442:A:G	rs11976014	7	83725442	G	A	0.4801	1.56294e-06	0.00178132	0.000370777	0.663766	rs723997	SEMA3A	0	intronic	8.596	7	5	15	1	0	0
7:83725802:A:G	rs11971623	7	83725802	G	A	0.4801	1.56294e-06	0.00178132	0.000370777	0.663766	rs723997	SEMA3A	0	intronic	0.226	6	5	15	1	0	0
7:83726605:C:T	rs7801600	7	83726605	C	T	0.1839	1.01019e-07	0.00259837	0.000487808	0.643621	rs2301892	SEMA3A	0	intronic	5.457	4	2	15	1	0	0
7:83726968:A:G	rs13228082	7	83726968	G	A	0.4801	1.56274e-06	0.00178133	0.000370778	0.663766	rs723997	SEMA3A	0	intronic	5.067	7	1	15	1	0	0
7:83727392:G:T	rs55740798	7	83727392	G	T	0.4801	1.56312e-06	0.0017813	0.000370776	0.663766	rs723997	SEMA3A	0	intronic	6.573	6	5	15	1	0	0
7:83727575:C:G	rs13241906	7	83727575	G	C	0.4891	9.63513e-07	0.00181602	0.000370595	0.689998	rs723997	SEMA3A	0	intronic	0.147	6	5	15	1	0	0
7:83727983:A:G	rs7806871	7	83727983	G	A	0.4801	1.37424e-06	0.00179085	0.000370777	0.663766	rs723997	SEMA3A	0	intronic	0.089	6	5	15	1	0	0
7:83728253:A:ATG	rs75486049	7	83728253	ATG	A	0.4801	1.38578e-06	0.00179256	0.000371258	0.663766	rs723997	SEMA3A	0	intronic	1.214	NA	5	15	1	0	0
7:83728366:C:T	rs73191487	7	83728366	T	C	0.4831	1.8378e-06	0.00177188	0.000371327	0.6574	rs723997	SEMA3A	0	intronic	1.994	6	5	15	1	0	0
7:83728377:C:T	rs79270863	7	83728377	C	T	0.4831	NA	NA	NA	0.6574	rs723997	SEMA3A	0	intronic	7.388	6	5	15	1	0	0
7:83728810:C:T	rs62477300	7	83728810	T	C	0.4811	8.65761e-07	0.00182426	0.000370688	0.661613	rs723997	SEMA3A	0	intronic	2.927	6	5	15	1	0	0
7:83729104:A:G	rs11977682	7	83729104	A	G	0.4801	1.08527e-06	0.00180494	0.000370105	0.658169	rs723997	SEMA3A	0	intronic	0.167	5	5	15	1	0	0
7:83729124:C:G	rs11977685	7	83729124	C	G	0.4801	1.27935e-06	0.00179431	0.000370402	0.658169	rs723997	SEMA3A	0	intronic	0.084	5	5	15	1	0	0
7:83729125:A:C	rs11974629	7	83729125	C	A	0.4801	1.56808e-06	0.00177922	0.000370391	0.658169	rs723997	SEMA3A	0	intronic	1.171	5	5	15	1	0	0
7:83729205:A:C	rs35824530	7	83729205	A	C	0.4901	1.09341e-06	0.00180561	0.000370353	0.687907	rs723997	SEMA3A	0	intronic	3.958	7	5	15	1	0	0
7:83729343:C:T	rs17232537	7	83729343	C	T	0.4891	1.06508e-06	0.0018076	0.000370368	0.689998	rs723997	SEMA3A	0	intronic	9.056	5	5	15	1	0	0
7:83729841:A:C	rs7780843	7	83729841	C	A	0.4891	8.0511e-07	0.00182778	0.000370333	0.69796	rs723997	SEMA3A	0	intronic	3.628	7	4	15	1	0	0
7:83729993:C:T	rs7784963	7	83729993	C	T	0.4791	1.62578e-06	0.00177727	0.000370545	0.668244	rs723997	SEMA3A	0	intronic	1.324	6	4	15	1	0	0
7:83730162:C:T	rs17298417	7	83730162	C	T	0.4791	1.4121e-06	0.00178906	0.000370822	0.668244	rs723997	SEMA3A	0	intronic	5.262	5	4	15	1	0	0
7:83730350:C:T	rs17232705	7	83730350	T	C	0.4791	1.36778e-06	0.00179176	0.000370894	0.668244	rs723997	SEMA3A	0	intronic	4.607	4	4	15	1	0	0
7:83730449:A:C	rs917089	7	83730449	A	C	0.4791	1.59721e-06	0.00178024	0.000370889	0.668244	rs723997	SEMA3A	0	intronic	3.871	4	4	15	1	0	0
7:83730594:A:AG	7:83730594_AG_A	7	83730594	A	AG	0.4791	1.87023e-06	0.00176948	0.0003711	0.668244	rs723997	SEMA3A	0	intronic	0.381	NA	4	15	1	0	0
7:83731134:C:T	rs34665905	7	83731134	C	T	0.4891	5.48713e-07	0.00185767	0.000370802	0.696861	rs723997	SEMA3A	0	intronic	2.124	7	4	15	1	0	0
7:83731323:A:AT	7:83731323_AT_A	7	83731323	A	AT	0.492	2.99733e-07	0.00190246	0.0003712	0.703189	rs723997	SEMA3A	0	intronic	0.447	NA	4	15	1	0	0
7:83731652:A:G	rs4732540	7	83731652	A	G	0.4911	2.12496e-07	0.0019254	0.000371008	0.712251	rs723997	SEMA3A	0	intronic	4.498	4	4	15	1	0	0
7:83732037:C:T	rs7808725	7	83732037	T	C	0.492	2.34143e-07	0.00191877	0.000371025	0.703189	rs723997	SEMA3A	0	intronic	0.729	6	4	15	1	0	0
7:83732105:C:T	rs7808859	7	83732105	T	C	0.492	2.34672e-07	0.00191859	0.000371021	0.703189	rs723997	SEMA3A	0	intronic	0.442	5	4	15	1	0	0
7:83732137:A:T	rs7795376	7	83732137	T	A	0.2455	1.00147e-06	0.00213115	0.000435578	0.649601	rs2301892	SEMA3A	0	intronic	2.48	5	4	15	1	0	0
7:83732274:G:T	rs3823911	7	83732274	T	G	0.492	2.65058e-07	0.00191182	0.00037135	0.703189	rs723997	SEMA3A	0	intronic	0.44	5	4	15	1	0	0
7:83732393:A:G	rs2888221	7	83732393	G	A	0.492	2.32639e-07	0.00191932	0.000371045	0.703189	rs723997	SEMA3A	0	intronic	5.763	6	4	15	1	0	0
7:83732579:C:T	rs3801622	7	83732579	C	T	0.492	2.14831e-07	0.00192512	0.000371099	0.703189	rs723997	SEMA3A	0	intronic	5.896	7	4	15	1	0	0
7:83733117:G:T	rs13226948	7	83733117	G	T	0.498	1.4128e-07	0.00195312	0.000370946	0.734732	rs723997	SEMA3A	0	intronic	4.352	7	4	15	1	0	0
7:83733208:A:C	rs12707612	7	83733208	C	A	0.492	2.17894e-07	0.00192469	0.000371206	0.703189	rs723997	SEMA3A	0	intronic	1.084	6	4	15	1	0	0
7:83733219:A:G	rs13236641	7	83733219	A	G	0.492	2.17894e-07	0.00192469	0.000371206	0.703189	rs723997	SEMA3A	0	intronic	4.24	6	4	15	1	0	0
7:83733302:A:G	rs13224288	7	83733302	G	A	0.492	2.33479e-07	0.00191914	0.000371058	0.703189	rs723997	SEMA3A	0	intronic	4.051	6	4	15	1	0	0
7:83733381:C:G	rs10488267	7	83733381	C	G	0.492	2.39502e-07	0.00191715	0.000371015	0.703189	rs723997	SEMA3A	0	intronic	0.723	7	4	15	1	0	0
7:83733446:C:T	rs10488268	7	83733446	T	C	0.492	2.16952e-07	0.00192409	0.000371031	0.703189	rs723997	SEMA3A	0	intronic	4.087	6	4	15	1	0	0
7:83733777:G:T	rs1859491	7	83733777	T	G	0.492	2.19085e-07	0.00192356	0.00037106	0.703189	rs723997	SEMA3A	0	intronic	4.761	6	4	15	1	0	0
7:83733921:A:C	rs7801391	7	83733921	A	C	0.2455	9.10148e-07	0.00213987	0.000435687	0.649601	rs2301892	SEMA3A	0	intronic	0.786	7	4	15	1	0	0
7:83734017:C:T	rs917090	7	83734017	T	C	0.492	2.36806e-07	0.00191794	0.000371016	0.703189	rs723997	SEMA3A	0	intronic	4.233	7	4	15	1	0	0
7:83734098:A:AGTT	7:83734098_AGTT_A	7	83734098	AGTT	A	0.2455	1.34044e-06	0.00210959	0.00043632	0.649601	rs2301892	SEMA3A	0	intronic	0.247	NA	4	15	1	0	0
7:83734329:C:T	rs917091	7	83734329	C	T	0.492	2.12458e-07	0.0019257	0.000371063	0.703189	rs723997	SEMA3A	0	intronic	1.013	5	4	15	1	0	0
7:83734593:A:G	rs3801629	7	83734593	G	A	0.492	2.17568e-07	0.00192399	0.000371051	0.703189	rs723997	SEMA3A	0	intronic	4.799	5	4	15	1	0	0
7:83734625:C:T	rs3801630	7	83734625	T	C	0.492	2.19564e-07	0.00192327	0.000371033	0.703189	rs723997	SEMA3A	0	intronic	3.138	5	4	15	1	0	0
7:83735717:C:T	rs1990043	7	83735717	C	T	0.492	2.3248e-07	0.00191996	0.000371159	0.703189	rs723997	SEMA3A	0	intronic	0.053	4	4	15	1	0	0
7:83735838:A:G	rs727650	7	83735838	G	A	0.492	2.16018e-07	0.00192491	0.000371132	0.703189	rs723997	SEMA3A	0	intronic	0.109	3a	4	15	1	0	0
7:83735893:A:G	rs727651	7	83735893	G	A	0.492	2.16018e-07	0.00192491	0.000371132	0.703189	rs723997	SEMA3A	0	intronic	3.787	4	4	15	1	0	0
7:83736241:A:T	rs2372030	7	83736241	A	T	0.492	2.20991e-07	0.00192325	0.000371116	0.703189	rs723997	SEMA3A	0	intronic	5.665	7	4	15	1	0	0
7:83736587:A:T	rs3801632	7	83736587	T	A	0.492	2.38475e-07	0.00191797	0.000371116	0.703189	rs723997	SEMA3A	0	intronic	2.259	7	4	15	1	0	0
7:83736632:A:G	rs3801633	7	83736632	G	A	0.492	2.52858e-07	0.00191397	0.000371131	0.703189	rs723997	SEMA3A	0	intronic	15.23	5	4	15	1	0	0
7:83736844:C:T	rs3801634	7	83736844	T	C	0.492	2.52858e-07	0.00191397	0.000371131	0.703189	rs723997	SEMA3A	0	intronic	8.009	4	4	15	1	0	0
7:83736970:C:G	rs1541410	7	83736970	G	C	0.1769	4.21018e-11	0.00319493	0.000484101	1	rs2301892	SEMA3A	0	intronic	4.14	5	4	15	1	0	0
7:83736973:C:G	rs3801636	7	83736973	G	C	0.492	2.71097e-07	0.00191066	0.00037143	0.703189	rs723997	SEMA3A	0	intronic	6.284	7	4	15	1	0	0
7:83737144:A:C	rs3801637	7	83737144	C	A	0.492	2.53272e-07	0.00191409	0.000371176	0.703189	rs723997	SEMA3A	0	intronic	9.835	6	4	15	1	0	0
7:83737522:C:G	rs4732541	7	83737522	G	C	0.498	1.43354e-07	0.001951	0.000370732	0.734732	rs723997	SEMA3A	0	intronic	1.506	5	4	15	1	0	0
7:83737817:C:G	rs3779443	7	83737817	C	G	0.4245	8.46027e-10	0.0022879	0.000372705	0.940336	rs723997	SEMA3A	0	intronic	5.153	7	4	15	1	0	0
7:83738080:A:G	rs3779444	7	83738080	G	A	0.4235	8.46027e-10	0.0022879	0.000372705	0.93662	rs723997	SEMA3A	0	intronic	1.552	NA	4	15	1	0	0
7:83738330:A:C	rs12707613	7	83738330	C	A	0.4235	8.46027e-10	0.0022879	0.000372705	0.93662	rs723997	SEMA3A	0	intronic	5.869	2c	4	15	1	0	0
7:83738345:A:G	rs12707614	7	83738345	A	G	0.4235	9.51282e-10	0.00228081	0.000372685	0.93662	rs723997	SEMA3A	0	intronic	3.762	4	4	15	1	0	0
7:83738481:A:G	rs764116	7	83738481	A	G	0.4235	9.51282e-10	0.00228081	0.000372685	0.93662	rs723997	SEMA3A	0	intronic	1.193	NA	4	15	1	0	0
7:83738621:C:T	rs764117	7	83738621	T	C	0.4235	1.00425e-09	0.00227746	0.000372664	0.93662	rs723997	SEMA3A	0	intronic	1.011	NA	4	15	1	0	0
7:83738964:A:C	rs1156053	7	83738964	A	C	0.4245	1.01277e-09	0.00227684	0.000372645	0.940336	rs723997	SEMA3A	0	intronic	5.236	7	4	15	1	0	0
7:83739293:C:G	rs1156054	7	83739293	C	G	0.4235	9.00929e-10	0.00228393	0.000372665	0.93662	rs723997	SEMA3A	0	intronic	0.414	6	2	15	1	0	0
7:83739582:C:G	rs2301891	7	83739582	G	C	0.4235	1.01277e-09	0.00227684	0.000372645	0.93662	rs723997	SEMA3A	0	intronic	12.31	5	2	15	1	0	0
7:83739638:A:T	rs2301892	7	83739638	A	T	0.1769	4.01823e-11	0.00318568	0.000482194	1	rs2301892	SEMA3A	0	intronic	20.2	5	2	15	1	0	0
7:83739762:C:T	rs1990044	7	83739762	C	T	0.4235	9.00929e-10	0.00228393	0.000372665	0.93662	rs723997	SEMA3A	0	intronic	3.815	6	2	15	1	0	0
7:83740015:C:T	rs1990045	7	83740015	C	T	0.4235	1.01277e-09	0.00227684	0.000372645	0.93662	rs723997	SEMA3A	0	intronic	1.473	2b	4	15	1	0	0
7:83740959:A:G	rs757682	7	83740959	G	A	0.4235	9.72566e-10	0.00227968	0.000372715	0.93662	rs723997	SEMA3A	0	intronic	6.271	7	5	15	1	0	0
7:83741321:C:T	rs3801641	7	83741321	C	T	0.4235	8.95823e-10	0.00228438	0.000372684	0.93662	rs723997	SEMA3A	0	intronic	12.66	5	5	15	1	0	0
7:83741495:A:G	rs3801642	7	83741495	G	A	0.4235	8.95823e-10	0.00228438	0.000372684	0.93662	rs723997	SEMA3A	0	intronic	19.39	5	5	15	1	0	0
7:83741763:A:C	rs3801643	7	83741763	A	C	0.492	1.53144e-07	0.00194639	0.000370713	0.710101	rs723997	SEMA3A	0	intronic	5.239	5	5	15	1	0	0
7:83741780:A:G	rs3801644	7	83741780	A	G	0.4235	8.60311e-10	0.00228686	0.000372698	0.93662	rs723997	SEMA3A	0	intronic	3.062	5	5	15	1	0	0
7:83741833:A:C	rs3801645	7	83741833	A	C	0.4235	9.07178e-10	0.00228381	0.000372713	0.93662	rs723997	SEMA3A	0	intronic	1.246	5	5	15	1	0	0
7:83742266:C:T	rs2372031	7	83742266	C	T	0.4235	9.00929e-10	0.00228393	0.000372665	0.93662	rs723997	SEMA3A	0	intronic	17.73	2b	2	15	1	0	0
7:83742490:G:T	rs2372032	7	83742490	G	T	0.4235	9.69194e-10	0.00228047	0.00037281	0.93662	rs723997	SEMA3A	0	intronic	11.54	2b	2	15	1	0	0
7:83742691:A:G	rs3801649	7	83742691	A	G	0.4235	8.7091e-10	0.00228684	0.000372811	0.93662	rs723997	SEMA3A	0	intronic	17.75	4	2	15	1	0	0
7:83742944:A:T	rs3801650	7	83742944	T	A	0.4235	8.78327e-10	0.00228644	0.000372829	0.93662	rs723997	SEMA3A	0	intronic	18.44	5	2	15	1	0	0
7:83743297:A:C	rs933340	7	83743297	C	A	0.4235	8.03823e-10	0.00229174	0.000372835	0.93662	rs723997	SEMA3A	0	intronic	12.7	2b	5	15	1	0	0
7:83743607:C:T	rs6970168	7	83743607	T	C	0.498	9.41587e-08	0.00197937	0.000370711	0.734732	rs723997	SEMA3A	0	intronic	12	7	2	15	1	0	0
7:83743695:A:G	rs10231580	7	83743695	G	A	0.1769	8.6668e-11	0.0031263	0.000481591	1	rs2301892	SEMA3A	0	intronic	14.13	5	2	15	1	0	0
7:83743736:A:G	rs10277194	7	83743736	A	G	0.1769	8.39661e-11	0.00312892	0.00048164	1	rs2301892	SEMA3A	0	intronic	6.302	5	2	15	1	0	0
7:83744947:C:T	rs3801653	7	83744947	T	C	0.1779	8.39661e-11	0.00312892	0.00048164	0.993495	rs2301892	SEMA3A	0	intronic	6.078	5	5	15	1	0	0
7:83745039:A:C	rs995866	7	83745039	C	A	0.4245	1.03933e-09	0.00227683	0.000372896	0.940336	rs723997	SEMA3A	0	intronic	0.062	5	5	15	1	0	0
7:83745375:A:G	rs13222995	7	83745375	A	G	0.1779	8.39661e-11	0.00312892	0.00048164	0.993495	rs2301892	SEMA3A	0	intronic	4.298	7	5	15	1	0	0
7:83745958:C:G	rs4732544	7	83745958	G	C	0.4235	9.95988e-10	0.00227971	0.000372951	0.93662	rs723997	SEMA3A	0	intronic	2.894	5	4	15	1	0	0
7:83746790:A:G	rs2040871	7	83746790	A	G	0.4254	6.36181e-10	0.00230806	0.000373239	0.94409	rs723997	SEMA3A	0	intronic	0.434	5	4	15	1	0	0
7:83748118:A:G	rs12707618	7	83748118	A	G	0.4245	6.45493e-10	0.00230718	0.000373235	0.940336	rs723997	SEMA3A	0	intronic	1.183	6	5	15	1	0	0
7:83748815:G:T	rs10282129	7	83748815	T	G	0.1779	8.97001e-11	0.00312469	0.000481727	0.993495	rs2301892	SEMA3A	0	intronic	2.691	7	5	15	1	0	0
7:83749943:C:T	rs12707620	7	83749943	C	T	0.493	1.02954e-07	0.00197666	0.000371333	0.706916	rs723997	SEMA3A	0	intronic	7.388	7	4	15	1	0	0
7:83750151:C:G	rs13233962	7	83750151	C	G	0.4245	6.7937e-10	0.00230424	0.000373249	0.940336	rs723997	SEMA3A	0	intronic	2.659	3a	4	15	1	0	0
7:83751627:C:T	rs7780521	7	83751627	C	T	0.1779	9.51838e-11	0.00312082	0.000481797	0.993495	rs2301892	SEMA3A	0	intronic	1.851	5	4	15	1	0	0
7:83751770:A:C	rs13228833	7	83751770	C	A	0.492	1.0161e-07	0.00197778	0.000371377	0.710101	rs723997	SEMA3A	0	intronic	6.783	5	4	15	1	0	0
7:83752169:A:G	rs3757624	7	83752169	G	A	0.4245	6.78716e-10	0.00230447	0.000373277	0.940336	rs723997	SEMA3A	0	intronic	1.566	4	5	15	1	0	0
7:83754013:C:T	rs3801656	7	83754013	T	C	0.1779	5.97549e-11	0.00315867	0.000482424	0.993495	rs2301892	SEMA3A	0	intronic	5.206	6	5	15	1	0	0
7:83755662:C:T	rs10230974	7	83755662	C	T	0.1779	5.58463e-11	0.00316611	0.000482814	0.993495	rs2301892	SEMA3A	0	intronic	0.054	7	4	15	1	0	0
7:83756418:C:G	rs3029	7	83756418	G	C	0.4245	5.93824e-10	0.00231429	0.000373589	0.940336	rs723997	SEMA3A	0	intronic	1.47	6	4	15	1	0	0
7:83758691:C:T	rs7789342	7	83758691	T	C	0.4235	5.61901e-10	0.00231793	0.000373652	0.936401	rs723997	SEMA3A	0	intronic	1.646	7	4	15	1	0	0
7:83761158:C:G	rs13228652	7	83761158	G	C	0.1779	4.77882e-11	0.00318039	0.000483278	0.993495	rs2301892	SEMA3A	0	intronic	1.567	6	4	15	1	0	0
7:83761169:C:T	rs13246393	7	83761169	T	C	0.2028	6.91431e-11	0.00297115	0.000455305	0.833712	rs2301892	SEMA3A	0	intronic	4.087	6	4	15	1	0	0
7:83761273:A:T	rs12707621	7	83761273	T	A	0.2028	7.63981e-11	0.00296388	0.000455238	0.833712	rs2301892	SEMA3A	0	intronic	2.451	6	4	15	1	0	0
7:83761291:C:T	rs6957333	7	83761291	C	T	0.498	3.22008e-08	0.00205566	0.000371664	0.734732	rs723997	SEMA3A	0	intronic	2.821	6	4	15	1	0	0
7:83761880:C:T	rs7794876	7	83761880	T	C	0.1779	4.54876e-11	0.00318496	0.000483432	0.993495	rs2301892	SEMA3A	0	intronic	5.245	6	4	15	1	0	0
7:83762280:C:T	rs55679601	7	83762280	T	C	0.4245	3.8786e-10	0.00234102	0.000373868	0.940336	rs723997	SEMA3A	0	intronic	2.226	7	4	15	1	0	0
7:83762397:C:T	rs17300760	7	83762397	C	T	0.4245	3.71421e-10	0.00234352	0.000373864	0.940336	rs723997	SEMA3A	0	intronic	11.42	6	4	15	1	0	0
7:83763333:C:T	rs7778244	7	83763333	C	T	0.1779	7.22098e-11	0.00317106	0.000486424	0.993495	rs2301892	SEMA3A	0	intronic	2.046	6	4	15	1	0	0
7:83764309:C:G	rs17241389	7	83764309	G	C	0.4274	7.35525e-10	0.00230194	0.000373637	0.951855	rs723997	SEMA3A	0	intronic	1.465	7	4	15	1	0	0
7:83765449:A:C	rs17158648	7	83765449	A	C	0.1759	4.55866e-11	0.0031881	0.000483933	0.980485	rs2301892	SEMA3A	0	intronic	1.46	7	4	15	1	0	0
7:83765734:C:T	rs34018474	7	83765734	T	C	0.1759	5.2015e-11	0.0031791	0.000484011	0.980485	rs2301892	SEMA3A	0	intronic	0.665	3a	4	15	1	0	0
7:83765742:A:G	rs35789545	7	83765742	A	G	0.1759	6.48511e-11	0.00316178	0.000483803	0.980485	rs2301892	SEMA3A	0	intronic	0.997	2b	4	15	1	0	0
7:83765813:C:T	rs10257628	7	83765813	T	C	0.1759	6.48511e-11	0.00316178	0.000483803	0.980485	rs2301892	SEMA3A	0	intronic	0.796	4	5	15	1	0	0
7:83766175:C:T	rs7811829	7	83766175	C	T	0.1759	8.09732e-11	0.00314532	0.000483756	0.980485	rs2301892	SEMA3A	0	intronic	0.063	5	5	15	1	0	0
7:83766276:A:G	rs111273585	7	83766276	A	G	0.4881	NA	NA	NA	0.68655	rs723997	SEMA3A	0	intronic	5.793	3b	5	15	1	0	0
7:83766601:C:T	rs2040873	7	83766601	T	C	0.2038	4.24796e-10	0.002828	0.000452669	0.806489	rs2301892	SEMA3A	0	intronic	3.351	5	5	15	1	0	0
7:83766688:A:G	rs34805696	7	83766688	G	A	0.1759	8.54393e-11	0.00314617	0.000484489	0.980485	rs2301892	SEMA3A	0	intronic	0.961	7	5	15	1	0	0
7:83766839:A:G	rs17158650	7	83766839	G	A	0.1759	7.09024e-11	0.00315537	0.000483815	0.980485	rs2301892	SEMA3A	0	intronic	0.828	7	5	15	1	0	0
7:83767756:C:T	rs10244779	7	83767756	C	T	0.1759	7.09024e-11	0.00315537	0.000483815	0.980485	rs2301892	SEMA3A	0	intronic	1.318	5	5	15	1	0	0
7:83768894:C:G	rs2214665	7	83768894	C	G	0.1759	7.06519e-11	0.00315573	0.000483831	0.980485	rs2301892	SEMA3A	0	intronic	1.058	5	2	15	1	0	0
7:83769084:C:T	rs2040874	7	83769084	T	C	0.1759	7.06519e-11	0.00315573	0.000483831	0.980485	rs2301892	SEMA3A	0	intronic	4.538	7	1	15	1	0	0
7:83769457:C:T	rs2158567	7	83769457	C	T	0.175	7.40814e-11	0.00315214	0.000483808	0.974034	rs2301892	SEMA3A	0	intronic	2.084	4	5	15	1	0	0
7:83770348:A:C	rs10488270	7	83770348	C	A	0.1759	5.55982e-11	0.00317492	0.000484107	0.980485	rs2301892	SEMA3A	0	intronic	0.108	6	5	15	1	0	0
7:83771512:A:G	rs17158668	7	83771512	G	A	0.1759	4.34896e-11	0.00318912	0.000483573	0.980485	rs2301892	SEMA3A	0	intronic	0.01	5	5	15	1	0	0
7:83772228:A:C	rs11773308	7	83772228	A	C	0.1809	1.13062e-10	0.00314544	0.000487556	0.93721	rs2301892	SEMA3A	0	intronic	3.893	3a	5	15	1	0	0
7:83772635:A:G	rs2372034	7	83772635	A	G	0.175	8.69641e-11	0.00314764	0.000484915	0.974034	rs2301892	SEMA3A	0	intronic	2.464	6	5	15	1	0	0
7:83772835:G:GGAGTCTACACGACTGTAAGATTATTGGAACATGTCCATAAA	rs778387074	7	83772835	GGAGTCTACACGACTGTAAGATTATTGGAACATGTCCATAAA	G	0.175	6.50921e-11	0.00317169	0.000485361	0.974034	rs2301892	SEMA3A	0	intronic	2.001	NA	5	15	1	0	0
7:83773115:C:CA	7:83773115_CA_C	7	83773115	C	CA	0.175	4.33642e-11	0.00325511	0.000493544	0.974034	rs2301892	SEMA3A	0	intronic	0.91	NA	5	15	1	0	0
7:83773816:A:G	rs17158671	7	83773816	G	A	0.175	5.69228e-11	0.00317516	0.000484403	0.974034	rs2301892	SEMA3A	0	intronic	0.063	5	1	15	1	0	0
7:83774254:C:T	rs10232605	7	83774254	T	C	0.175	4.73483e-11	0.003189	0.000484483	0.974034	rs2301892	SEMA3A	0	intronic	5.501	6	2	15	1	0	0
7:83774499:C:T	rs7781126	7	83774499	C	T	0.2018	2.15507e-10	0.00287521	0.000452593	0.805025	rs2301892	SEMA3A	0	intronic	3.198	5	2	15	1	0	0
7:83774625:C:T	7:83774625:C:T	7	83774625	C	T	0.4354	NA	NA	NA	1	rs723997	SEMA3A	0	NA	4.728	5	2	15	1	0	0
7:83774625:G:T	7:83774625:G:T	7	83774625	T	G	0.175	NA	NA	NA	1	rs723997	SEMA3A	0	intronic	4.342	NA	2	15	1	0	0
7:83775163:A:G	rs4461845	7	83775163	A	G	0.175	5.59655e-11	0.00317769	0.000484601	0.974034	rs2301892	SEMA3A	0	intronic	8.542	3a	2	15	1	0	0
7:83775776:A:AT	7:83775776_AT_A	7	83775776	AT	A	0.175	6.62866e-11	0.00317944	0.000486749	0.974034	rs2301892	SEMA3A	0	intronic	1.445	NA	1	15	1	0	0
7:83775796:A:C	rs723997	7	83775796	A	C	0.4354	2.73252e-10	0.00235794	0.000373322	1	rs723997	SEMA3A	0	intronic	1.009	7	1	15	1	0	0
7:83776298:C:T	rs2189851	7	83776298	T	C	0.175	5.95787e-11	0.00317333	0.000484629	0.974034	rs2301892	SEMA3A	0	intronic	2.736	3a	2	15	1	0	0
7:83776688:C:T	rs10278542	7	83776688	T	C	0.175	5.37311e-11	0.00318083	0.00048463	0.974034	rs2301892	SEMA3A	0	intronic	2.582	5	1	15	1	0	0
7:83776700:A:C	rs17241955	7	83776700	C	A	0.4354	2.86141e-10	0.00235488	0.00037326	1	rs723997	SEMA3A	0	intronic	1.193	5	1	15	1	0	0
7:83776917:C:T	rs10263183	7	83776917	C	T	0.175	5.60794e-11	0.00317768	0.000484623	0.974034	rs2301892	SEMA3A	0	intronic	1.081	5	5	15	1	0	0
7:83777689:C:T	rs11769574	7	83777689	C	T	0.1759	5.71372e-11	0.00317687	0.000484706	0.967572	rs2301892	SEMA3A	0	intronic	3.981	5	1	15	1	0	0
7:83777751:C:T	rs6959163	7	83777751	T	C	0.175	5.71372e-11	0.00317687	0.000484706	0.974034	rs2301892	SEMA3A	0	intronic	5.814	5	1	15	1	0	0
7:83778392:C:T	rs2372035	7	83778392	C	T	0.4374	6.16708e-10	0.00230913	0.000373115	0.991882	rs723997	SEMA3A	0	intronic	1.937	5	1	15	1	0	0
7:83778444:A:G	rs10488271	7	83778444	A	G	0.1769	2.18558e-10	0.00306853	0.000483188	0.961461	rs2301892	SEMA3A	0	intronic	5.422	5	1	15	1	0	0
7:83778892:C:T	rs17301441	7	83778892	C	T	0.1759	1.61049e-10	0.00309669	0.000484048	0.955064	rs2301892	SEMA3A	0	intronic	0.029	5	1	15	1	0	0
7:83780284:A:C	rs6950885	7	83780284	C	A	0.168	NA	NA	NA	0.905138	rs2301892	SEMA3A	0	intronic	0.067	6	5	15	1	0	0
7:83781017:C:T	rs34443324	7	83781017	T	C	0.1531	2.5454e-09	0.00309399	0.000519046	0.801627	rs2301892	SEMA3A	0	intronic	2.439	6	5	15	1	0	0
7:83781030:C:G	rs34449541	7	83781030	G	C	0.1531	2.5454e-09	0.00309399	0.000519046	0.801627	rs2301892	SEMA3A	0	intronic	1.734	7	5	15	1	0	0
7:83782014:A:T	rs13236303	7	83782014	A	T	0.4751	7.16915e-07	-0.00184775	0.000372671	0.685928	rs723997	SEMA3A	0	intronic	6.77	6	5	15	1	0	0
7:83786844:C:G	rs7791361	7	83786844	G	C	0.1531	5.66138e-09	0.00299791	0.000514336	0.801627	rs2301892	SEMA3A	0	intronic	1.027	5	5	15	1	0	0
7:83788198:A:T	rs34897715	7	83788198	T	A	0.4761	2.2888e-07	-0.00191676	0.000370332	0.688747	rs723997	SEMA3A	0	intronic	4.893	5	5	15	1	0	0
7:83788438:A:T	rs35195619	7	83788438	T	A	0.4761	2.37995e-07	-0.00191399	0.000370319	0.688747	rs723997	SEMA3A	0	intronic	1.155	6	5	15	1	0	0
7:83790137:A:G	rs7790681	7	83790137	A	G	0.4751	2.39453e-07	-0.00191338	0.000370283	0.685928	rs723997	SEMA3A	0	intronic	2	7	5	15	1	0	0
7:83794493:C:T	rs35360498	7	83794493	C	T	0.4751	3.39844e-07	-0.00188992	0.00037047	0.687091	rs723997	SEMA3A	0	intronic	0.01	7	4	15	1	0	0
7:83795479:A:C	rs6946868	7	83795479	C	A	0.4871	2.56723e-08	0.00206695	0.000371045	0.660854	rs723997	SEMA3A	0	intronic	0.563	7	4	15	1	0	0
7:83795885:C:CA	rs34318470	7	83795885	C	CA	0.4573	NA	NA	NA	0.800285	rs723997	SEMA3A	0	intronic	0.889	NA	4	15	1	0	0
7:83796084:A:G	rs12154926	7	83796084	G	A	0.4871	2.5585e-08	0.00206711	0.000371034	0.660854	rs723997	SEMA3A	0	intronic	0.358	6	4	15	1	0	0
7:83796180:A:G	rs12154929	7	83796180	G	A	0.4871	2.5585e-08	0.00206711	0.000371034	0.660854	rs723997	SEMA3A	0	intronic	3.118	7	4	15	1	0	0
7:83799292:C:T	rs17242340	7	83799292	C	T	0.4761	NA	NA	NA	0.691089	rs723997	SEMA3A	0	intronic	3.698	6	5	15	1	0	0
10:126418782:C:T	rs11245344	10	126418782	T	C	0.4533	4.21259e-11	0.00246851	0.000374036	0.951974	rs11245366	RP11-12J10.3:FAM53B	1899-12-31	intronic	4.602	6	2	7	1	1	0
10:126419841:C:T	rs7080838	10	126419841	T	C	0.4553	7.76793e-11	0.00243764	0.000374551	0.943164	rs11245366	RP11-12J10.3:FAM53B	1899-12-31	intronic	0.019	6	4	5	1	1	1
10:126424137:C:T	rs4962691	10	126424137	T	C	0.4453	1.87259e-11	0.00252294	0.00037549	0.935	rs11245366	RP11-12J10.3:FAM53B	1899-12-31	intronic	7.381	5	2	7	1	1	0
10:126424344:G:GGGCT	10:126424344_GGGCT_G	10	126424344	GGGCT	G	0.4433	2.64602e-11	0.00252452	0.000378577	0.944144	rs11245366	RP11-12J10.3:FAM53B	1899-12-31	intronic	4.31	NA	2	7	1	1	1
10:126424823:A:G	rs4962692	10	126424823	A	G	0.4433	1.36725e-11	0.00254215	0.000375789	0.944144	rs11245366	RP11-12J10.3:FAM53B	1899-12-31	intronic	8.318	4	2	7	1	1	1
10:126424835:C:T	rs4962693	10	126424835	T	C	0.4433	1.36725e-11	0.00254215	0.000375789	0.944144	rs11245366	RP11-12J10.3:FAM53B	1899-12-31	intronic	4.395	2b	2	7	1	1	1
10:126427037:G:T	rs11245347	10	126427037	T	G	0.4443	9.31061e-12	0.00255861	0.000375143	0.948207	rs11245366	RP11-12J10.3:FAM53B	1899-12-31	intronic	1.48	5	3	7	1	1	1
10:126431281:C:G	rs10901814	10	126431281	C	G	0.4423	8.197e-12	0.00256221	0.000374665	0.948545	rs11245366	RP11-12J10.3:FAM53B	1899-12-31	UTR5	21.1	4	1	2	1	1	1
10:126433570:C:G	rs3824765	10	126433570	G	C	0.4513	2.31032e-11	0.00249197	0.000372586	0.98685	rs11245366	RP11-12J10.3	0	intronic	16.24	4	1	2	1	1	1
10:126436279:C:T	rs2280450	10	126436279	T	C	0.4712	4.11055e-11	0.00245806	0.000372249	0.885812	rs11245366	RP11-12J10.3	0	intronic	11.3	6	4	5	1	1	0
10:126436717:G:T	rs4962694	10	126436717	T	G	0.4503	2.35397e-11	0.00249227	0.000372785	0.982476	rs11245366	RP11-12J10.3:METTL10	1899-12-31	intronic	0.957	6	4	5	1	1	0
10:126438963:G:T	rs12570348	10	126438963	T	G	0.4513	2.04359e-11	0.0024987	0.000372592	0.98685	rs11245366	RP11-12J10.3:METTL10	1899-12-31	intronic	12.2	6	4	5	1	1	0
10:126439062:C:T	rs61872084	10	126439062	T	C	0.4513	1.7569e-11	0.00250668	0.000372555	0.98685	rs11245366	RP11-12J10.3:METTL10	1899-12-31	intronic	12.9	5	4	5	1	1	0
10:126440395:A:G	rs10901816	10	126440395	A	G	0.4513	1.89163e-11	0.002503	0.000372605	0.98685	rs11245366	RP11-12J10.3:METTL10	1899-12-31	intronic	2.816	1f	4	5	1	1	0
10:126443404:A:T	rs10901817	10	126443404	T	A	0.4513	1.87246e-11	0.00250394	0.000372663	0.98685	rs11245366	RP11-12J10.3:METTL10	1899-12-31	intronic	12.08	6	4	5	1	1	0
10:126446592:A:G	rs1055256	10	126446592	G	A	0.4513	2.08806e-11	0.00249846	0.000372731	0.978079	rs11245366	RP11-12J10.3:METTL10	1899-12-31	UTR3	8.935	NA	4	5	1	1	1
10:126447073:T:TA	rs11296983	10	126447073	T	TA	0.4235	NA	NA	NA	0.84573	rs11245366	RP11-12J10.3:METTL10	1899-12-31	UTR3	1.839	NA	4	5	1	0	0
10:126447545:C:G	rs4962697	10	126447545	C	G	0.4513	2.00349e-11	0.00249999	0.000372624	0.98685	rs11245366	RP11-12J10.3:METTL10	1899-12-31	UTR3	0.333	7	4	5	1	1	0
10:126449428:A:G	rs10901818	10	126449428	A	G	0.4513	1.75925e-11	0.00250779	0.000372731	0.98685	rs11245366	RP11-12J10.3:METTL10	1899-12-31	intronic	1.449	4	4	4	1	1	0
10:126450125:A:C	rs11245354	10	126450125	A	C	0.4513	2.02046e-11	0.0024999	0.000372678	0.98685	rs11245366	RP11-12J10.3:METTL10	1899-12-31	intronic	2.968	5	4	4	1	1	0
10:126451385:A:G	rs7898003	10	126451385	A	G	0.4513	2.02046e-11	0.0024999	0.000372678	0.98685	rs11245366	RP11-12J10.3:METTL10	1899-12-31	intronic	1.293	6	4	5	1	1	0
10:126452042:A:G	rs11245357	10	126452042	G	A	0.4523	1.8344e-11	0.0025053	0.0003727	0.982474	rs11245366	RP11-12J10.3:METTL10	1899-12-31	intronic	2.711	5	4	5	1	1	0
10:126453481:C:T	rs965484	10	126453481	C	T	0.4513	2.16491e-11	0.00249563	0.000372604	0.98685	rs11245366	RP11-12J10.3:METTL10	1899-12-31	intronic	2.347	6	4	5	1	1	0
10:126455808:C:T	rs11245360	10	126455808	T	C	0.4513	2.16491e-11	0.00249563	0.000372604	0.98685	rs11245366	RP11-12J10.3:METTL10	1899-12-31	intronic	1.911	7	4	5	1	1	0
10:126456997:G:T	rs10430743	10	126456997	G	T	0.4503	1.852e-11	0.00250465	0.00037268	0.982476	rs11245366	RP11-12J10.3:METTL10	1899-12-31	intronic	1.385	7	4	5	1	1	0
10:126458373:A:G	rs10901819	10	126458373	A	G	0.4533	1.37972e-11	0.00251969	0.000372543	0.977936	rs11245366	RP11-12J10.3:METTL10	1899-12-31	intronic	1.98	7	4	5	1	1	0
10:126461368:A:C	rs2363340	10	126461368	A	C	0.4513	2.28814e-11	0.00249273	0.000372622	0.98685	rs11245366	RP11-12J10.3:METTL10	1899-12-31	intronic	12.86	7	4	4	1	1	0
10:126468233:T:TGTGAACCTGGGAG	rs775131111	10	126468233	T	TGTGAACCTGGGAG	0.4513	1.00654e-10	0.00245922	0.000380145	0.98685	rs11245366	RP11-12J10.3:METTL10	1899-12-31	intronic	0.285	NA	4	5	1	1	0
10:126469005:A:G	rs7099316	10	126469005	A	G	0.4513	2.23804e-11	0.00249538	0.000372837	0.98685	rs11245366	RP11-12J10.3:METTL10	1899-12-31	intronic	1.797	6	4	5	1	1	0
10:126473499:T:TA	rs71487977	10	126473499	T	TA	0.4493	NA	NA	NA	0.916325	rs11245366	RP11-12J10.3:METTL10	1899-12-31	intronic	1.434	NA	4	5	1	0	0
10:126474200:C:T	rs12218858	10	126474200	T	C	0.4523	2.79447e-11	0.0024823	0.000372699	0.991241	rs11245366	RP11-12J10.3:METTL10	1899-12-31	intronic	2.429	7	4	5	1	1	0
10:126480591:C:G	rs12218394	10	126480591	C	G	0.4493	2.50709e-11	0.00248707	0.000372523	0.978313	rs11245366	METTL10	151	upstream	3.622	4	1	1	1	1	0
10:126482389:A:G	rs11245365	10	126482389	A	G	0.4523	3.52218e-11	0.00246605	0.000372169	0.991241	rs11245366	METTL10	1949	intergenic	1.119	6	5	15	1	1	0
10:126482849:C:T	rs11245366	10	126482849	T	C	0.4543	5.63467e-12	0.00256109	0.00037159	1	rs11245366	METTL10	2409	intergenic	6.263	5	5	15	1	1	0
10:126484555:A:G	rs61872090	10	126484555	A	G	0.3996	6.51981e-09	0.00220478	0.000379804	0.785603	rs11245366	METTL10	4115	intergenic	1.027	7	5	15	1	1	0
10:126486443:C:T	rs12764880	10	126486443	C	T	0.4533	2.30981e-11	0.00249026	0.00037233	0.995596	rs11245366	FAM175B	3910	intergenic	2.923	5	5	15	1	1	0
10:126488660:A:G	rs10901823	10	126488660	A	G	0.4543	2.1662e-11	0.0024921	0.000372082	0.991162	rs11245366	FAM175B	1693	intergenic	0.523	5	2	15	1	1	0
10:126489086:A:AAAG	10:126489086_AAAG_A	10	126489086	A	AAAG	0.3907	5.17067e-09	0.00226191	0.000387057	0.709079	rs11245366	FAM175B	1267	intergenic	8.336	NA	1	15	1	1	0
10:126493243:G:GT	10:126493243_GT_G	10	126493243	G	GT	0.3728	2.73703e-07	0.00207637	0.000403779	0.64367	rs11245366	FAM175B	0	intronic	0.132	NA	5	5	1	0	0
10:126496321:A:G	rs1351977	10	126496321	A	G	0.3897	2.77792e-09	0.00229403	0.000385773	0.714171	rs11245366	FAM175B	0	intronic	1.965	NA	4	5	1	1	0
10:126500187:A:G	rs12049662	10	126500187	G	A	0.4543	4.12884e-11	0.00246328	0.000373076	0.991162	rs11245366	FAM175B	0	intronic	1.883	6	4	5	1	1	0
10:126504461:C:CT	rs67211248	10	126504461	C	CT	0.4135	NA	NA	NA	0.707912	rs11245366	FAM175B	0	intronic	1.339	NA	4	5	1	0	0
10:126517989:A:G	rs2303611	10	126517989	A	G	0.4543	4.15967e-11	0.00246028	0.000372684	0.991162	rs11245366	FAM175B	0	exonic	0.342	6	4	4	1	1	0
10:126539128:G:T	rs11245388	10	126539128	G	T	0.4553	2.92101e-11	0.00248797	0.000373916	0.986808	rs11245366	FAM175B	13888	intergenic	2.543	7	5	15	0	1	0
10:126544646:A:T	rs12764568	10	126544646	T	A	0.4612	5.57743e-11	0.00245788	0.000374801	0.917146	rs11245366	NPM1P31	11432	intergenic	2.125	6	14	15	0	1	0
10:126545779:C:G	rs2629558	10	126545779	C	G	0.3946	2.36064e-08	0.00213899	0.000382972	0.746602	rs11245366	NPM1P31	10299	intergenic	0.395	6	14	15	0	1	0
10:126545926:T:TC	rs11376215	10	126545926	TC	T	0.3907	4.62937e-08	0.00211012	0.000385982	0.740865	rs11245366	NPM1P31	10152	intergenic	1.486	NA	14	15	0	1	0
10:126549595:A:G	rs12782350	10	126549595	A	G	0.3877	1.85621e-07	0.00200083	0.000383683	0.73519	rs11245366	NPM1P31	6483	intergenic	10.55	7	5	15	0	1	0
10:126550115:C:CT	rs35174806	10	126550115	C	CT	0.3887	NA	NA	NA	0.635946	rs11245366	NPM1P31	5963	intergenic	5.813	NA	5	15	0	0	0
10:126551900:A:C	rs2559509	10	126551900	A	C	0.4583	7.72346e-08	0.00203418	0.000378432	0.829679	rs11245366	NPM1P31	4178	intergenic	0.347	NA	5	15	0	1	0
10:126556015:C:G	rs11245396	10	126556015	G	C	0.4384	1.12638e-08	0.00217209	0.000380223	0.702567	rs11245366	NPM1P31	63	upstream	1.505	4	5	15	0	1	0
