# Supplementary material for: The Genetic Architectures of Functional and Structural Connectivity Properties within Cerebral Resting-State Networks
Source: eNeuro. 2023 Apr 7;10(4):ENEURO.0242-22.2023. doi: 10.1523/ENEURO.0242-22.2023 (PMC10089056; doi:10.1523/ENEURO.0242-22.2023)
Supplement: Extended Data Figure 2-8 — SNP-based heritability of RSN-FC/RSN-SC. Heritability estimates were calculated using LD score regression (LDSC). h2 = heritability estimate. h2 SE = SE of heritability estimate. Intercept = the LDSC intercept (should be close to 1). Lambda = median(chi2)/0.4549. Mean chi2 = mean chi-square statistic. Ratio = (intercept-1)/(mean(chi2)-1), measures the proportion of the inflation in the mean chi^2 that the intercept ascribes to causes other than polygenic heritability. Ratio SE = SE of ratio. Download Figure 2-8, XLS file. [file enu-eN-NWR-0242-22-s07.xls]

## Sheet: S5. Heritability
Extended Data Figure 2-8. SNP-based heritability of RSN-FC/RSN-SC
Heritability estimates were calculated using LD Score Regression (LDSC). h2 = heritability estimate; h2 SE = standard error of heritability estimate; Intercept = the LDSC intercept (should be close to 1). Lambda = median(chi2)/0.4549. Mean chi2 = mean chi-square statistic. Ratio = (intercept-1)/(mean(chi2)-1), measures the proportion of the inflation in the mean chi^2 that the intercept ascribes …
Phenotype	h2	h2 SE	Intercept	Intercept SE	Lambda	Mean chi2	Ratio	Ratio_SE
FC-Visual	0.013	0.02	1.003	0.007	1.008	1.009	0.329	0.754
FC-Somatomotor	0.095	0.022	0.994	0.006	1.035	1.039	<0	NA
FC-Dorsal Attention	0.085	0.022	1.002	0.007	1.047	1.043	0.042	0.155
FC-Ventral Attention	0.073	0.022	1.001	0.006	1.032	1.036	0.038	0.174
FC-Limbic	0.063	0.021	0.991	0.006	1.017	1.02	<0	NA
FC-Frontoparietal	0.034	0.019	1.004	0.006	1.017	1.02	0.222	0.309
FC-Default	0.107	0.022	0.999	0.006	1.041	1.048	<0	NA
SC-Visual	0.129	0.024	1.015	0.007	1.071	1.075	0.204	0.087
SC-Somatomotor	0.143	0.021	1.008	0.006	1.068	1.073	0.112	0.086
SC-Dorsal Attention	0.149	0.022	0.998	0.007	1.062	1.066	<0	NA
SC-Ventral Attention	0.1	0.022	1.001	0.007	1.044	1.046	0.021	0.147
SC-Limbic	0.154	0.021	0.995	0.007	1.059	1.065	<0	NA
SC-Frontoparietal	0.135	0.024	0.994	0.007	1.056	1.058	<0	NA
SC-Default	0.141	0.022	0.998	0.006	1.059	1.061	<0	NA
