# Supplementary material for: The Genetic Architectures of Functional and Structural Connectivity Properties within Cerebral Resting-State Networks
Source: eNeuro. 2023 Apr 7;10(4):ENEURO.0242-22.2023. doi: 10.1523/ENEURO.0242-22.2023 (PMC10089056; doi:10.1523/ENEURO.0242-22.2023)
Supplement: Extended Data Figure 2-9 — Partitioned heritability of RSN-FC/RSN-SC in genomic categories. Partitioned heritability estimates were calculated using stratified LDSC regression. Prop. SNPs = proportion of total SNPs that belong to a given category (categories are not mutually exclusive; i.e., a SNP may be assigned to more than one category). Prop. h2 = proportion of heritability ascribed to SNPs in the category. Enrichment = proportion of heritability divided by proportion SNPs. Enrichment SE = SE of the enrichment estimate. Enrichment p-value = p-value of the enrichment estimate. Download Figure 2-9, XLS file. [file enu-eN-NWR-0242-22-s08.xls]

## Sheet: S6. Partitioned heritability
Extended Data Figure 2-9. Partitioned heritability of RSN-FC/RSN-SC in genomic categories
Partitioned heritability estimates were calculated using stratified LDSC regression. Prop. SNPs = proportion of total SNPs that belong to a given category (categories are not mutually exclusive. I.e., a SNP may be assigned to more than one category); Prop. h2 = proportion of heritability ascribed to SNPs in the category; Enrichment = proportion of heritabiltiy divided by proportion SNPs; Enrichme…
FC within RSNs									SC within RSNs
Phenotype	Category	Prop. SNPs	Prop. h2	Prop. h2 SE	Enrichment	Enrichment SE	Enrichment P-value		Phenotype	Category	Prop. SNPs	Prop. h2	Prop. h2 SE	Enrichment	Enrichment SE	Enrichment P-value
FC Default	Coding	0.0146582	-0.00917034	0.191308	-0.625613	13.0513	0.900194		SC Default	Coding	0.0146582	-0.0551319	0.117785	-3.76117	8.03545	0.546027
	Conserved	0.0260625	0.838571	0.360321	32.1754	13.8253	0.0148377			Conserved	0.0260625	0.190264	0.191577	7.30029	7.35066	0.399064
	CTCF	0.0238288	0.175472	0.296384	7.36384	12.438	0.605053			CTCF	0.0238288	0.177952	0.196587	7.46791	8.24997	0.433114
	DGF	0.137594	-1.23648	0.817036	-8.98646	5.93804	0.0363132			DGF	0.137594	0.0941045	0.466709	0.683931	3.39194	0.925804
	DHS peaks	0.111766	-0.803598	0.728864	-7.19002	6.52135	0.168871			DHS peaks	0.111766	-0.0507145	0.44468	-0.453757	3.97868	0.716749
	DHS	0.167755	-0.583183	0.832979	-3.4764	4.96545	0.33412			DHS	0.167755	0.247117	0.474179	1.47308	2.82662	0.866236
	Enhancer (Andersson)	0.00433537	-0.0446007	0.133677	-10.2876	30.8341	0.703244			Enhancer (Andersson)	0.00433537	-0.00407851	0.0764267	-0.940753	17.6287	0.912451
	Enhancer (Hoffman)	0.0633203	0.280794	0.392421	4.43451	6.1974	0.584519			Enhancer (Hoffman)	0.0633203	0.149952	0.225757	2.36815	3.56531	0.699926
	FetalDHS	0.0847566	0.409133	0.555935	4.82715	6.55919	0.560899			FetalDHS	0.0847566	0.0876537	0.353038	1.03418	4.16532	0.99345
	H3K27ac (Hnisz)	0.391169	0.462327	0.241355	1.18191	0.61701	0.769879			H3K27ac (Hnisz)	0.391169	0.569975	0.158445	1.45711	0.405056	0.275332
	H3K27ac (PGC2)	0.269477	0.457412	0.413664	1.69741	1.53507	0.654854			H3K27ac (PGC2)	0.269477	0.519695	0.262743	1.92853	0.975012	0.343848
	H3K4me1 peaks	0.171318	0.0427101	0.575585	0.249303	3.35974	0.821948			H3K4me1 peaks	0.171318	0.828285	0.389405	4.83478	2.27299	0.074488
	H3K4me1	0.426568	0.875469	0.518682	2.05235	1.21594	0.388517			H3K4me1	0.426568	0.405692	0.325611	0.951061	0.763327	0.948786
	H3K4me3 peaks	0.0417894	0.664081	0.402069	15.8911	9.6213	0.100053			H3K4me3 peaks	0.0417894	0.22681	0.22531	5.42744	5.39156	0.419826
	H3K4me3	0.133307	0.470967	0.395647	3.53294	2.96793	0.384602			H3K4me3	0.133307	0.200179	0.23368	1.50164	1.75294	0.775759
	H3K9ac peaks	0.0387701	0.706915	0.411311	18.2335	10.609	0.079376			H3K9ac peaks	0.0387701	0.314392	0.241203	8.10912	6.22136	0.261818
	H3K9ac	0.126111	0.00504056	0.422777	0.0399692	3.35241	0.770927			H3K9ac	0.126111	0.116668	0.235937	0.925123	1.87087	0.968015
	Intron	0.387453	0.662955	0.213862	1.71106	0.551969	0.140786			Intron	0.387453	0.517321	0.13551	1.33518	0.349746	0.317022
	Promoter-Flanking	0.00842726	-0.0211803	0.216877	-2.5133	25.7351	0.890782			Promoter-Flanking	0.00842726	-0.0802479	0.123908	-9.52241	14.7032	0.471993
	Promoter	0.0311637	0.200427	0.185038	6.43142	5.9376	0.349838			Promoter	0.0311637	0.121192	0.141327	3.88889	4.53499	0.527915
	Repressed	0.461222	0.057419	0.585158	0.124493	1.26871	0.473368			Repressed	0.461222	1.04492	0.333388	2.26554	0.722837	0.0578788
	Super Enhancer	0.16842	0.297924	0.13342	1.76893	0.792187	0.340828			Super Enhancer	0.16842	0.268847	0.0935345	1.59629	0.555364	0.290372
	TFBS	0.132451	-0.612655	0.586738	-4.62553	4.42986	0.139826			TFBS	0.132451	0.519227	0.40291	3.92016	3.04196	0.324722
	Transcribed	0.345418	-0.111395	0.472006	-0.322493	1.36648	0.336331			Transcribed	0.345418	-0.0317284	0.273541	-0.0918549	0.791913	0.160088
	TSS	0.0182189	0.409962	0.216969	22.502	11.909	0.0418407			TSS	0.0182189	0.0416633	0.137475	2.28682	7.54573	0.863683
	UTR-3	0.0110542	0.0146471	0.112356	1.32502	10.1641	0.974516			UTR-3	0.0110542	0.0607958	0.132386	5.49977	11.976	0.706696
	UTR-5	0.00542453	0.362697	0.153344	66.8624	28.2687	0.00601542			UTR-5	0.00542453	0.00141706	0.0624606	0.261232	11.5145	0.948733
	Weak Enhancer	0.0210925	-0.0909233	0.289403	-4.31068	13.7206	0.689525			Weak Enhancer	0.0210925	-0.10014	0.16105	-4.74763	7.63539	0.447391
FC Dorsal.Attention	Coding	0.0146582	0.230664	0.146425	15.7363	9.98931	0.136531		SC Dorsal.Attention	Coding	0.0146582	-0.0450208	0.0856475	-3.07138	5.84299	0.48392
	Conserved	0.0260625	0.489336	0.253784	18.7755	9.73751	0.0562378		SC_Dorsal.Attention_EUR_h2_strat_func.results	Conserved	0.0260625	-0.0149103	0.148798	-0.572099	5.70929	0.782541
	CTCF	0.0238288	-0.0193066	0.238334	-0.810222	10.0019	0.857252		SC_Dorsal.Attention_EUR_h2_strat_func.results	CTCF	0.0238288	0.0515488	0.154899	2.1633	6.5005	0.858111
	DGF	0.137594	0.883874	0.589912	6.4238	4.28735	0.192741		SC_Dorsal.Attention_EUR_h2_strat_func.results	DGF	0.137594	0.252065	0.361728	1.83195	2.62896	0.751823
	DHS peaks	0.111766	0.248234	0.52749	2.22102	4.71961	0.793		SC_Dorsal.Attention_EUR_h2_strat_func.results	DHS peaks	0.111766	0.199828	0.31532	1.78792	2.82126	0.780008
	DHS	0.167755	0.432607	0.588549	2.5788	3.50839	0.643686		SC_Dorsal.Attention_EUR_h2_strat_func.results	DHS	0.167755	-0.210184	0.380444	-1.25292	2.26785	0.31754
	Enhancer (Andersson)	0.00433537	0.0987434	0.102571	22.7762	23.659	0.352722		SC_Dorsal.Attention_EUR_h2_strat_func.results	Enhancer (Andersson)	0.00433537	-0.0760539	0.0732285	-17.5427	16.8909	0.260913
	Enhancer (Hoffman)	0.0633203	0.365762	0.297768	5.77638	4.70256	0.285059		SC_Dorsal.Attention_EUR_h2_strat_func.results	Enhancer (Hoffman)	0.0633203	0.174556	0.173895	2.75671	2.74628	0.528421
	FetalDHS	0.0847566	0.214706	0.451228	2.5332	5.32381	0.771574		SC_Dorsal.Attention_EUR_h2_strat_func.results	FetalDHS	0.0847566	0.181492	0.276496	2.14133	3.26224	0.727079
	H3K27ac (Hnisz)	0.391169	0.274776	0.179781	0.702448	0.4596	0.492122		SC_Dorsal.Attention_EUR_h2_strat_func.results	H3K27ac (Hnisz)	0.391169	0.74765	0.119299	1.91132	0.304981	0.00480422
	H3K27ac (PGC2)	0.269477	0.0724801	0.325333	0.268966	1.20728	0.540215		SC_Dorsal.Attention_EUR_h2_strat_func.results	H3K27ac (PGC2)	0.269477	0.257814	0.190877	0.956721	0.708324	0.951344
	H3K4me1 peaks	0.171318	0.529784	0.472927	3.0924	2.76052	0.454332		SC_Dorsal.Attention_EUR_h2_strat_func.results	H3K4me1 peaks	0.171318	0.314731	0.307081	1.83712	1.79246	0.639001
	H3K4me1	0.426568	-0.0349309	0.411572	-0.0818881	0.964845	0.243605		SC_Dorsal.Attention_EUR_h2_strat_func.results	H3K4me1	0.426568	0.804924	0.281986	1.88697	0.661056	0.170194
	H3K4me3 peaks	0.0417894	0.256486	0.296887	6.13758	7.10437	0.466126		SC_Dorsal.Attention_EUR_h2_strat_func.results	H3K4me3 peaks	0.0417894	0.0659366	0.189452	1.57783	4.5335	0.898783
	H3K4me3	0.133307	-0.0302695	0.275479	-0.227065	2.0665	0.550645		SC_Dorsal.Attention_EUR_h2_strat_func.results	H3K4me3	0.133307	0.259329	0.184524	1.94535	1.3842	0.491687
	H3K9ac peaks	0.0387701	0.389616	0.295236	10.0494	7.61503	0.241344		SC_Dorsal.Attention_EUR_h2_strat_func.results	H3K9ac peaks	0.0387701	0.327905	0.176162	8.45767	4.54375	0.0968155
	H3K9ac	0.126111	-0.191146	0.3039	-1.51569	2.40978	0.285904		SC_Dorsal.Attention_EUR_h2_strat_func.results	H3K9ac	0.126111	0.328556	0.18236	2.60529	1.44603	0.269411
	Intron	0.387453	0.172659	0.156974	0.445626	0.405144	0.14295		SC_Dorsal.Attention_EUR_h2_strat_func.results	Intron	0.387453	0.563595	0.100244	1.45462	0.258726	0.0729556
	Promoter-Flanking	0.00842726	-0.0172472	0.11698	-2.04659	13.8811	0.827232		SC_Dorsal.Attention_EUR_h2_strat_func.results	Promoter-Flanking	0.00842726	-0.0396982	0.0805959	-4.71069	9.56371	0.545258
	Promoter	0.0311637	0.00337352	0.147502	0.108251	4.73313	0.849702		SC_Dorsal.Attention_EUR_h2_strat_func.results	Promoter	0.0311637	0.0158105	0.120092	0.507336	3.85359	0.897925
	Repressed	0.461222	0.218429	0.506243	0.473588	1.09761	0.616445		SC_Dorsal.Attention_EUR_h2_strat_func.results	Repressed	0.461222	0.754759	0.251531	1.63643	0.545357	0.240385
	Super Enhancer	0.16842	0.0961278	0.113029	0.570762	0.671111	0.517258		SC_Dorsal.Attention_EUR_h2_strat_func.results	Super Enhancer	0.16842	0.306999	0.073838	1.82282	0.438415	0.0637159
	TFBS	0.132451	0.760725	0.442847	5.74346	3.34348	0.123175		SC_Dorsal.Attention_EUR_h2_strat_func.results	TFBS	0.132451	0.384217	0.25568	2.90083	1.93038	0.325744
	Transcribed	0.345418	0.42234	0.401704	1.22269	1.16295	0.845135		SC_Dorsal.Attention_EUR_h2_strat_func.results	Transcribed	0.345418	0.0508948	0.226575	0.147343	0.655942	0.197836
	TSS	0.0182189	0.0878442	0.13921	4.8216	7.64095	0.617532		SC_Dorsal.Attention_EUR_h2_strat_func.results	TSS	0.0182189	0.0602791	0.101197	3.30861	5.5545	0.678377
	UTR-3	0.0110542	0.0572066	0.104615	5.17508	9.46377	0.664569		SC_Dorsal.Attention_EUR_h2_strat_func.results	UTR-3	0.0110542	0.04888	0.0612484	4.42183	5.54072	0.533034
	UTR-5	0.00542453	-0.0748455	0.078175	-13.7976	14.4114	0.292335		SC_Dorsal.Attention_EUR_h2_strat_func.results	UTR-5	0.00542453	-0.0331772	0.0560342	-6.11615	10.3298	0.489543
	Weak Enhancer	0.0210925	0.243891	0.229432	11.5629	10.8774	0.306675		SC_Dorsal.Attention_EUR_h2_strat_func.results	Weak Enhancer	0.0210925	-0.0974769	0.14407	-4.62139	6.8304	0.402208
FC Frontoparietal	Coding	0.0146582	0.529132	0.346853	36.0981	23.6628	0.0583263		SC Frontoparietal	Coding	0.0146582	-0.0971231	0.117939	-6.62588	8.04597	0.333621
	Conserved	0.0260625	1.25439	0.671697	48.1301	25.7725	0.00637739		SC_Frontoparietal_EUR_h2_strat_func.results	Conserved	0.0260625	-0.00998806	0.206706	-0.383235	7.93116	0.861259
	CTCF	0.0238288	0.0383397	0.48594	1.60896	20.3929	0.976291		SC_Frontoparietal_EUR_h2_strat_func.results	CTCF	0.0238288	-0.46179	0.207996	-19.3794	8.72874	0.0159176
	DGF	0.137594	2.00595	1.3034	14.5788	9.47286	0.0690647		SC_Frontoparietal_EUR_h2_strat_func.results	DGF	0.137594	0.421508	0.461659	3.06343	3.35523	0.530303
	DHS peaks	0.111766	-0.0417369	0.995376	-0.373431	8.90591	0.876863		SC_Frontoparietal_EUR_h2_strat_func.results	DHS peaks	0.111766	-0.000711927	0.432266	-0.00636981	3.86761	0.795738
	DHS	0.167755	1.88805	1.31682	11.2548	7.84966	0.117128		SC_Frontoparietal_EUR_h2_strat_func.results	DHS	0.167755	0.241348	0.469093	1.4387	2.7963	0.874264
	Enhancer (Andersson)	0.00433537	0.357718	0.248836	82.5116	57.3968	0.11103		SC_Frontoparietal_EUR_h2_strat_func.results	Enhancer (Andersson)	0.00433537	0.0997267	0.105934	23.003	24.4347	0.353639
	Enhancer (Hoffman)	0.0633203	-0.113191	0.614882	-1.78759	9.71066	0.769079		SC_Frontoparietal_EUR_h2_strat_func.results	Enhancer (Hoffman)	0.0633203	0.0739169	0.21756	1.16735	3.43586	0.961011
	FetalDHS	0.0847566	0.589497	0.855106	6.95518	10.089	0.546422		SC_Frontoparietal_EUR_h2_strat_func.results	FetalDHS	0.0847566	0.934348	0.389395	11.0239	4.59428	0.0130892
	H3K27ac (Hnisz)	0.391169	0.947341	0.401077	2.42182	1.02533	0.144921		SC_Frontoparietal_EUR_h2_strat_func.results	H3K27ac (Hnisz)	0.391169	0.461822	0.143883	1.18062	0.367828	0.622515
	H3K27ac (PGC2)	0.269477	1.38094	0.759334	5.12452	2.81781	0.0639498		SC_Frontoparietal_EUR_h2_strat_func.results	H3K27ac (PGC2)	0.269477	-0.00249592	0.291534	-0.0092621	1.08185	0.338179
	H3K4me1 peaks	0.171318	2.18927	1.27805	12.779	7.46007	0.0289179		SC_Frontoparietal_EUR_h2_strat_func.results	H3K4me1 peaks	0.171318	0.538534	0.398943	3.14348	2.32867	0.342755
	H3K4me1	0.426568	3.33677	1.41895	7.82235	3.32643	0.000348217		SC_Frontoparietal_EUR_h2_strat_func.results	H3K4me1	0.426568	0.386428	0.318576	0.905899	0.746834	0.89945
	H3K4me3 peaks	0.0417894	-0.0571417	0.821844	-1.36737	19.6663	0.902347		SC_Frontoparietal_EUR_h2_strat_func.results	H3K4me3 peaks	0.0417894	-0.234886	0.258574	-5.6207	6.18756	0.278024
	H3K4me3	0.133307	0.781018	0.787737	5.85878	5.90918	0.381286		SC_Frontoparietal_EUR_h2_strat_func.results	H3K4me3	0.133307	0.50327	0.250522	3.77526	1.87928	0.126324
	H3K9ac peaks	0.0387701	0.986848	0.693334	25.4538	17.8832	0.109884		SC_Frontoparietal_EUR_h2_strat_func.results	H3K9ac peaks	0.0387701	0.469518	0.268392	12.1103	6.92265	0.0967447
	H3K9ac	0.126111	0.838714	0.616575	6.65059	4.88914	0.19771		SC_Frontoparietal_EUR_h2_strat_func.results	H3K9ac	0.126111	-0.00279374	0.241378	-0.022153	1.91401	0.596909
	Intron	0.387453	-0.199407	0.338416	-0.514661	0.873439	0.0231644		SC_Frontoparietal_EUR_h2_strat_func.results	Intron	0.387453	0.682309	0.141749	1.76101	0.365847	0.0229113
	Promoter-Flanking	0.00842726	-0.315634	0.300418	-37.454	35.6484	0.194363		SC_Frontoparietal_EUR_h2_strat_func.results	Promoter-Flanking	0.00842726	-0.126088	0.114967	-14.9619	13.6423	0.232438
	Promoter	0.0311637	0.388192	0.34917	12.4565	11.2044	0.261251		SC_Frontoparietal_EUR_h2_strat_func.results	Promoter	0.0311637	-0.0548403	0.137921	-1.75975	4.42569	0.52645
	Repressed	0.461222	-0.230425	0.859313	-0.499596	1.86312	0.373224		SC_Frontoparietal_EUR_h2_strat_func.results	Repressed	0.461222	0.457178	0.3246	0.991232	0.703783	0.990023
	Super Enhancer	0.16842	0.195763	0.224741	1.16235	1.33441	0.903094		SC_Frontoparietal_EUR_h2_strat_func.results	Super Enhancer	0.16842	0.302852	0.0974383	1.79819	0.578543	0.168457
	TFBS	0.132451	-0.315209	0.865417	-2.37982	6.53388	0.595279		SC_Frontoparietal_EUR_h2_strat_func.results	TFBS	0.132451	-0.474968	0.372364	-3.586	2.81134	0.093504
	Transcribed	0.345418	0.689926	0.654035	1.99736	1.89346	0.574922		SC_Frontoparietal_EUR_h2_strat_func.results	Transcribed	0.345418	0.818135	0.298449	2.36853	0.864023	0.093469
	TSS	0.0182189	0.0752269	0.280602	4.12906	15.4017	0.839479		SC_Frontoparietal_EUR_h2_strat_func.results	TSS	0.0182189	0.094996	0.124688	5.21415	6.84387	0.525629
	UTR-3	0.0110542	0.544598	0.340949	49.266	30.8433	0.0206641		SC_Frontoparietal_EUR_h2_strat_func.results	UTR-3	0.0110542	-0.089615	0.102408	-8.10685	9.26414	0.308593
	UTR-5	0.00542453	-0.102894	0.158492	-18.9683	29.2176	0.47636		SC_Frontoparietal_EUR_h2_strat_func.results	UTR-5	0.00542453	-0.0533333	0.0669741	-9.83188	12.3465	0.378782
	Weak Enhancer	0.0210925	-0.0885647	0.443677	-4.19886	21.0348	0.801116		SC_Frontoparietal_EUR_h2_strat_func.results	Weak Enhancer	0.0210925	-0.200856	0.17193	-9.52263	8.15122	0.185958
FC Limbic	Coding	0.0146582	0.02204	0.216927	1.5036	14.7991	0.972784		SC Limbic	Coding	0.0146582	-0.0374473	0.0935175	-2.55471	6.3799	0.575187
	Conserved	0.0260625	0.731111	0.459453	28.0522	17.6289	0.0826076		SC_Limbic_EUR_h2_strat_func.results	Conserved	0.0260625	0.173197	0.146951	6.64543	5.6384	0.3142
	CTCF	0.0238288	0.524975	0.431057	22.0311	18.0897	0.205957		SC_Limbic_EUR_h2_strat_func.results	CTCF	0.0238288	0.123448	0.159903	5.18059	6.71047	0.533622
	DGF	0.137594	-1.78901	1.17282	-13.0021	8.5238	0.0310038		SC_Limbic_EUR_h2_strat_func.results	DGF	0.137594	0.615312	0.359043	4.47195	2.60945	0.181096
	DHS peaks	0.111766	-1.39904	1.0022	-12.5176	8.96696	0.0527174		SC_Limbic_EUR_h2_strat_func.results	DHS peaks	0.111766	0.219435	0.369974	1.96335	3.31026	0.770559
	DHS	0.167755	0.154069	0.841935	0.918415	5.01884	0.986967		SC_Limbic_EUR_h2_strat_func.results	DHS	0.167755	0.640605	0.389035	3.8187	2.31907	0.220108
	Enhancer (Andersson)	0.00433537	-0.277631	0.202524	-64.0387	46.7143	0.105419		SC_Limbic_EUR_h2_strat_func.results	Enhancer (Andersson)	0.00433537	0.0599448	0.0707207	13.8269	16.3125	0.431094
	Enhancer (Hoffman)	0.0633203	-0.264591	0.487628	-4.17861	7.70097	0.469967		SC_Limbic_EUR_h2_strat_func.results	Enhancer (Hoffman)	0.0633203	0.124926	0.187494	1.97293	2.96104	0.741846
	FetalDHS	0.0847566	-0.0894946	0.656988	-1.0559	7.75147	0.785826		SC_Limbic_EUR_h2_strat_func.results	FetalDHS	0.0847566	0.20671	0.266281	2.43887	3.14172	0.646022
	H3K27ac (Hnisz)	0.391169	1.21385	0.395054	3.10312	1.00993	0.0104056		SC_Limbic_EUR_h2_strat_func.results	H3K27ac (Hnisz)	0.391169	0.510494	0.122184	1.30505	0.312356	0.331809
	H3K27ac (PGC2)	0.269477	1.86685	0.69803	6.92769	2.59032	0.00160214		SC_Limbic_EUR_h2_strat_func.results	H3K27ac (PGC2)	0.269477	0.308444	0.187413	1.1446	0.69547	0.836086
	H3K4me1 peaks	0.171318	0.831633	0.820425	4.85432	4.7889	0.409352		SC_Limbic_EUR_h2_strat_func.results	H3K4me1 peaks	0.171318	0.167428	0.281164	0.977295	1.64118	0.988945
	H3K4me1	0.426568	1.08764	0.699621	2.54973	1.64011	0.325687		SC_Limbic_EUR_h2_strat_func.results	H3K4me1	0.426568	0.654813	0.258115	1.53507	0.605097	0.384484
	H3K4me3 peaks	0.0417894	-0.70806	0.610644	-16.9435	14.6124	0.133701		SC_Limbic_EUR_h2_strat_func.results	H3K4me3 peaks	0.0417894	0.13586	0.21457	3.25106	5.13456	0.661072
	H3K4me3	0.133307	0.165352	0.499585	1.24038	3.74762	0.948277		SC_Limbic_EUR_h2_strat_func.results	H3K4me3	0.133307	0.532739	0.19172	3.99632	1.43818	0.0350577
	H3K9ac peaks	0.0387701	0.384338	0.476451	9.91325	12.2891	0.454327		SC_Limbic_EUR_h2_strat_func.results	H3K9ac peaks	0.0387701	-0.0657266	0.178449	-1.69529	4.60276	0.557788
	H3K9ac	0.126111	-0.00664822	0.485955	-0.0527172	3.85338	0.780464		SC_Limbic_EUR_h2_strat_func.results	H3K9ac	0.126111	0.34283	0.189316	2.71847	1.50119	0.253777
	Intron	0.387453	0.450641	0.220367	1.16309	0.56876	0.769252		SC_Limbic_EUR_h2_strat_func.results	Intron	0.387453	0.519894	0.0965177	1.34183	0.249108	0.153972
	Promoter-Flanking	0.00842726	-0.208245	0.211691	-24.7109	25.1198	0.243552		SC_Limbic_EUR_h2_strat_func.results	Promoter-Flanking	0.00842726	-0.0737102	0.0807493	-8.74663	9.58192	0.304924
	Promoter	0.0311637	0.196155	0.272335	6.29434	8.73884	0.531307		SC_Limbic_EUR_h2_strat_func.results	Promoter	0.0311637	-0.0684037	0.0940828	-2.19498	3.01898	0.280656
	Repressed	0.461222	0.216171	0.629321	0.468691	1.36446	0.692156		SC_Limbic_EUR_h2_strat_func.results	Repressed	0.461222	0.656812	0.293741	1.42407	0.636874	0.498854
	Super Enhancer	0.16842	0.452269	0.18626	2.68536	1.10592	0.0811901		SC_Limbic_EUR_h2_strat_func.results	Super Enhancer	0.16842	0.270467	0.0693728	1.60591	0.411903	0.142554
	TFBS	0.132451	-0.553545	0.739216	-4.17925	5.58107	0.294931		SC_Limbic_EUR_h2_strat_func.results	TFBS	0.132451	0.414419	0.287269	3.12885	2.16887	0.323284
	Transcribed	0.345418	-0.296289	0.577696	-0.857769	1.67245	0.260218		SC_Limbic_EUR_h2_strat_func.results	Transcribed	0.345418	0.124795	0.266619	0.361285	0.771874	0.402564
	TSS	0.0182189	0.279821	0.275582	15.3589	15.1262	0.331442		SC_Limbic_EUR_h2_strat_func.results	TSS	0.0182189	0.0124095	0.0987146	0.681137	5.41826	0.953047
	UTR-3	0.0110542	-0.20001	0.189201	-18.0935	17.1157	0.207559		SC_Limbic_EUR_h2_strat_func.results	UTR-3	0.0110542	-0.0093703	0.0653758	-0.847666	5.9141	0.754486
	UTR-5	0.00542453	0.0383049	0.137894	7.06143	25.4204	0.811769		SC_Limbic_EUR_h2_strat_func.results	UTR-5	0.00542453	0.0439481	0.0551987	8.10174	10.1758	0.486033
	Weak Enhancer	0.0210925	-0.231283	0.415673	-10.9651	19.7071	0.519529		SC_Limbic_EUR_h2_strat_func.results	Weak Enhancer	0.0210925	-0.122091	0.137362	-5.78837	6.51236	0.287627
FC Somatomotor	Coding	0.0146582	0.228545	0.177405	15.5917	12.1028	0.212284		SC Somatomotor	Coding	0.0146582	0.28199	0.109403	19.2377	7.4636	0.0149777
	Conserved	0.0260625	0.125789	0.265536	4.82642	10.1884	0.705477		SC_Somatomotor_EUR_h2_strat_func.results	Conserved	0.0260625	0.799898	0.208485	30.6915	7.99942	4.86865e-05
	CTCF	0.0238288	0.0724656	0.311161	3.04109	13.0582	0.875136		SC_Somatomotor_EUR_h2_strat_func.results	CTCF	0.0238288	-0.0402533	0.17323	-1.68927	7.26975	0.709006
	DGF	0.137594	-0.713544	0.801822	-5.18588	5.82747	0.270251		SC_Somatomotor_EUR_h2_strat_func.results	DGF	0.137594	0.493014	0.421314	3.58311	3.06202	0.407613
	DHS peaks	0.111766	-1.57036	0.789984	-14.0504	7.0682	0.00738354		SC_Somatomotor_EUR_h2_strat_func.results	DHS peaks	0.111766	0.629966	0.381692	5.63648	3.4151	0.176436
	DHS	0.167755	-0.248527	0.755243	-1.48149	4.50206	0.570135		SC_Somatomotor_EUR_h2_strat_func.results	DHS	0.167755	0.992666	0.448815	5.91736	2.67542	0.0631146
	Enhancer (Andersson)	0.00433537	-0.238039	0.131151	-54.9062	30.2513	0.0347973		SC_Somatomotor_EUR_h2_strat_func.results	Enhancer (Andersson)	0.00433537	0.029988	0.0745947	6.91706	17.2061	0.730315
	Enhancer (Hoffman)	0.0633203	-0.0579331	0.373031	-0.914921	5.89118	0.73749		SC_Somatomotor_EUR_h2_strat_func.results	Enhancer (Hoffman)	0.0633203	0.215076	0.204796	3.39663	3.23429	0.455298
	FetalDHS	0.0847566	0.12164	0.582104	1.43517	6.86795	0.949054		SC_Somatomotor_EUR_h2_strat_func.results	FetalDHS	0.0847566	1.02185	0.345518	12.0563	4.0766	0.00438507
	H3K27ac (Hnisz)	0.391169	0.640169	0.227942	1.63655	0.582721	0.300101		SC_Somatomotor_EUR_h2_strat_func.results	H3K27ac (Hnisz)	0.391169	0.706569	0.145634	1.8063	0.372304	0.0281908
	H3K27ac (PGC2)	0.269477	0.176777	0.444285	0.656001	1.6487	0.830234		SC_Somatomotor_EUR_h2_strat_func.results	H3K27ac (PGC2)	0.269477	0.6651	0.226608	2.46812	0.840917	0.0756912
	H3K4me1 peaks	0.171318	-0.0764355	0.640554	-0.446161	3.73897	0.693002		SC_Somatomotor_EUR_h2_strat_func.results	H3K4me1 peaks	0.171318	0.449216	0.331383	2.62212	1.93431	0.400094
	H3K4me1	0.426568	0.442729	0.508513	1.03788	1.1921	0.974526		SC_Somatomotor_EUR_h2_strat_func.results	H3K4me1	0.426568	1.09111	0.29054	2.55788	0.681109	0.0205105
	H3K4me3 peaks	0.0417894	-0.564097	0.436121	-13.4986	10.4362	0.129487		SC_Somatomotor_EUR_h2_strat_func.results	H3K4me3 peaks	0.0417894	0.11768	0.229339	2.81601	5.48797	0.7392
	H3K4me3	0.133307	-0.415466	0.391686	-3.1166	2.93822	0.110302		SC_Somatomotor_EUR_h2_strat_func.results	H3K4me3	0.133307	0.40986	0.226528	3.07455	1.69929	0.214538
	H3K9ac peaks	0.0387701	-0.199962	0.369133	-5.15763	9.52106	0.504172		SC_Somatomotor_EUR_h2_strat_func.results	H3K9ac peaks	0.0387701	0.450711	0.19878	11.6252	5.12713	0.0297988
	H3K9ac	0.126111	0.262753	0.35412	2.08351	2.808	0.701017		SC_Somatomotor_EUR_h2_strat_func.results	H3K9ac	0.126111	0.615511	0.245566	4.8807	1.94722	0.0336412
	Intron	0.387453	0.309285	0.181717	0.798253	0.469004	0.666522		SC_Somatomotor_EUR_h2_strat_func.results	Intron	0.387453	0.476303	0.108066	1.22932	0.278913	0.393383
	Promoter-Flanking	0.00842726	0.0819136	0.182227	9.72007	21.6236	0.680531		SC_Somatomotor_EUR_h2_strat_func.results	Promoter-Flanking	0.00842726	-0.160438	0.101271	-19.038	12.0171	0.09179
	Promoter	0.0311637	-0.241982	0.232011	-7.76485	7.44491	0.203722		SC_Somatomotor_EUR_h2_strat_func.results	Promoter	0.0311637	0.0843846	0.102299	2.70778	3.28264	0.597457
	Repressed	0.461222	0.405458	0.451976	0.879095	0.979952	0.901689		SC_Somatomotor_EUR_h2_strat_func.results	Repressed	0.461222	0.300872	0.282328	0.652336	0.61213	0.573011
	Super Enhancer	0.16842	0.165267	0.128994	0.981277	0.765905	0.980414		SC_Somatomotor_EUR_h2_strat_func.results	Super Enhancer	0.16842	0.482942	0.0919442	2.86748	0.545922	0.000244045
	TFBS	0.132451	-0.128715	0.585536	-0.971799	4.42078	0.646119		SC_Somatomotor_EUR_h2_strat_func.results	TFBS	0.132451	0.589406	0.319037	4.45	2.40872	0.154606
	Transcribed	0.345418	0.698297	0.44091	2.0216	1.27645	0.405524		SC_Somatomotor_EUR_h2_strat_func.results	Transcribed	0.345418	0.391756	0.24286	1.13415	0.703089	0.848861
	TSS	0.0182189	-0.492741	0.239961	-27.0456	13.171	0.00909587		SC_Somatomotor_EUR_h2_strat_func.results	TSS	0.0182189	0.231135	0.110296	12.6865	6.05393	0.041631
	UTR-3	0.0110542	0.250956	0.147598	22.7022	13.3522	0.0710171		SC_Somatomotor_EUR_h2_strat_func.results	UTR-3	0.0110542	0.0704744	0.0791648	6.37533	7.16149	0.452114
	UTR-5	0.00542453	-0.0270447	0.100913	-4.98562	18.6032	0.74655		SC_Somatomotor_EUR_h2_strat_func.results	UTR-5	0.00542453	0.154711	0.0624029	28.5207	11.5038	0.0104712
	Weak Enhancer	0.0210925	-0.0698417	0.262073	-3.3112	12.4249	0.722883		SC_Somatomotor_EUR_h2_strat_func.results	Weak Enhancer	0.0210925	0.0329313	0.1536	1.56128	7.2822	0.93853
FC Ventral.Attention	Coding	0.0146582	0.380622	0.25914	25.9666	17.6789	0.122544		SC Ventral.Attention	Coding	0.0146582	0.223407	0.167991	15.2412	11.4605	0.205762
	Conserved	0.0260625	0.543611	0.376706	20.858	14.4539	0.12481		SC_Ventral.Attention_EUR_h2_strat_func.results	Conserved	0.0260625	0.409874	0.25175	15.7266	9.65948	0.132515
	CTCF	0.0238288	0.213386	0.394868	8.95494	16.571	0.625439		SC_Ventral.Attention_EUR_h2_strat_func.results	CTCF	0.0238288	0.232782	0.227309	9.76892	9.53925	0.360657
	DGF	0.137594	1.79952	1.05732	13.0785	7.6844	0.0598862		SC_Ventral.Attention_EUR_h2_strat_func.results	DGF	0.137594	-0.0495672	0.559697	-0.360244	4.06775	0.733859
	DHS peaks	0.111766	0.889289	0.944974	7.95671	8.45495	0.387337		SC_Ventral.Attention_EUR_h2_strat_func.results	DHS peaks	0.111766	0.115151	0.526706	1.03028	4.71259	0.994857
	DHS	0.167755	1.16441	1.07661	6.94112	6.41777	0.311165		SC_Ventral.Attention_EUR_h2_strat_func.results	DHS	0.167755	0.648113	0.60063	3.86345	3.5804	0.424924
	Enhancer (Andersson)	0.00433537	-0.181224	0.184663	-41.8014	42.5946	0.248817		SC_Ventral.Attention_EUR_h2_strat_func.results	Enhancer (Andersson)	0.00433537	0.00848555	0.113869	1.95728	26.2651	0.97077
	Enhancer (Hoffman)	0.0633203	0.248288	0.410834	3.92114	6.48819	0.652554		SC_Ventral.Attention_EUR_h2_strat_func.results	Enhancer (Hoffman)	0.0633203	-0.330409	0.352986	-5.21806	5.57461	0.226835
	FetalDHS	0.0847566	0.420001	0.723145	4.95538	8.53202	0.64353		SC_Ventral.Attention_EUR_h2_strat_func.results	FetalDHS	0.0847566	0.598746	0.386541	7.0643	4.5606	0.198771
	H3K27ac (Hnisz)	0.391169	0.650967	0.321868	1.66416	0.822837	0.416088		SC_Ventral.Attention_EUR_h2_strat_func.results	H3K27ac (Hnisz)	0.391169	0.908862	0.212315	2.32345	0.542772	0.00615777
	H3K27ac (PGC2)	0.269477	0.673696	0.507988	2.50002	1.88509	0.423603		SC_Ventral.Attention_EUR_h2_strat_func.results	H3K27ac (PGC2)	0.269477	0.456528	0.330828	1.69413	1.22767	0.572141
	H3K4me1 peaks	0.171318	1.38726	0.9214	8.09759	5.3783	0.130333		SC_Ventral.Attention_EUR_h2_strat_func.results	H3K4me1 peaks	0.171318	1.30792	0.497655	7.63445	2.90486	0.0133043
	H3K4me1	0.426568	0.705499	0.702006	1.65389	1.64571	0.681046		SC_Ventral.Attention_EUR_h2_strat_func.results	H3K4me1	0.426568	1.96143	0.507864	4.59817	1.19058	0.000242153
	H3K4me3 peaks	0.0417894	-0.0744925	0.467719	-1.78257	11.1923	0.803308		SC_Ventral.Attention_EUR_h2_strat_func.results	H3K4me3 peaks	0.0417894	0.713452	0.385369	17.0726	9.2217	0.0687374
	H3K4me3	0.133307	0.26867	0.44743	2.01542	3.35638	0.759935		SC_Ventral.Attention_EUR_h2_strat_func.results	H3K4me3	0.133307	0.859661	0.340078	6.44871	2.55108	0.0277732
	H3K9ac peaks	0.0387701	0.296286	0.451795	7.64212	11.6532	0.556349		SC_Ventral.Attention_EUR_h2_strat_func.results	H3K9ac peaks	0.0387701	1.159	0.379537	29.8941	9.78941	0.000528229
	H3K9ac	0.126111	0.733037	0.52568	5.81263	4.16838	0.195226		SC_Ventral.Attention_EUR_h2_strat_func.results	H3K9ac	0.126111	0.974276	0.371365	7.72553	2.94474	0.0149552
	Intron	0.387453	0.457334	0.225861	1.18036	0.58294	0.747929		SC_Ventral.Attention_EUR_h2_strat_func.results	Intron	0.387453	0.671587	0.159098	1.73334	0.410626	0.0532315
	Promoter-Flanking	0.00842726	0.401764	0.276038	47.6743	32.7554	0.0821523		SC_Ventral.Attention_EUR_h2_strat_func.results	Promoter-Flanking	0.00842726	-0.00793324	0.146582	-0.941379	17.3937	0.910422
	Promoter	0.0311637	0.398396	0.285112	12.784	9.14883	0.211203		SC_Ventral.Attention_EUR_h2_strat_func.results	Promoter	0.0311637	0.0545114	0.154801	1.74919	4.96736	0.879868
	Repressed	0.461222	0.333409	0.58781	0.722882	1.27446	0.827594		SC_Ventral.Attention_EUR_h2_strat_func.results	Repressed	0.461222	-0.177258	0.455565	-0.384322	0.987734	0.141671
	Super Enhancer	0.16842	0.36683	0.191507	2.17807	1.13708	0.312802		SC_Ventral.Attention_EUR_h2_strat_func.results	Super Enhancer	0.16842	0.457264	0.122657	2.71502	0.72828	0.0131465
	TFBS	0.132451	0.459237	0.713268	3.46723	5.38516	0.643025		SC_Ventral.Attention_EUR_h2_strat_func.results	TFBS	0.132451	0.555455	0.507945	4.19368	3.83497	0.403628
	Transcribed	0.345418	-0.132447	0.523874	-0.38344	1.51664	0.345151		SC_Ventral.Attention_EUR_h2_strat_func.results	Transcribed	0.345418	0.487874	0.377904	1.41241	1.09405	0.702734
	TSS	0.0182189	0.39031	0.290814	21.4234	15.9622	0.126843		SC_Ventral.Attention_EUR_h2_strat_func.results	TSS	0.0182189	0.343568	0.182766	18.8578	10.0317	0.062489
	UTR-3	0.0110542	0.107717	0.173163	9.74444	15.6648	0.57424		SC_Ventral.Attention_EUR_h2_strat_func.results	UTR-3	0.0110542	0.0308144	0.137049	2.78756	12.3979	0.885097
	UTR-5	0.00542453	0.162805	0.174898	30.0127	32.242	0.339982		SC_Ventral.Attention_EUR_h2_strat_func.results	UTR-5	0.00542453	0.0807087	0.0972466	14.8785	17.9272	0.433367
	Weak Enhancer	0.0210925	-0.475126	0.388158	-22.5258	18.4026	0.14415		SC_Ventral.Attention_EUR_h2_strat_func.results	Weak Enhancer	0.0210925	-0.0844949	0.24159	-4.00591	11.4538	0.657035
									SC Visual	Coding	0.0146582	0.267104	0.115738	18.2222	7.8958	0.0199043
									SC_Visual_EUR_h2_strat_func.results	Conserved	0.0260625	0.315094	0.19306	12.0899	7.40757	0.132133
									SC_Visual_EUR_h2_strat_func.results	CTCF	0.0238288	0.453819	0.205057	19.045	8.60543	0.0210913
									SC_Visual_EUR_h2_strat_func.results	DGF	0.137594	-0.127661	0.397288	-0.927814	2.8874	0.497805
									SC_Visual_EUR_h2_strat_func.results	DHS peaks	0.111766	0.279271	0.420287	2.49872	3.76043	0.688569
									SC_Visual_EUR_h2_strat_func.results	DHS	0.167755	0.282492	0.45565	1.68396	2.71617	0.800239
									SC_Visual_EUR_h2_strat_func.results	Enhancer (Andersson)	0.00433537	0.0430681	0.106214	9.93412	24.4994	0.715345
									SC_Visual_EUR_h2_strat_func.results	Enhancer (Hoffman)	0.0633203	0.00533353	0.239581	0.084231	3.78363	0.807681
									SC_Visual_EUR_h2_strat_func.results	FetalDHS	0.0847566	0.368019	0.368452	4.34207	4.34718	0.441094
									SC_Visual_EUR_h2_strat_func.results	H3K27ac (Hnisz)	0.391169	0.887009	0.127944	2.26759	0.327081	0.00034051
									SC_Visual_EUR_h2_strat_func.results	H3K27ac (PGC2)	0.269477	0.522657	0.258639	1.93953	0.959783	0.338315
									SC_Visual_EUR_h2_strat_func.results	H3K4me1 peaks	0.171318	0.967699	0.353157	5.64855	2.06141	0.0155265
									SC_Visual_EUR_h2_strat_func.results	H3K4me1	0.426568	0.987027	0.326552	2.31388	0.765533	0.0812728
									SC_Visual_EUR_h2_strat_func.results	H3K4me3 peaks	0.0417894	0.492392	0.260602	11.7827	6.23608	0.0824205
									SC_Visual_EUR_h2_strat_func.results	H3K4me3	0.133307	0.37257	0.218081	2.79482	1.63593	0.269085
									SC_Visual_EUR_h2_strat_func.results	H3K9ac peaks	0.0387701	0.604912	0.243906	15.6025	6.29109	0.0200431
									SC_Visual_EUR_h2_strat_func.results	H3K9ac	0.126111	0.699502	0.282331	5.54671	2.23875	0.0403055
									SC_Visual_EUR_h2_strat_func.results	Intron	0.387453	0.437075	0.124173	1.12807	0.320485	0.688556
									SC_Visual_EUR_h2_strat_func.results	Promoter-Flanking	0.00842726	-0.103587	0.104515	-12.2919	12.402	0.268683
									SC_Visual_EUR_h2_strat_func.results	Promoter	0.0311637	0.126277	0.114363	4.05204	3.66975	0.385576
									SC_Visual_EUR_h2_strat_func.results	Repressed	0.461222	-0.178043	0.321322	-0.386025	0.696674	0.0342347
									SC_Visual_EUR_h2_strat_func.results	Super Enhancer	0.16842	0.448935	0.0968721	2.66556	0.575181	0.00360518
									SC_Visual_EUR_h2_strat_func.results	TFBS	0.132451	-0.0851037	0.326361	-0.642531	2.46402	0.508089
									SC_Visual_EUR_h2_strat_func.results	Transcribed	0.345418	0.458505	0.279686	1.32739	0.809701	0.679811
									SC_Visual_EUR_h2_strat_func.results	TSS	0.0182189	0.210314	0.11143	11.5437	6.11619	0.0751309
									SC_Visual_EUR_h2_strat_func.results	UTR-3	0.0110542	0.0448176	0.0723229	4.05434	6.54255	0.640831
									SC_Visual_EUR_h2_strat_func.results	UTR-5	0.00542453	0.119316	0.0798084	21.9957	14.7125	0.138813
									SC_Visual_EUR_h2_strat_func.results	Weak Enhancer	0.0210925	-0.0147552	0.173698	-0.699547	8.23503	0.835014
