# Supplementary material for: The Genetic Architectures of Functional and Structural Connectivity Properties within Cerebral Resting-State Networks
Source: eNeuro. 2023 Apr 7;10(4):ENEURO.0242-22.2023. doi: 10.1523/ENEURO.0242-22.2023 (PMC10089056; doi:10.1523/ENEURO.0242-22.2023)
Supplement: Extended Data Figure 3-1 — FUMA gene mapping based on positional location, eQTL association and/or chromatin interactions in cerebral cortex tissue. “Ensg = ENSG ID. Symbol = gene symbol. Chr = chromosome. Start = starting basepair position of the gene. End = ending basepair position of the gene. Strand = strand of the gene. Type = gene biotype from Ensembl. entrezID = entrez ID (if available). HUGO = HUGO (HGNC) gene symbol. pLI = pLI score from ExAC database. The probability of being loss-of-function intolerant; ncRVIS = noncoding residual variation intolerance score. The higher the score is, the more intolerant to noncoding variation the gene is. posMapSNPs (posMap) = number of SNPs mapped to gene based on positional mapping. posMapMaxCADD (posMap) = maximum CADD score of mapped SNPs by positional mapping. eqtlMapSNPs (eqtlMap) = number of SNPs mapped to the gene based on eQTL mapping. eqtlMapminP (eqtlMap) = minimum eQTL p-value of mapped SNPs. eqtlMapminQ (eqtlMap) = minimum eQTL FDR of mapped SNPs. eqtlMapts (eqtlMap) = tissue types of mapped eQTL SNPs. eqtlDirection (eqtlMap) = consequential direction of mapped eQTL SNPs after aligning risk increasing alleles in GWAS and tested alleles in eQTL data source. ciMap (ciMap) = “Yes” if the gene is mapped by chromatin interaction mapping, “No” otherwise. ciMapts (ciMap) = tissue/cell types of mapped chromatin interactions. minGwasP = minimum p-value of mapped SNPs. IndSigSNPs = rsID of the independent significant SNPs that are in LD with the SNPs that are mapped to the gene. GenomicLocus = index of genomic loci where mapped SNPs are from. Download Figure 3-1, XLS file. [file enu-eN-NWR-0242-22-s09.xls]

## Sheet: S8. FUMA gene mapping
Extended Data Figure 3-1. FUMA gene mapping based on positional location, eQTL association and/or chromatin interactions in cerebral cortex tissue
Ensg = ENSG ID; Symbol = Gene Symbol; Chr = chromosome; Start = starting basepair position of the gene; End = ending basepair position of the gene; Strand = strand of the gene; Type = Gene biotype from Ensembl; entrezID = entrez ID (if available); HUGO = HUGO (HGNC) gene symbol; pLI = pLI score from ExAC database. The probability of being loss-of-function intolerant; ncRVIS = non-coding residual …
Phenotype	Ensg	Symbol	Chr	Start	End	Strand	Type	entrezID	HUGO	pLI	ncRVIS	posMapSNPs	posMapMaxCADD	eqtlMapSNPs	eqtlMapminP	eqtlMapminQ	eqtlMapts	eqtlDirection	ciMap	ciMapts	minGwasP	IndSigSNPs
Limbic network-FC	ENSG00000138193	PLCE1	10	95753746	96092580	1	protein_coding	51196	PLCE1	0.204556	NA	24	17.48	0	NA	NA	NA	NA	No	NA	1.08708e-10	rs11187838
	ENSG00000173145	NOC3L	10	96075004	96122716	-1	protein_coding	64318	NOC3L	1.14013e-06	1.12263	4	17.48	0	NA	NA	NA	NA	No	NA	1.03737e-05	rs11187838
	ENSG00000138115	CYP2C8	10	96796530	96829254	-1	protein_coding	1558	CYP2C8	5.3504e-12	0.0732111	0	0	8	0.00099319	0.0384557	BRAINEAC/TCTX	NA	No	NA	1.03737e-05	rs11187838
Visual network-SC	ENSG00000205221	VIT	2	36923833	37041935	1	protein_coding	5212	VIT	4.91296e-22	0.268291	19	15.92	0	NA	NA	NA	NA	No	NA	4.1103e-10	rs888054;rs7603829
	ENSG00000268688	AC007382.1	2	37068327	37068530	-1	protein_coding	NA	NA	NA	NA	7	10.39	0	NA	NA	NA	NA	No	NA	2.82708e-13	rs2003585;rs6744560
	ENSG00000115808	STRN	2	37070783	37193615	-1	protein_coding	6801	STRN	0.969336	-1.21921	65	14.17	0	NA	NA	NA	NA	No	NA	2.41573e-13	rs2003585;rs6744560
	ENSG00000008869	HEATR5B	2	37195526	37311485	-1	protein_coding	54497	HEATR5B	8.10479e-10	-0.120442	38	14.17	0	NA	NA	NA	NA	No	NA	2.06661e-12	rs2003585
	ENSG00000075213	SEMA3A	7	83585093	84122040	-1	protein_coding	10371	SEMA3A	0.988433	0.391534	295	20.2	0	NA	NA	NA	NA	No	NA	4.01823e-11	rs2527039;rs723997;rs2301892
	ENSG00000258539	RP11-12J10.3	10	126305649	126480296	-1	protein_coding	NA	NA	NA	NA	38	21.1	0	NA	NA	NA	NA	Yes	Adult_Cortex:Fetal_Cortex	5.63467e-12	rs11245366
	ENSG00000189319	FAM53B	10	126307861	126432838	-1	protein_coding	9679	FAM53B	0.40048	-1.16077	14	21.1	0	NA	NA	NA	NA	Yes	Adult_Cortex	8.197e-12	rs11245366
	ENSG00000203791	METTL10	10	126436718	126480439	-1	protein_coding	399818	METTL10	0.371286	-0.118742	32	21.1	46	1.5765e-17	9.53098e-10	xQTLServer_eQTLs:GTEx/v8/Brain_Cortex	+	Yes	Adult_Cortex:Fetal_Cortex	5.63467e-12	rs11245366
	ENSG00000165660	FAM175B	10	126490354	126525239	1	protein_coding	23172	FAM175B	0.0868522	-0.360084	12	8.336	0	NA	NA	NA	NA	No	NA	5.63467e-12	rs11245366
