# Supplementary material for: The Genetic Architectures of Functional and Structural Connectivity Properties within Cerebral Resting-State Networks
Source: eNeuro. 2023 Apr 7;10(4):ENEURO.0242-22.2023. doi: 10.1523/ENEURO.0242-22.2023 (PMC10089056; doi:10.1523/ENEURO.0242-22.2023)
Supplement: Extended Data Figure 3-2 — 95% credible sets as identified by FINEMAP. PIP = posterior inclusion probability (SNPs with PIP > 0.1 in bold), is the posterior probability that this SNP is causal. log10bf = log10 Bayes factors. The Bayes factor quantifies the evidence that the SNP is causal with log10 Bayes factors greater than 2 reporting considerable evidence. mean = marginalized shrinkage estimates of the posterior effect size mean. sd = marginalized shrinkage estimates of the posterior effect size SD. mean_incl = conditional estimates of the posterior effect size mean. sd_incl = conditional estimates of the posterior effect size SD. Download Figure 3-2, XLS file. [file enu-eN-NWR-0242-22-s10.xls]

## Sheet: FINEMAP
Extended Data Figure 3-2. 95% credible sets as identified by FINEMAP
PIP = Posterior Inclusion Probabilitiy (SNPs with PIP>0.1 in bold), is the posterior probability that this SNP is causal. log10bf = log10 Bayes factors. The Bayes factor quantifies the evidence that the SNP is causal with log10 Bayes factors greater than 2 reporting considerable evidence mean= marginalized shrinkage estimates of the posterior effect size mean sd = marginalized shrinkage estimates…
FC Frontoparietal network								FC Somatomotor network								FC Limbic network								SC Visual network							SC Visual network														SC Visual network
Chr2 BP 114065433-114110568								Chr2 BP 114065390-114110568								Chr10 BP 96009182-96069405								Chr2 BP 37047901-37277241							Chr7 BP 83631376-83799292														Chr10 BP 126418782-126556015
Post-Pr (# of causal SNPs is 1) = 0,813237								Post-Pr (# of causal SNPs is 1) = 0,848416								Post-Pr (# of causal SNPs is 1) = 0,583057								Post-Pr (# of causal SNPs is 1) = 0,800037							Post-Pr (# of causal SNPs is 2) = 0,678504														Post-Pr (# of causal SNPs is 1) = 0,804337
#log10bf	8.58376							#log10bf	23.1392							#log10bf	8.88927							#log10bf	11.3993						#log10bf	3.97291						3.19306							#log10bf	10.3238
#min(|ld|)	0.937176							#min(|ld|)	0.968201							#min(|ld|)	0.995739							#min(|ld|)	0.799157						#min(|ld|)	0.0238557						7.98702e-06							#min(|ld|)	0.931855
#mean(|ld|)	0.971341							#mean(|ld|)	0.983997							#mean(|ld|)	0.998035							#mean(|ld|)	0.911691						#mean(|ld|)	0.560652						0.477451							#mean(|ld|)	0.981428
#median(|ld|)	0.971684							#median(|ld|)	0.98509							#median(|ld|)	0.998472							#median(|ld|)	0.914173						#median(|ld|)	0.267531						0.463529							#median(|ld|)	0.986473
SNP	PIP	log10bf	mean	sd	mean_incl	sd_incl		SNP	PIP	log10bf	mean	sd	mean_incl	sd_incl		SNP	PIP	log10bf	mean	sd	mean_incl	sd_incl		SNP	PIP	log10bf	mean	sd	mean_incl	sd_incl	SNP	PIP	log10bf	mean	sd	mean_incl	sd_incl	SNP	PIP	log10bf	mean	sd	mean_incl	sd_incl	SNP	PIP	log10bf	mean	sd
2:114082628:T_TA	0.189248	1.28192	0.0123219	0.0260395	0.0651099	0.0120776		2:114082628:T_TA	0.421003	1.77872	0.0445511	0.0527542	0.105821	0.011257		10:96026184:C_CA	0.356362	1.70455	-0.0208077	0.0287666	-0.0583892	0.0113033		2:37123383:C_T	0.143501	1.93111	-0.00869056	0.0215096	-0.0605609	0.00909842	7:83739638:A_T	0.0305698	1.19978	-0.00202302	0.0117397	-0.0661771	0.0162123	7:83775796:A_C	0.0214629	1.04212	-0.000936641	0.00693779	-0.0436401	0.0194689	10:126482849:C_T	0.0830275	1.24581	-0.00480754	0.0162376
2:114106139:G_T	0.132565	1.09797	0.00847013	0.02206	0.0638941	0.0113893		2:114089551:A_C	0.150874	1.16675	0.0156388	0.0373385	0.103655	0.0108316		10:96038686:A_G	0.144009	1.18722	-0.00813382	0.0202552	-0.0564812	0.0108723		2:37063240:C_CT	0.124359	1.85933	-0.00749134	0.0201455	-0.0602395	0.00926941	7:83736970:C_G	0.0294959	1.18377	-0.00194445	0.0114983	-0.0659226	0.0162704	7:83776700:A_C	0.0206446	1.02487	-0.000893994	0.00675448	-0.0433041	0.0193235	10:126431711:A_G	0.0824421	1.24246	-0.00474919	0.0160707
2:114103966:A_C	0.0923507	0.921295	0.0058306	0.0186184	0.0631355	0.0116447		2:114083120:A_G	0.0953912	0.940156	0.00987057	0.030573	0.103475	0.0106332		10:96015793:C_G	0.12622	1.12102	-0.0070944	0.0190585	-0.0562065	0.01083		2:37124755:C_T	0.121098	1.84618	-0.00731309	0.0199573	-0.0603897	0.0091512	7:83773115:C_CA	0.0291787	1.17893	-0.00190242	0.0113229	-0.0651989	0.0163411	7:83762397:C_T	0.0176791	0.956214	-0.000842938	0.00695756	-0.04768	0.0224709	10:126431281:C_G	0.0558321	1.06078	-0.00320317	0.0133452
2:114084596:C_T	0.0808344	0.857976	0.00509314	0.0174497	0.0630071	0.0108567		2:114082175:A_G	0.0832734	0.875375	0.00862974	0.0288378	0.103631	0.0118924		10:96023077:C_T	0.125596	1.11856	-0.00705772	0.0190136	-0.056194	0.0108289		2:37122552:A_G	0.0687951	1.57549	-0.00409965	0.0152794	-0.0595922	0.00930799	7:83771512:A_G	0.028641	1.17062	-0.00187973	0.0112861	-0.0656309	0.0162271	7:83762280:C_T	0.0169997	0.938897	-0.000804243	0.00677504	-0.0473091	0.0223609	10:126427037:G_T	0.0494821	1.00543	-0.00282891	0.0125616
2:114083120:A_G	0.076083	0.829428	0.00478408	0.0169341	0.0628797	0.0107726		2:114081827:C_T	0.0824492	0.870665	0.00854429	0.0287086	0.103631	0.0119299		10:96014622:C_G	0.125139	1.11675	-0.0070275	0.0189705	-0.0561576	0.0108084		2:37075013:A_T	0.0546265	1.46878	-0.00324039	0.0136826	-0.059319	0.0100322	7:83761880:C_T	0.0272596	1.14853	-0.0017903	0.0110262	-0.0656758	0.0162563	7:83761169:C_T	0.0140849	0.855922	-0.000878841	0.00757054	-0.0623961	0.0151884	10:126458373:A_G	0.0345344	0.842456	-0.00196197	0.0105216
2:114089551:A_C	0.073462	0.812973	0.00460598	0.0166226	0.0626988	0.0109052		2:114085785:A_G	0.0399599	0.536444	0.00409088	0.0201736	0.102375	0.0110834		10:96039597:C_G	0.0878655	0.945058	-0.00486823	0.0160014	-0.0554055	0.0106779		2:37095397:G_GA	0.0503451	1.43137	-0.00297505	0.0130968	-0.0590932	0.00953004	7:83765449:A_C	0.0271353	1.14649	-0.001781	0.0109949	-0.065634	0.0162492	7:83761273:A_T	0.0128512	0.815568	-0.000797444	0.00720098	-0.0620524	0.015296	10:126424835:C_T	0.0342647	0.838929	-0.0019339	0.0104132
2:114082175:A_G	0.0731252	0.810819	0.00459476	0.0166953	0.0628341	0.0123416		2:114092549:G_T	0.0373877	0.506385	0.0038116	0.0194624	0.101948	0.0112451										2:37133127:C_T	0.0358694	1.27757	-0.00210159	0.011047	-0.05859	0.00962082	7:83774254:C_T	0.0264309	1.13475	-0.00172338	0.0107875	-0.0652032	0.01624	7:83758691:C_T	0.0124426	0.801356	-0.000549094	0.00544068	-0.0441302	0.0213486	10:126424823:A_G	0.0342647	0.838929	-0.00193391	0.0104132
2:114085785:A_G	0.0686451	0.781268	0.00430741	0.0161264	0.062749	0.0110146		2:114084596:C_T	0.0365122	0.4957	0.00373728	0.0193103	0.102357	0.0108723										2:37141495:C_T	0.0300795	1.19851	-0.00175184	0.0100917	-0.0582403	0.0097925	7:83761158:C_G	0.0260389	1.12809	-0.00170453	0.0107501	-0.0654608	0.0162663	7:83756418:C_G	0.0118952	0.781578	-0.000519896	0.00527243	-0.0437063	0.0211999	10:126439062:C_T	0.0273132	0.73734	-0.00154189	0.009331
2:114081827:C_T	0.0542255	0.672189	0.00336809	0.0143681	0.0621126	0.012584		2:114090412:A_G	0.0339143	0.462475	0.00345209	0.0185412	0.101789	0.0112693										2:37068428:C_T	0.0286632	1.17693	-0.00166577	0.00986696	-0.0581152	0.0107711	7:83765734:C_T	0.0241195	1.09398	-0.00157096	0.0103087	-0.0651322	0.0163104	7:83778392:C_T	0.0116229	0.771399	-0.000443022	0.00446532	-0.0381164	0.0167193	10:126449428:A_G	0.0272855	0.736887	-0.00154051	0.0093272
2:114092549:G_T	0.0366045	0.493503	0.00224584	0.0117041	0.0613542	0.0107609																		2:37102620:C_T	0.0279525	1.16571	-0.00161958	0.00970722	-0.0579406	0.0103832	7:83776688:C_T	0.0236356	1.08496	-0.00152988	0.0101471	-0.0647277	0.0162977	7:83746790:A_G	0.0112565	0.757327	-0.000483885	0.00504754	-0.0429873	0.0208872	10:126452042:A_G	0.0261969	0.71872	-0.00147747	0.00913453
2:114110036:A_T	0.0368972	0.497094	0.00225125	0.0117653	0.061014	0.0128926																		2:37090233:C_T	0.023368	1.08587	-0.00134585	0.00884426	-0.0575937	0.0103844	7:83770348:A_C	0.0231025	1.07482	-0.00149582	0.0100398	-0.064747	0.0163618	7:83748118:A_G	0.011128	0.752286	-0.000477818	0.00501422	-0.0429383	0.0208853	10:126456997:G_T	0.0259576	0.714628	-0.00146365	0.0090918
2:114109355:C_T	0.0284598	0.380545	0.00171435	0.010273	0.0602375	0.0135252																		2:37099339:C_T	0.0217987	1.05498	-0.00125485	0.00854634	-0.0575655	0.0104448	7:83775163:A_G	0.0228065	1.06909	-0.00147321	0.00995328	-0.0645963	0.0163198	7:83750151:C_G	0.0106547	0.733202	-0.000452689	0.00485693	-0.0424872	0.0206905	10:126443404:A_T	0.0256732	0.709717	-0.00144668	0.00903742
2:114090412:A_G	0.0256804	0.334673	0.00155762	0.00974849	0.060654	0.0107783																		2:37095139:C_G	0.0193456	1.00204	-0.00110742	0.00803762	-0.0572439	0.0112231	7:83776917:C_T	0.0227523	1.06803	-0.00146927	0.00993888	-0.064577	0.0163186	7:83764309:C_G	0.0102355	0.715587	-0.000406921	0.00442804	-0.0397557	0.0187428	10:126440395:A_G	0.0254216	0.705326	-0.00143227	0.00899273
																								2:37189296:C_T	0.0183324	0.978233	-0.00105026	0.00781906	-0.0572897	0.0106306	7:83755662:C_T	0.0226051	1.06514	-0.00146736	0.00995656	-0.064913	0.01634	7:83743297:A_C	0.00935507	0.676137	-0.00038559	0.00442178	-0.0412172	0.0201752	10:126424137:C_T	0.0251943	0.701324	-0.00141461	0.00891588
																								2:37059557:C_G	0.0181955	0.974917	-0.00103035	0.00771691	-0.0566265	0.0111628	7:83773816:A_G	0.0224984	1.06304	-0.00145234	0.00988166	-0.0645528	0.016336	7:83737817:C_G	0.0089805	0.658226	-0.000365119	0.00427279	-0.0406569	0.0198693	10:126447545:C_G	0.0240396	0.680435	-0.00135226	0.00873701
																								2:37138046:A_C	0.0125794	0.812137	-0.000713499	0.00643158	-0.0567194	0.0105687	7:83777751:C_T	0.022394	1.06098	-0.00144438	0.00985119	-0.0644987	0.0163294	7:83738330:A_C	0.00897726	0.658068	-0.000365024	0.00427243	-0.040661	0.0198708	10:126450125:A_C	0.0238555	0.677015	-0.00134195	0.00870437
																								2:37141336:A_G	0.0125449	0.810927	-0.000710621	0.00641871	-0.0566463	0.010754	7:83777689:C_T	0.022384	1.06078	-0.00144392	0.00985017	-0.0645068	0.016329	7:83741780:A_G	0.00884882	0.651754	-0.000358863	0.00423131	-0.0405549	0.0198285	10:126451385:A_G	0.0238555	0.677015	-0.00134195	0.00870437
																								2:37059462:A_T	0.0125116	0.809758	-0.000697186	0.00633481	-0.0557233	0.0118819	7:83776298:C_T	0.0215919	1.04478	-0.00138967	0.00965822	-0.0643607	0.0163501	7:83742691:A_G	0.00881068	0.649861	-0.000357566	0.00422674	-0.0405832	0.0198796	10:126438963:G_T	0.0235835	0.671913	-0.00132585	0.00865055
																								2:37097009:C_T	0.0121441	0.796651	-0.000679144	0.00626773	-0.0559236	0.0120573	7:83754013:C_T	0.0213823	1.04045	-0.00138376	0.0096634	-0.0647152	0.0163927	7:83742944:A_T	0.00875104	0.646885	-0.000354509	0.00420485	-0.0405105	0.0198413	10:126446592:A_G	0.0231049	0.662798	-0.00129855	0.00856175
																								2:37132112:C_CT	0.0115843	0.775907	-0.000642425	0.00609246	-0.0554566	0.0128208	7:83772835:G_GGAGTCTACACGACTGTAAGATTATTGGAACATGTCCATAAA	0.0198978	1.00854	-0.00127664	0.00925403	-0.06416	0.016409	7:83689614:C_T	0.00870679	0.644664	-0.000475891	0.00531698	-0.0546574	0.0168967	10:126488660:A_G	0.0224586	0.650188	-0.00125643	0.00842419
																								2:37134092:A_C	0.0114697	0.771539	-0.000640812	0.00609276	-0.0558701	0.0122818	7:83765742:A_G	0.0198529	1.00754	-0.00127736	0.00926865	-0.0643413	0.0164194	7:83741321:C_T	0.00857866	0.638169	-0.000345412	0.00413703	-0.0402642	0.019692	10:126455808:C_T	0.0222981	0.647003	-0.00125164	0.00840385
																								2:37136638:C_T	0.0112047	0.761271	-0.000632964	0.00605355	-0.0564911	0.0107267	7:83765813:C_T	0.0198499	1.00747	-0.00127708	0.00926727	-0.064337	0.0164162	7:83739762:C_T	0.00854187	0.636287	-0.000343632	0.00412471	-0.0402291	0.0196771	10:126453481:C_T	0.0222981	0.647001	-0.00125164	0.00840392
																								2:37176213:A_G	0.0110475	0.755068	-0.000615246	0.00596369	-0.0556908	0.012334	7:83775776:A_AT	0.0196229	1.00238	-0.00125615	0.00917227	-0.0640144	0.0164296	7:83739293:C_G	0.00854187	0.636287	-0.000343632	0.00412471	-0.0402291	0.0196771	10:126469005:A_G	0.0215998	0.632874	-0.00121185	0.00827011
																								2:37066018:G_T	0.0109694	0.751949	-0.000607299	0.00591133	-0.0553633	0.0124145	7:83769084:C_T	0.0184091	0.974111	-0.00117845	0.00889012	-0.0640147	0.0164552	7:83742266:C_T	0.00854187	0.636287	-0.000343631	0.0041247	-0.040229	0.019677	10:126461368:A_C	0.0211304	0.623124	-0.00118434	0.00817351
																								2:37079583:C_T	0.0103546	0.726632	-0.000572082	0.00574088	-0.055249	0.0127301	7:83768894:C_G	0.0184091	0.974111	-0.00117845	0.00889012	-0.0640147	0.0164552	7:83741833:A_C	0.00849677	0.633968	-0.000341276	0.00410722	-0.0401655	0.0196423	10:126486443:C_T	0.0211005	0.622495	-0.00117842	0.00815728
																								2:37086197:C_G	0.0102418	0.721826	-0.000568953	0.00572594	-0.055552	0.0121167	7:83763333:C_T	0.018376	0.973313	-0.00117285	0.00886041	-0.0638254	0.0165358	7:83752169:A_G	0.00836537	0.627142	-0.000294326	0.00347459	-0.0351838	0.0146847	10:126433570:C_G	0.0209389	0.619085	-0.00117322	0.00813425
																								2:37067137:A_G	0.0100567	0.713823	-0.000555542	0.00565391	-0.0552411	0.0125602	7:83766839:A_G	0.0183559	0.972829	-0.00117479	0.00887576	-0.0640008	0.0164577	7:83738345:A_G	0.0082178	0.619347	-0.000327045	0.0040024	-0.0397972	0.0194557	10:126436717:G_T	0.020561	0.611008	-0.00115165	0.00805904
																								2:37136760:C_T	0.0100322	0.712752	-0.000564453	0.00571227	-0.0562644	0.0108915	7:83767756:C_T	0.0183547	0.972802	-0.00117474	0.00887565	-0.0640021	0.0164571	7:83738481:A_G	0.00821616	0.61926	-0.000326997	0.0040022	-0.0397993	0.0194566	10:126480591:C_G	0.0193681	0.584521	-0.00108314	0.00781574
																								2:37175444:C_T	0.00827368	0.628285	-0.000453769	0.00511076	-0.0548448	0.0131876	7:83769457:C_T	0.0176667	0.955904	-0.00112773	0.0086898	-0.0638338	0.0164785	7:83785834:G_T	0.00819824	0.618304	-0.000249972	0.00289572	-0.0304909	0.0100366	10:126424344:G_GGGCT	0.0183073	0.559589	-0.00101188	0.00753455
																								2:37159799:A_G	0.00795599	0.611141	-0.000444454	0.00506095	-0.0558641	0.0111081	7:83766175:C_T	0.0163409	0.92144	-0.00103786	0.00832468	-0.0635129	0.0165206	7:83748230:G_GT	0.00819472	0.618116	-0.000155268	0.00323878	-0.0189473	0.0303973	10:126474200:C_T	0.0174315	0.537913	-0.000972124	0.00740056
																								2:37137253:C_T	0.00746243	0.583111	-0.000414992	0.00488655	-0.0556108	0.0114165	7:83744947:C_T	0.0158565	0.908157	-0.0010062	0.00819629	-0.0634567	0.0165467	7:83742490:G_T	0.00810293	0.613183	-0.000322356	0.0039747	-0.0397827	0.01949	10:126539128:G_T	0.0169471	0.52546	-0.000937903	0.00727736
																								2:37184485:C_T	0.00618068	0.500707	-0.000335049	0.00438956	-0.054209	0.0140373	7:83743736:A_G	0.0158563	0.908152	-0.00100616	0.008196	-0.0634548	0.016546	7:83740959:A_G	0.00806385	0.611067	-0.000319822	0.00395171	-0.0396612	0.0193964	10:126482389:A_G	0.0139418	0.439358	-0.00077275	0.00659022
																								2:37078839:A_G	0.00643273	0.518176	-0.000341914	0.00439984	-0.0531522	0.014227	7:83745375:A_G	0.0158551	0.908118	-0.00100611	0.00819584	-0.0634563	0.0165451	7:83689339:A_T	0.00798386	0.606702	-0.000432776	0.0050567	-0.0542063	0.016967	10:126436279:C_T	0.0123255	0.38513	-0.000662103	0.00606052
																															7:83766688:A_G	0.0156498	0.902368	-0.000990567	0.0081246	-0.0632957	0.0165599	7:83745958:C_G	0.00794094	0.604343	-0.000314586	0.0039188	-0.0396157	0.0194154	10:126500187:A_G	0.012041	0.374865	-0.000659734	0.00607955
																															7:83772635:A_G	0.0155752	0.90026	-0.000980659	0.00806476	-0.0629628	0.0165323	7:83738621:C_T	0.00787623	0.600761	-0.000310564	0.00388289	-0.0394305	0.0192797
																															7:83743695:A_G	0.0154275	0.896057	-0.000976834	0.00807006	-0.0633175	0.0165572	7:83738964:A_C	0.00782818	0.598082	-0.000308288	0.00386658	-0.0393819	0.0192622
																															7:83748815:G_T	0.0149788	0.883039	-0.000946688	0.00794059	-0.063202	0.0165779	7:83740015:C_T	0.00782481	0.597893	-0.000308192	0.00386619	-0.0393865	0.0192641
																															7:83751627:C_T	0.0142186	0.860085	-0.000895399	0.00771396	-0.0629737	0.0166046	7:83739582:C_G	0.00782481	0.597893	-0.00030819	0.00386617	-0.0393863	0.019264
																															7:83761169:C_T	0.0140849	0.855922	-0.000878841	0.00757054	-0.0623961	0.0151884	7:83745039:A_C	0.00770533	0.591159	-0.000302792	0.00382915	-0.0392964	0.0192505
																															7:83772228:A_C	0.0130915	0.823722	-0.000803476	0.00723029	-0.0613737	0.0166067	7:83750053:A_G	0.00759487	0.584839	-9.7276e-05	0.00319809	-0.0128081	0.0344074
																															7:83761273:A_T	0.0128512	0.815568	-0.000797444	0.00720098	-0.0620524	0.015296	7:83746313:C_T	0.00758227	0.584113	-6.65865e-05	0.00325771	-0.00878187	0.0363749
																															7:83778892:C_T	0.00958379	0.686728	-0.000576344	0.00608379	-0.0601374	0.0167374	7:83748678:G_T	0.00755447	0.582506	-9.28414e-05	0.00319701	-0.0122896	0.0346852
																															7:83689614:C_T	0.00870679	0.644664	-0.000475891	0.00531698	-0.0546574	0.0168967	7:83748890:A_G	0.00752206	0.580624	-8.92845e-05	0.00319615	-0.0118697	0.034903
																															7:83748230:G_GT	0.00819472	0.618116	-0.000155268	0.00323878	-0.0189473	0.0303973	7:83743619:A_G	0.00740058	0.5735	1.70202e-05	0.00340722	0.00229984	0.0395402
																															7:83689339:A_T	0.00798386	0.606702	-0.000432776	0.0050567	-0.0542063	0.016967	7:83756215:C_T	0.00739722	0.573301	-7.47579e-05	0.00319526	-0.0101062	0.0357606
																															7:83750053:A_G	0.00759487	0.584839	-9.7276e-05	0.00319809	-0.0128081	0.0344074	7:83745971:C_T	0.00738443	0.572544	1.43789e-06	0.00336521	0.00019472	0.0391605
																															7:83746313:C_T	0.00758227	0.584113	-6.65865e-05	0.00325771	-0.00878187	0.0363749	7:83743919:T_TG	0.00736757	0.571544	5.74429e-06	0.00337071	0.000779672	0.0392621
																															7:83748678:G_T	0.00755447	0.582506	-9.28414e-05	0.00319701	-0.0122896	0.0346852	7:83738080:A_G	0.00728906	0.566857	-0.000250187	0.00316002	-0.0343236	0.0141577
																															7:83748890:A_G	0.00752206	0.580624	-8.92845e-05	0.00319615	-0.0118697	0.034903	7:83745440:C_T	0.00716691	0.559464	1.74339e-05	0.00335658	0.00243256	0.0395748
																															7:83743619:A_G	0.00740058	0.5735	1.70202e-05	0.00340722	0.00229984	0.0395402	7:83745474:A_G	0.00716691	0.559464	1.74339e-05	0.00335658	0.00243256	0.0395748
																															7:83756215:C_T	0.00739722	0.573301	-7.47579e-05	0.00319526	-0.0101062	0.0357606	7:83743961:C_T	0.00715931	0.559	1.41763e-05	0.00334592	0.00198012	0.0394947
																															7:83745971:C_T	0.00738443	0.572544	1.43789e-06	0.00336521	0.00019472	0.0391605	7:83744488:C_G	0.00715724	0.558873	1.0347e-05	0.00333571	0.00144567	0.0394027
																															7:83743919:T_TG	0.00736757	0.571544	5.74429e-06	0.00337071	0.000779672	0.0392621	7:83744373:C_T	0.00715724	0.558873	1.0347e-05	0.00333571	0.00144567	0.0394027
																															7:83778444:A_G	0.0073607	0.571136	-0.000433769	0.00523952	-0.0589304	0.0168044	7:83745910:A_G	0.00715633	0.558818	-8.92948e-06	0.00328753	-0.00124777	0.038842
																															7:83745440:C_T	0.00716691	0.559464	1.74339e-05	0.00335658	0.00243256	0.0395748	7:83744773:C_CA	0.00713057	0.55724	-1.63241e-06	0.00329822	-0.000228931	0.039058
																															7:83745474:A_G	0.00716691	0.559464	1.74339e-05	0.00335658	0.00243256	0.0395748	7:83745349:C_T	0.00711913	0.556538	-3.2496e-05	0.00321566	-0.0045646	0.0378392
																															7:83743961:C_T	0.00715931	0.559	1.41763e-05	0.00334592	0.00198012	0.0394947	7:83741495:A_G	0.00700919	0.549731	-0.000239133	0.00307965	-0.034117	0.0140465
																															7:83744488:C_G	0.00715724	0.558873	1.0347e-05	0.00333571	0.00144567	0.0394027	7:83786460:A_G	0.00670351	0.530231	-0.000199789	0.00257323	-0.0298037	0.0102694
																															7:83744373:C_T	0.00715724	0.558873	1.0347e-05	0.00333571	0.00144567	0.0394027	7:83690701:A_C	0.00653565	0.519145	-0.000347397	0.00450141	-0.0531542	0.0171299
																															7:83745910:A_G	0.00715633	0.558818	-8.92948e-06	0.00328753	-0.00124777	0.038842	7:83774499:C_T	0.00570417	0.459685	-0.000328577	0.00451435	-0.0576029	0.0165391
																															7:83744773:C_CA	0.00713057	0.55724	-1.63241e-06	0.00329822	-0.000228931	0.039058	7:83705928:A_G	0.0035634	0.254423	-0.000223129	0.00393907	-0.0626171	0.0211523
																															7:83745349:C_T	0.00711913	0.556538	-3.2496e-05	0.00321566	-0.0045646	0.0378392	7:83659700:G_T	0.00346046	0.241647	-0.000221081	0.00396216	-0.0638878	0.0216582
																															7:83690701:A_C	0.00653565	0.519145	-0.000347397	0.00450141	-0.0531542	0.0171299	7:83766601:C_T	0.00314232	0.199625	-0.00017213	0.0032213	-0.0547779	0.0176371
																															7:83774499:C_T	0.00570417	0.459685	-0.000328577	0.00451435	-0.0576029	0.0165391	7:83691643:A_G	0.0031025	0.19407	-0.000154411	0.0029415	-0.0497699	0.0178741
																															7:83766601:C_T	0.00314232	0.199625	-0.00017213	0.0032213	-0.0547779	0.0176371	7:83692126:G_T	0.00309437	0.192927	-0.000153947	0.00293668	-0.0497505	0.0178762
																															7:83691643:A_G	0.0031025	0.19407	-0.000154411	0.0029415	-0.0497699	0.0178741	7:83777694:A_G	0.00302735	0.183387	-7.50833e-05	0.00178027	-0.0248017	0.0208241
																															7:83692126:G_T	0.00309437	0.192927	-0.000153947	0.00293668	-0.0497505	0.0178762	7:83747231:C_G	0.00300779	0.180564	-0.000145401	0.00279961	-0.0483416	0.0166122
																															7:83767093:A_G	0.00244693	0.0906942	-2.93521e-05	0.00166337	-0.0119955	0.0314195	7:83796620:A_C	0.00297583	0.17591	-0.000102146	0.00197782	-0.0343251	0.0118239
																															7:83764113:C_T	0.00241049	0.084162	-0.000272674	0.00589647	-0.11312	0.0407254	7:83796084:A_G	0.00297023	0.175091	-8.00778e-05	0.00155679	-0.0269601	0.00955378
																															7:83753081:A_AAT	0.00240862	0.0838238	-3.57237e-05	0.0016273	-0.0148316	0.0296645	7:83796180:A_G	0.00297023	0.175091	-8.00778e-05	0.00155679	-0.0269601	0.00955378
																															7:83750430:A_ACT	0.00240012	0.0822847	-3.11524e-05	0.00163945	-0.0129795	0.0308511	7:83795479:A_C	0.00296387	0.174156	-7.98853e-05	0.00155477	-0.0269531	0.00955383
																															7:83766454:C_T	0.00238931	0.0803187	-3.00162e-05	0.00163786	-0.0125627	0.0310694	7:83772780:T_TAAC	0.00260592	0.118103	-5.35026e-05	0.00166134	-0.0205312	0.0252728
																															7:83762428:A_C	0.00237526	0.077752	-2.49606e-05	0.00164993	-0.0105086	0.0321859	7:83794805:G_GA	0.00248771	0.0978895	-8.20847e-05	0.00174465	-0.0329961	0.011726
																															7:83781017:C_T	0.00236014	0.0749724	-0.000123643	0.00273136	-0.052388	0.0205654	7:83761291:C_T	0.0024516	0.0915235	-6.4723e-05	0.00138908	-0.0264003	0.00958023
																															7:83761086:A_G	0.00235337	0.0737221	-2.67102e-05	0.00163389	-0.0113497	0.0317153	7:83767093:A_G	0.00244693	0.0906942	-2.93521e-05	0.00166337	-0.0119955	0.0314195
																															7:83747200:G_T	0.00233362	0.0700529	-1.90127e-05	0.00165409	-0.00814729	0.0332597	7:83764113:C_T	0.00241049	0.084162	-0.000272674	0.00589647	-0.11312	0.0407254
																															7:83752668:C_T	0.00232994	0.0693652	-1.85719e-05	0.00165414	-0.00797099	0.0333311	7:83753081:A_AAT	0.00240862	0.0838238	-3.57237e-05	0.0016273	-0.0148316	0.0296645
																															7:83751882:A_G	0.00232908	0.0692057	-1.8308e-05	0.00165476	-0.00786061	0.033377	7:83750430:A_ACT	0.00240012	0.0822847	-3.11524e-05	0.00163945	-0.0129795	0.0308511
																															7:83750271:C_T	0.00232476	0.0683962	-1.77645e-05	0.00165489	-0.00764146	0.0334633	7:83766454:C_T	0.00238931	0.0803187	-3.00162e-05	0.00163786	-0.0125627	0.0310694
																															7:83760881:G_T	0.00232432	0.0683154	-1.83455e-05	0.00165188	-0.00789283	0.033344	7:83762428:A_C	0.00237526	0.077752	-2.49606e-05	0.00164993	-0.0105086	0.0321859
																															7:83761087:A_ATTAT	0.00231869	0.0672598	-2.31096e-05	0.00163135	-0.00996666	0.032383	7:83643783:T_TTTC	0.00237391	0.0775054	-0.000143923	0.00313087	-0.0606269	0.0215013
																															7:83755737:G_T	0.00231621	0.066794	-1.67169e-05	0.00165529	-0.00721732	0.0336303	7:83761086:A_G	0.00235337	0.0737221	-2.67102e-05	0.00163389	-0.0113497	0.0317153
																															7:83756500:C_T	0.00231612	0.0667766	-1.69954e-05	0.00165415	-0.00733787	0.0335807	7:83747200:G_T	0.00233362	0.0700529	-1.90127e-05	0.00165409	-0.00814729	0.0332597
																															7:83748427:C_T	0.00231366	0.0663132	-1.5924e-05	0.00165717	-0.00688259	0.0337594	7:83752668:C_T	0.00232994	0.0693652	-1.85719e-05	0.00165414	-0.00797099	0.0333311
																															7:83748974:A_G	0.00231366	0.0663132	-1.5924e-05	0.00165717	-0.00688259	0.0337594	7:83751882:A_G	0.00232908	0.0692057	-1.8308e-05	0.00165476	-0.00786061	0.033377
																															7:83755276:A_C	0.00230325	0.0643516	-1.45995e-05	0.00165788	-0.00633866	0.0339595	7:83750271:C_T	0.00232476	0.0683962	-1.77645e-05	0.00165489	-0.00764146	0.0334633
																															7:83759570:C_T	0.00229766	0.0632924	-1.37415e-05	0.00165807	-0.00598067	0.034071	7:83760881:G_T	0.00232432	0.0683154	-1.83455e-05	0.00165188	-0.00789283	0.033344
																															7:83778360:C_T	0.00229451	0.0626959	-3.37625e-05	0.00158037	-0.0147144	0.0295379	7:83761087:A_ATTAT	0.00231869	0.0672598	-2.31096e-05	0.00163135	-0.00996666	0.032383
																															7:83757197:C_CCTAAGA	0.00229406	0.0626105	-2.20792e-05	0.00162303	-0.00962451	0.032494	7:83755737:G_T	0.00231621	0.066794	-1.67169e-05	0.00165529	-0.00721732	0.0336303
																															7:83753335:C_G	0.00229366	0.0625349	-1.25142e-05	0.00166186	-0.005456	0.0342694	7:83756500:C_T	0.00231612	0.0667766	-1.69954e-05	0.00165415	-0.00733787	0.0335807
																															7:83755561:A_G	0.00228932	0.0617094	-1.18379e-05	0.00166264	-0.00517094	0.0343632	7:83748427:C_T	0.00231366	0.0663132	-1.5924e-05	0.00165717	-0.00688259	0.0337594
																															7:83776972:C_T	0.00228538	0.0609606	-3.2788e-05	0.00157957	-0.0143469	0.029772	7:83748974:A_G	0.00231366	0.0663132	-1.5924e-05	0.00165717	-0.00688259	0.0337594
																															7:83759108:C_T	0.0022834	0.0605832	-1.08598e-05	0.00166363	-0.004756	0.0344893	7:83755276:A_C	0.00230325	0.0643516	-1.45995e-05	0.00165788	-0.00633866	0.0339595
																															7:83737361:A_G	0.00226372	0.0568147	1.07646e-05	0.00174759	0.00475528	0.0364221	7:83759570:C_T	0.00229766	0.0632924	-1.37415e-05	0.00165807	-0.00598067	0.034071
																															7:83753142:C_T	0.0022561	0.055347	-2.7781e-05	0.00157731	-0.0123137	0.0308458	7:83778360:C_T	0.00229451	0.0626959	-3.37625e-05	0.00158037	-0.0147144	0.0295379
																															7:83772415:C_T	0.0022406	0.0523476	-2.76945e-05	0.00157774	-0.0123603	0.0309603	7:83757197:C_CCTAAGA	0.00229406	0.0626105	-2.20792e-05	0.00162303	-0.00962451	0.032494
																															7:83761703:A_AT	0.00217568	0.0395486	-1.20247e-05	0.00161015	-0.00552686	0.0340755	7:83753335:C_G	0.00229366	0.0625349	-1.25142e-05	0.00166186	-0.005456	0.0342694
																															7:83781030:C_G	0.00158102	-0.0993659	-7.26242e-05	0.00196346	-0.0459349	0.0182131	7:83755561:A_G	0.00228932	0.0617094	-1.18379e-05	0.00166264	-0.00517094	0.0343632
																															7:83673518:C_T	0.00156724	-0.103174	-0.000111416	0.00300859	-0.0710905	0.0270103	7:83776972:C_T	0.00228538	0.0609606	-3.2788e-05	0.00157957	-0.0143469	0.029772
																															7:83691792:C_G	0.00140159	-0.151761	-6.31975e-05	0.00181724	-0.0450898	0.0180529	7:83759108:C_T	0.0022834	0.0605832	-1.08598e-05	0.00166363	-0.004756	0.0344893
																															7:83690743:A_G	0.00115377	-0.236371	-5.08428e-05	0.00162388	-0.0440666	0.0185986	7:83737361:A_G	0.00226372	0.0568147	1.07646e-05	0.00174759	0.00475528	0.0364221
																															7:83698177:C_T	0.00105577	-0.274963	-4.57875e-05	0.00153361	-0.0433688	0.0186779	7:83753142:C_T	0.0022561	0.055347	-2.7781e-05	0.00157731	-0.0123137	0.0308458
																															7:83691760:A_G	0.00103431	-0.283891	-4.46796e-05	0.00151312	-0.0431974	0.0186947	7:83772415:C_T	0.0022406	0.0523476	-2.76945e-05	0.00157774	-0.0123603	0.0309603
																															7:83786844:C_G	0.000949437	-0.321113	-3.95137e-05	0.00141765	-0.041618	0.0196559	7:83761703:A_AT	0.00217568	0.0395486	-1.20247e-05	0.00161015	-0.00552686	0.0340755
																															7:83715504:C_T	0.000774687	-0.409529	-3.1236e-05	0.00127098	-0.0403208	0.0214641	7:83765370:C_T	0.00216369	0.0371429	-7.96568e-05	0.00181863	-0.0368153	0.013273
																																						7:83765727:A_G	0.00196526	-0.00471857	-7.14243e-05	0.00171409	-0.0363435	0.0132952
																																						7:83752883:A_C	0.00187412	-0.0253795	-6.76032e-05	0.00166283	-0.0360719	0.0132897
																																						7:83726173:T_TTAGA	0.00186097	-0.0284445	-5.1635e-05	0.00132517	-0.0277463	0.0132365
																																						7:83719141:G_GA	0.00157292	-0.1016	-3.80982e-05	0.00102724	-0.0242212	0.00922623
																																						7:83673518:C_T	0.00156724	-0.103174	-0.000111416	0.00300859	-0.0710905	0.0270103
																																						7:83792154:C_T	0.0014343	-0.141729	-4.38302e-05	0.00123814	-0.0305586	0.0116755
																																						7:83691792:C_G	0.00140159	-0.151761	-6.31975e-05	0.00181724	-0.0450898	0.0180529
																																						7:83743607:C_T	0.00137837	-0.159026	-3.35192e-05	0.000969717	-0.0243179	0.00957461
																																						7:83788207:A_AAAT	0.00131674	-0.178919	-3.97973e-05	0.00117528	-0.030224	0.0116932
																																						7:83751770:A_C	0.00125256	-0.20065	-3.00729e-05	0.000914851	-0.0240092	0.00961631
																																						7:83729251:G_T	0.00125126	-0.201102	-1.13521e-05	0.00109149	-0.00907255	0.0294944
																																						7:83724567:A_ATAT	0.00124838	-0.202103	-2.94957e-05	0.000897737	-0.0236273	0.00938258
																																						7:83684267:C_G	0.00124708	-0.202554	0.000106983	0.00325141	0.0857868	0.0335699
																																						7:83749943:C_T	0.00124434	-0.203511	-2.98439e-05	0.000911016	-0.0239836	0.00961662
																																						7:83723347:A_G	0.0011874	-0.223881	-5.3707e-06	0.0010897	-0.0045231	0.0312988
																																						7:83720054:A_G	0.00118236	-0.225728	-3.5819e-06	0.00109869	-0.00302945	0.0318085
																																						7:83716429:C_T	0.00117038	-0.230156	3.14957e-06	0.00113688	0.00269106	0.0331225
																																						7:83690743:A_G	0.00115377	-0.236371	-5.08428e-05	0.00162388	-0.0440666	0.0185986
																																						7:83788198:A_T	0.00114068	-0.241334	2.66467e-05	0.000850163	0.0233605	0.00941009
																																						7:83713569:A_G	0.00113018	-0.245354	-4.33449e-06	0.0010608	-0.00383522	0.0313208
																																						7:83733117:G_T	0.001126	-0.246964	-2.65042e-05	0.000852318	-0.0235384	0.00957733
																																						7:83788438:A_T	0.00111676	-0.250546	2.59989e-05	0.00083876	0.0232806	0.00941179
																																						7:83790137:A_G	0.00111284	-0.252076	2.58931e-05	0.000836887	0.0232676	0.00941204
																																						7:83737522:C_G	0.00110833	-0.253843	-2.60276e-05	0.000844014	-0.0234837	0.00958444
																																						7:83662297:C_T	0.00107728	-0.266193	-4.75342e-05	0.001557	-0.0441241	0.0174783
																																						7:83698177:C_T	0.00105577	-0.274963	-4.57875e-05	0.00153361	-0.0433688	0.0186779
																																						7:83691760:A_G	0.00103431	-0.283891	-4.46796e-05	0.00151312	-0.0431974	0.0186947
																																						7:83741763:A_C	0.00101872	-0.290493	-2.36282e-05	0.000801254	-0.0231939	0.00963322
																																						7:83712363:A_C	0.000944195	-0.32352	-4.06977e-06	0.000929054	-0.0043103	0.0299265
																																						7:83721418:C_T	0.000942616	-0.324247	-2.11594e-05	0.000746379	-0.0224475	0.00935851
																																						7:83794493:C_T	0.000929078	-0.330536	2.0961e-05	0.000745132	0.0225611	0.00943803
																																						7:83731652:A_G	0.000868909	-0.35964	-1.95793e-05	0.000722518	-0.0225332	0.00966895
																																						7:83734329:C_T	0.00086795	-0.36012	-1.95545e-05	0.000722032	-0.0225295	0.0096698
																																						7:83732579:C_T	0.000864281	-0.361962	-1.94561e-05	0.000720008	-0.0225113	0.00966941
																																						7:83733208:A_C	0.00086353	-0.362339	-1.9431e-05	0.000719381	-0.0225018	0.00966431
																																						7:83733219:A_G	0.00086353	-0.362339	-1.9431e-05	0.000719381	-0.0225018	0.00966431
																																						7:83735893:A_G	0.000860534	-0.36385	-1.93569e-05	0.000718015	-0.0224941	0.00967221
																																						7:83735838:A_G	0.000860534	-0.36385	-1.93569e-05	0.000718015	-0.0224941	0.00967221
																																						7:83733446:C_T	0.000860023	-0.364108	-1.93422e-05	0.000717689	-0.0224903	0.00967125
																																						7:83734593:A_G	0.000858265	-0.364998	-1.92956e-05	0.000716747	-0.0224822	0.00967209
																																						7:83733777:G_T	0.000854664	-0.366825	-1.92003e-05	0.000714812	-0.0224653	0.0096741
																																						7:83734625:C_T	0.000853834	-0.367248	-1.91781e-05	0.000714354	-0.0224611	0.00967403
																																						7:83736241:A_T	0.000850798	-0.368796	-1.90976e-05	0.000712704	-0.0224467	0.00967474
																																						7:83718835:A_AAC	0.000833834	-0.37755	-1.83323e-05	0.000690428	-0.0219855	0.00941948
																																						7:83732393:A_G	0.00083142	-0.37881	-1.85805e-05	0.000701987	-0.0223479	0.00967931
																																						7:83735717:C_T	0.000830472	-0.379306	-1.85564e-05	0.000701508	-0.0223443	0.00968071
																																						7:83733302:A_G	0.000829964	-0.379572	-1.85418e-05	0.000701182	-0.0223405	0.00967977
																																						7:83732037:C_T	0.000828222	-0.380485	-1.84961e-05	0.000700243	-0.0223323	0.009681
																																						7:83732105:C_T	0.000827286	-0.380977	-1.84712e-05	0.000699725	-0.0223275	0.00968131
																																						7:83667897:C_T	0.000823403	-0.383022	-6.47532e-05	0.00244256	-0.078641	0.0326546
																																						7:83734017:C_T	0.00082208	-0.38372	-1.83344e-05	0.000696895	-0.0223024	0.00968425
																																						7:83733381:C_G	0.000819009	-0.385347	-1.82517e-05	0.000695133	-0.0222851	0.00968384
																																						7:83736587:A_T	0.000818941	-0.385383	-1.82514e-05	0.000695162	-0.0222866	0.00968535
																																						7:83737144:A_C	0.000796113	-0.397671	-1.76462e-05	0.000682362	-0.0221654	0.00969278
																																						7:83736844:C_T	0.000794908	-0.398329	-1.76161e-05	0.000681754	-0.0221612	0.00969435
																																						7:83736632:A_G	0.000794391	-0.398612	-1.76029e-05	0.000681483	-0.022159	0.00969489
																																						7:83736973:C_G	0.000787426	-0.40244	-1.74015e-05	0.000676815	-0.0220992	0.00968265
																																						7:83732274:G_T	0.000775268	-0.409203	-1.71019e-05	0.000670728	-0.0220593	0.00969785
																																						7:83714273:C_T	0.000764031	-0.415549	-1.64947e-05	0.000650675	-0.0215891	0.00940235
																																						7:83729841:A_C	0.000748106	-0.424704	-1.60965e-05	0.000642599	-0.0215163	0.00945339
																																						7:83692153:A_G	0.000745273	-0.426353	-2.86018e-05	0.00116602	-0.0383777	0.0187767
																																						7:83731323:A_AT	0.000741304	-0.428674	-1.61974e-05	0.00065078	-0.0218499	0.00970814
																																						7:83736354:A_G	0.000735855	-0.43188	-1.64742e-05	0.000663061	-0.0223879	0.00982962
																																						7:83699733:A_G	0.000734986	-0.432393	1.70853e-05	0.000684657	0.0232458	0.00988968
																																						7:83715902:A_T	0.000734181	-0.43287	-1.57425e-05	0.000634688	-0.0214423	0.00944686
																																						7:83715905:A_T	0.000734181	-0.43287	-1.57425e-05	0.000634688	-0.0214423	0.00944686
																																						7:83642972:A_G	0.000732312	-0.433977	-2.95557e-05	0.00118545	-0.0403595	0.0170672
																																						7:83724662:A_T	0.000726132	-0.437661	-1.55478e-05	0.000630919	-0.0214118	0.00948997
																																						7:83687622:C_T	0.000698558	-0.454486	-2.32824e-05	0.000993467	-0.0333292	0.0174017
																																						7:83728810:C_T	0.000692144	-0.458495	-1.46829e-05	0.000611518	-0.0212136	0.00951729
																																						7:83727575:C_G	0.00069197	-0.458604	-1.46512e-05	0.000610159	-0.0211731	0.00948836
																																						7:83721420:G_T	0.000686658	-0.461953	-1.45375e-05	0.000607977	-0.0211714	0.00950738
																																						7:83697330:C_G	0.000686642	-0.461963	-2.58394e-05	0.00110167	-0.0376315	0.018772
																																						7:83712754:G_T	0.000668537	-0.473576	-1.40155e-05	0.000593121	-0.0209645	0.00932722
																																						7:83713132:A_G	0.000655	-0.482466	-1.36982e-05	0.000586404	-0.0209132	0.00937629
																																						7:83729343:C_T	0.000650169	-0.485683	-1.35892e-05	0.000585727	-0.0209011	0.00954472
																																						7:83729205:A_C	0.000643024	-0.490485	-1.34081e-05	0.000581418	-0.0208515	0.00955019
																																						7:83782014:A_T	0.00064156	-0.491476	1.34945e-05	0.000584551	0.0210339	0.00951151
																																						7:83640160:C_G	0.000639498	-0.492875	-2.5289e-05	0.00108971	-0.0395451	0.0171479
																																						7:83713197:G_T	0.00063497	-0.495962	-1.31948e-05	0.000574389	-0.0207802	0.00938325
																																						7:83646368:C_T	0.000631698	-0.498208	-2.48387e-05	0.00107732	-0.0393205	0.017093
																																						7:83729104:A_G	0.000617829	-0.507855	-1.28025e-05	0.000567212	-0.0207217	0.0095718
																																						7:83731134:C_T	0.000616695	-0.508653	-1.29166e-05	0.000573411	-0.0209449	0.00973372
																																						7:83719623:G_T	0.000612807	-0.511402	-1.26751e-05	0.000564031	-0.0206837	0.00956983
																																						7:83714902:A_G	0.000610038	-0.51337	-1.26003e-05	0.000561912	-0.020655	0.00955071
																																						7:83720313:A_G	0.00060739	-0.51526	-1.25371e-05	0.000560641	-0.0206409	0.00957607
																																						7:83724483:C_T	0.000597002	-0.522756	-1.21855e-05	0.000549256	-0.0204112	0.00943189
																																						7:83719189:A_G	0.000595334	-0.523973	-1.22368e-05	0.000553255	-0.0205545	0.00958733
																																						7:83714420:G_T	0.000576042	-0.538288	-1.17458e-05	0.000540487	-0.0203906	0.00957028
																																						7:83729124:C_G	0.000568914	-0.543698	-1.15783e-05	0.000536862	-0.0203516	0.00962616
																																						7:83734484:A_C	0.000566989	-0.545171	-4.0648e-05	0.00186702	-0.0716911	0.031799
																																						7:83722487:A_C	0.000560737	-0.549989	-1.13702e-05	0.000531235	-0.0202772	0.00960996
																																						7:83723672:G_T	0.000555663	-0.553939	-1.12472e-05	0.000528292	-0.020241	0.00963319
																																						7:83727983:A_G	0.000553273	-0.555812	-1.11882e-05	0.00052678	-0.0202218	0.00963653
																																						7:83719680:A_G	0.000551941	-0.55686	-1.11548e-05	0.0005259	-0.0202102	0.0096365
																																						7:83719152:A_G	0.000551688	-0.557059	-1.11488e-05	0.000525744	-0.0202085	0.00963659
																																						7:83728253:A_ATG	0.000549774	-0.558568	-1.11053e-05	0.000524556	-0.0201998	0.00962753
																																						7:83725221:G_GATTC	0.000549189	-0.559032	-1.10811e-05	0.000523748	-0.0201772	0.00962238
																																						7:83730350:C_T	0.000545575	-0.561901	-1.09859e-05	0.000522053	-0.0201364	0.00971051
																																						7:83719729:C_T	0.000544115	-0.563065	-1.09612e-05	0.000520891	-0.0201449	0.00964682
																																						7:83717879:C_T	0.000540352	-0.56608	-1.08607e-05	0.000518351	-0.0200993	0.00966867
																																						7:83719881:C_T	0.000540352	-0.56608	-1.08607e-05	0.000518351	-0.0200993	0.00966867
																																						7:83720774:C_T	0.000540343	-0.566088	-1.08605e-05	0.000518346	-0.0200992	0.00966871
																																						7:83718667:C_T	0.000539256	-0.566962	-1.08403e-05	0.000517735	-0.0201023	0.00965341
																																						7:83719078:A_T	0.000538997	-0.567172	-1.08344e-05	0.00051758	-0.020101	0.00965312
																																						7:83730162:C_T	0.000537272	-0.568564	-1.07801e-05	0.000516698	-0.0200645	0.00972332
																																						7:83721051:A_G	0.00053316	-0.571903	-1.06834e-05	0.000513719	-0.020038	0.00967883
																																						7:83718342:C_T	0.000532535	-0.572413	-1.0668e-05	0.000513313	-0.0200325	0.00967973
																																						7:83719387:A_T	0.000532535	-0.572413	-1.0668e-05	0.000513313	-0.0200325	0.00967972
																																						7:83720938:A_C	0.000532524	-0.572421	-1.06677e-05	0.000513306	-0.0200324	0.00967976
																																						7:83720057:C_T	0.000532307	-0.572599	-1.06624e-05	0.000513165	-0.0200305	0.00968005
																																						7:83721292:A_T	0.000530712	-0.573903	-1.06229e-05	0.000512123	-0.0200163	0.0096821
																																						7:83713958:A_G	0.000528383	-0.575814	-1.05645e-05	0.000509902	-0.019994	0.00961873
																																						7:83722050:C_T	0.000527963	-0.576159	-1.0547e-05	0.000510269	-0.0199768	0.00971104
																																						7:83722691:A_G	0.000523399	-0.579932	-1.04342e-05	0.000507284	-0.0199354	0.00971872
																																						7:83722230:G_T	0.000523033	-0.580235	-1.04254e-05	0.000507057	-0.0199325	0.00971953
																																						7:83723597:C_T	0.000522763	-0.58046	-1.04188e-05	0.000506887	-0.0199302	0.00972048
																																						7:83721922:G_T	0.000522684	-0.580526	-1.04172e-05	0.000506855	-0.0199302	0.00972109
																																						7:83724720:C_T	0.000521272	-0.581701	-1.0382e-05	0.000505913	-0.0199167	0.00972311
																																						7:83725442:A_G	0.000520998	-0.581929	-1.03752e-05	0.000505728	-0.0199141	0.00972317
																																						7:83726968:A_G	0.000520905	-0.582007	-1.0373e-05	0.000505673	-0.0199133	0.00972375
																																						7:83725802:A_G	0.000520878	-0.58203	-1.03723e-05	0.000505655	-0.0199131	0.00972378
																																						7:83724889:C_T	0.000520878	-0.58203	-1.03723e-05	0.000505654	-0.0199131	0.00972378
																																						7:83724954:C_T	0.000520878	-0.58203	-1.03723e-05	0.000505654	-0.0199131	0.00972378
																																						7:83727392:G_T	0.000520847	-0.582055	-1.03715e-05	0.000505635	-0.0199128	0.00972387
																																						7:83729125:A_C	0.000517695	-0.584693	-1.02937e-05	0.000503653	-0.0198838	0.00973807
																																						7:83717494:A_G	0.000517145	-0.585155	1.08211e-05	0.000522709	0.0209246	0.00952458
																																						7:83714045:A_T	0.000515903	-0.5862	-1.02583e-05	0.000501786	-0.0198841	0.00963745
																																						7:83723715:A_G	0.000515899	-0.586203	-1.0249e-05	0.000502376	-0.0198663	0.00973345
																																						7:83714734:C_T	0.000512603	-0.588988	-1.01758e-05	0.000499984	-0.0198512	0.00968547
																																						7:83712535:C_T	0.000509868	-0.591312	-1.01059e-05	0.000497416	-0.0198206	0.00962344
																																						7:83730449:A_C	0.000507427	-0.593398	-1.00266e-05	0.000497034	-0.0197597	0.00982897
																																						7:83729993:C_T	0.000503505	-0.59677	-9.94663e-06	0.000494489	-0.0197548	0.00977647
																																						7:83717281:C_G	0.000488185	-0.610195	-9.55174e-06	0.000483725	-0.0195658	0.00983221
																																						7:83717559:C_T	0.00048799	-0.610369	-9.54702e-06	0.000483607	-0.019564	0.0098337
																																						7:83716240:A_AG	0.000487018	-0.611235	-9.53801e-06	0.000482585	-0.0195845	0.00973786
																																						7:83717008:C_T	0.000486447	-0.611745	-9.50894e-06	0.00048254	-0.0195477	0.00983541
																																						7:83728366:C_T	0.000484991	-0.613048	-9.4905e-06	0.000481648	-0.0195684	0.0097771
																																						7:83712684:A_G	0.00048277	-0.615042	-9.43714e-06	0.000479267	-0.0195479	0.00968782
																																						7:83717400:A_G	0.000482446	-0.615333	-9.40397e-06	0.000479796	-0.0194923	0.0098689
																																						7:83717437:C_T	0.000482446	-0.615333	-9.40397e-06	0.000479796	-0.0194923	0.00986889
																																						7:83715592:A_T	0.000480794	-0.616824	-9.37307e-06	0.000477973	-0.019495	0.00976207
																																						7:83722488:G_T	0.000472023	-0.624824	-9.17119e-06	0.000472437	-0.0194295	0.0097735
																																						7:83715972:A_G	0.000470421	-0.6263	-9.10139e-06	0.000471556	-0.0193473	0.00992734
																																						7:83716109:A_G	0.000470421	-0.6263	-9.10138e-06	0.000471556	-0.0193473	0.00992733
																																						7:83716718:C_T	0.000470395	-0.626325	-9.10073e-06	0.000471538	-0.019347	0.00992742
																																						7:83730594:A_AG	0.000466677	-0.629773	-8.99712e-06	0.000469575	-0.0192791	0.0100489
																																						7:83715597:A_G	0.00042705	-0.668328	-7.9899e-06	0.000440384	-0.0187095	0.0102097
																																						7:83781488:C_T	0.000396303	-0.700792	-1.11236e-05	0.000620653	-0.0280685	0.0135822
																																						7:83720902:A_G	0.00037692	-0.722579	1.49664e-05	0.000858528	0.0397072	0.0194793
																																						7:83723646:C_CT	0.000373324	-0.726744	-6.84498e-06	0.000401939	-0.0183352	0.0098332
																																						7:83720921:C_T	0.000360068	-0.74245	1.39213e-05	0.000818839	0.0386629	0.0191797
																																						7:83673603:C_T	0.000352376	-0.751833	2.11551e-05	0.00125925	0.0600355	0.0299515
																																						7:83699487:G_T	0.00034384	-0.762485	-1.51917e-05	0.000921041	-0.0441824	0.0227106
																																						7:83643978:A_G	0.00034122	-0.765809	-9.13317e-06	0.000567075	-0.0267662	0.0150412
																																						7:83710339:T_TTG	0.000340884	-0.766237	6.09549e-06	0.000371433	0.0178814	0.0092241
																																						7:83679546:A_G	0.000338916	-0.768752	2.01361e-05	0.00122459	0.0594133	0.0299329
																																						7:83676788:C_T	0.000323338	-0.789195	1.89768e-05	0.00118449	0.0586903	0.0299286
																																						7:83678240:G_T	0.000322311	-0.790577	1.89068e-05	0.0011822	0.0586601	0.029938
																																						7:83749074:A_G	0.000319766	-0.794021	-2.67358e-05	0.00167414	-0.0836105	0.0421483
																																						7:83637406:A_T	0.000315974	-0.799203	-3.54924e-05	0.00224053	-0.112327	0.0572186
																																						7:83693497:C_T	0.000313677	-0.802373	5.48122e-06	0.000349923	0.0174741	0.00922551
																																						7:83699172:A_C	0.000307764	-0.81064	-1.32876e-05	0.000858714	-0.0431745	0.0230759
																																						7:83723251:A_G	0.000307588	-0.810888	-5.13726e-06	0.000348602	-0.0167017	0.0107807
																																						7:83773236:A_ATCTCTC	0.000294525	-0.829742	-5.42444e-06	0.00036032	-0.0184176	0.0100849
																																						7:83705871:C_G	0.000283943	-0.845637	-4.92868e-06	0.000333212	-0.017358	0.00947713
																																						7:83639465:A_G	0.000279565	-0.852388	-5.91514e-06	0.00040738	-0.0211584	0.0120863
																																						7:83639311:C_T	0.000279565	-0.852388	-5.91517e-06	0.000407382	-0.0211585	0.0120864
																																						7:83631547:A_G	0.000276261	-0.857552	-5.82999e-06	0.000404234	-0.0211032	0.012094
																																						7:83631517:C_T	0.00027475	-0.859935	-5.7878e-06	0.00040261	-0.0210657	0.0120967
																																						7:83641548:A_G	0.00027178	-0.864657	-5.69974e-06	0.000399177	-0.0209719	0.0121074
																																						7:83638711:C_T	0.000267383	-0.871741	-5.57804e-06	0.000394345	-0.0208616	0.0121038
																																						7:83631684:A_G	0.000267126	-0.87216	-5.5727e-06	0.000394205	-0.0208617	0.0121097
																																						7:83631608:C_T	0.000266308	-0.873492	-5.54966e-06	0.000393293	-0.0208393	0.0121107
																																						7:83633375:A_AT	0.000264983	-0.875659	-5.51172e-06	0.000391491	-0.0208003	0.0120771
																																						7:83631449:C_CAAAG	0.000264668	-0.876176	-5.51081e-06	0.000392016	-0.0208216	0.0121331
																																						7:83697483:A_G	0.000263983	-0.877301	-5.012e-06	0.000355248	-0.0189861	0.0108486
																																						7:83631414:A_T	0.000254109	-0.893862	-5.21097e-06	0.000379719	-0.0205069	0.0121242
																																						7:83631651:A_T	0.000242694	-0.913827	-4.89473e-06	0.000366804	-0.0201683	0.012154
																																						7:83633000:A_G	0.000239274	-0.919992	-4.79874e-06	0.000362728	-0.0200554	0.0121555
																																						7:83632021:A_G	0.000238475	-0.921446	-4.77819e-06	0.000361933	-0.0200364	0.0121632
																																						7:83631923:C_T	0.000238475	-0.921446	-4.7782e-06	0.000361934	-0.0200365	0.0121632
																																						7:83632061:A_C	0.000238475	-0.921446	-4.77819e-06	0.000361933	-0.0200364	0.0121632
																																						7:83633599:C_T	0.000237815	-0.92265	-4.75928e-06	0.000361124	-0.0200125	0.012164
																																						7:83633641:A_G	0.000237156	-0.923854	-4.74116e-06	0.00036036	-0.0199917	0.0121653
																																						7:83631376:C_T	0.000236729	-0.924638	-4.71966e-06	0.000358903	-0.019937	0.0121136
																																						7:83632549:C_T	0.000234894	-0.928018	-4.6794e-06	0.000357766	-0.0199213	0.0121715
																																						7:83634713:A_G	0.000234369	-0.928989	-4.66514e-06	0.000357174	-0.0199051	0.012174
																																						7:83632419:A_G	0.000234336	-0.929051	-4.66407e-06	0.000357119	-0.0199034	0.0121732
																																						7:83633247:A_C	0.000234336	-0.929051	-4.66404e-06	0.000357117	-0.0199032	0.0121731
																																						7:83632351:C_T	0.000234336	-0.929051	-4.66407e-06	0.000357119	-0.0199034	0.0121732
																																						7:83633413:A_G	0.000233137	-0.931279	-4.63123e-06	0.000355729	-0.0198649	0.0121764
																																						7:83635808:A_G	0.000231485	-0.934368	-4.58758e-06	0.000353931	-0.019818	0.0121854
																																						7:83633674:C_T	0.000230956	-0.935363	-4.57157e-06	0.000353181	-0.0197941	0.0121808
																																						7:83634712:C_T	0.000225586	-0.945582	-1.24074e-05	0.000946583	-0.0550008	0.0307825
																																						7:83692938:A_G	0.000221909	-0.952721	-9.0198e-06	0.00071187	-0.0406464	0.0251371
																																						7:83692474:C_G	0.000211063	-0.974489	7.35995e-06	0.000583493	0.0348709	0.0199342
																																						7:83638998:A_G	0.000210838	-0.97495	1.79725e-05	0.00142876	0.0852429	0.0491663
																																						7:83788195:A_T	0.000205869	-0.985311	-1.35643e-05	0.00109439	-0.065888	0.0384362
																																						7:83791313:C_CCTT	0.000199496	-0.998971	-7.71353e-06	0.000631199	-0.0386651	0.0224144
																																						7:83708231:A_G	0.000179817	-1.04408	-6.7127e-06	0.000612992	-0.0373308	0.0263882
																																						7:83660194:A_G	0.000177971	-1.04856	1.56122e-05	0.00137075	0.0877231	0.0535126
																																						7:83692463:A_C	0.000171956	-1.0635	5.56153e-06	0.000497474	0.0323427	0.0198327
																																						7:83668708:A_G	0.00017169	-1.06417	-2.99065e-06	0.000288277	-0.0174189	0.0134413
																																						7:83692499:C_T	0.000170636	-1.06685	-2.8611e-06	0.000286092	-0.0167672	0.0140917
																																						7:83668381:C_T	0.000170607	-1.06692	-2.95116e-06	0.000286721	-0.017298	0.0135164
																																						7:83650739:A_G	0.000170119	-1.06816	-6.05613e-06	0.000570343	-0.0355993	0.0253977
																																						7:83641594:G_T	0.000169216	-1.07048	-2.42466e-06	0.000220963	-0.0143288	0.00912442
																																						7:83666860:A_G	0.00016899	-1.07106	-2.90644e-06	0.000284582	-0.0171989	0.0135458
																																						7:83666468:T_TTTC	0.00016879	-1.07157	-5.98254e-06	0.000566668	-0.0354436	0.0254243
																																						7:83669343:A_G	0.000167321	-1.07537	-2.85952e-06	0.000282399	-0.01709	0.0135868
																																						7:83661339:C_T	0.000166223	-1.07823	-2.79538e-06	0.000280128	-0.0168171	0.0137593
																																						7:83633225:A_G	0.000164955	-1.08155	-7.97019e-06	0.000734454	-0.0483172	0.0305932
																																						7:83708497:A_G	0.000164838	-1.08186	-3.33605e-06	0.000309241	-0.0202383	0.0130623
																																						7:83708428:A_C	0.000164779	-1.08202	-3.33443e-06	0.000309157	-0.0202358	0.0130621
																																						7:83672374:C_T	0.000162206	-1.08885	-5.66368e-06	0.000553749	-0.0349165	0.0259124
																																						7:83693203:A_G	0.000162073	-1.08921	-2.32561e-06	0.000218935	-0.0143492	0.00948059
																																						7:83644238:A_T	0.00016163	-1.0904	-5.59184e-06	0.000547118	-0.0345966	0.0255983
																																						7:83645527:A_ATG	0.000158355	-1.09929	-2.5566e-06	0.000269138	-0.0161447	0.014029
																																						7:83650759:A_G	0.000156807	-1.10356	-2.46374e-06	0.000266325	-0.0157119	0.0143356
																																						7:83650623:A_C	0.000156807	-1.10356	-2.46387e-06	0.00026634	-0.0157128	0.0143364
																																						7:83650505:C_T	0.000156807	-1.10356	-2.46385e-06	0.000266338	-0.0157127	0.0143363
																																						7:83650249:C_T	0.00015677	-1.10366	-2.46273e-06	0.000266288	-0.0157091	0.0143379
																																						7:83641329:T_TTA	0.000155963	-1.1059	-5.30068e-06	0.000532501	-0.0339867	0.0257524
																																						7:83696376:C_G	0.000155571	-1.10699	-3.00291e-06	0.000288727	-0.0193024	0.0127799
																																						7:83648513:C_CT	0.000155098	-1.10832	-2.41556e-06	0.000264033	-0.0155744	0.0143859
																																						7:83653709:A_C	0.000153694	-1.11227	-2.36174e-06	0.000262527	-0.0153665	0.0145716
																																						7:83641619:A_ACAT	0.000153617	-1.11249	-5.18245e-06	0.000527236	-0.0337362	0.0259151
																																						7:83638818:A_C	0.000153172	-1.11375	-5.1569e-06	0.000525565	-0.0336674	0.0258844
																																						7:83708238:C_T	0.000152962	-1.11434	-2.98639e-06	0.000291158	-0.0195237	0.0131565
																																						7:83679881:C_T	0.000152382	-1.11599	2.36693e-06	0.000228237	0.0155329	0.0100309
																																						7:83648043:A_G	0.000152043	-1.11696	-2.31801e-06	0.000259767	-0.0152458	0.0145402
																																						7:83649524:A_C	0.000152043	-1.11696	-2.31794e-06	0.000259759	-0.0152453	0.0145398
																																						7:83648411:C_T	0.000152043	-1.11696	-2.31795e-06	0.000259761	-0.0152454	0.0145399
																																						7:83641793:C_T	0.000150739	-1.1207	-5.01412e-06	0.000517999	-0.0332636	0.0259566
																																						7:83641122:C_G	0.000149162	-1.12527	-4.92801e-06	0.000513589	-0.0330379	0.0260197
																																						7:83660738:C_T	0.000148724	-1.12655	-2.306e-06	0.000257231	-0.0155053	0.0143012
																																						7:83650595:T_TAGAA	0.000148105	-1.12836	-2.20422e-06	0.000254135	-0.0148828	0.0146495
																																						7:83637358:C_CTCTT	0.000147843	-1.12913	-4.87429e-06	0.000510926	-0.0329694	0.0260553
																																						7:83707888:A_G	0.000147412	-1.13039	-2.82926e-06	0.000282701	-0.0191928	0.0131849
																																						7:83647566:A_T	0.000146864	-1.13201	-2.16836e-06	0.000252655	-0.0147644	0.0147206
																																						7:83646167:C_G	0.00014675	-1.13235	-2.16513e-06	0.000252503	-0.0147539	0.0147248
																																						7:83678573:C_T	0.000146321	-1.13362	2.23803e-06	0.000221194	0.0152953	0.0100234
																																						7:83644109:C_T	0.000146298	-1.13369	-4.77676e-06	0.000505707	-0.0326509	0.0261179
																																						7:83642930:C_G	0.000146077	-1.13435	-1.96356e-06	0.000196461	-0.013442	0.00914125
																																						7:83658524:A_T	0.000144207	-1.13994	-4.66279e-06	0.000500446	-0.0323339	0.0262941
																																						7:83655539:C_T	0.000144207	-1.13994	-4.66275e-06	0.000500443	-0.0323337	0.0262939
																																						7:83663031:A_G	0.000144207	-1.13994	-4.66275e-06	0.000500442	-0.0323337	0.0262939
																																						7:83662753:A_T	0.000144207	-1.13994	-4.66275e-06	0.000500442	-0.0323337	0.0262939
																																						7:83665074:A_T	0.000144207	-1.13994	-4.66275e-06	0.000500442	-0.0323337	0.0262939
																																						7:83707955:A_G	0.000143729	-1.14139	-2.71691e-06	0.000276831	-0.018903	0.0132635
																																						7:83647970:G_T	0.000143706	-1.14145	-2.07171e-06	0.000248535	-0.0144163	0.0149007
																																						7:83644954:A_G	0.000141705	-1.14754	-2.01649e-06	0.000245627	-0.0142301	0.014943
																																						7:83678335:A_C	0.000141622	-1.1478	-4.65556e-06	0.000506311	-0.0328731	0.0270114
																																						7:83787131:C_T	0.000141337	-1.14868	-2.25113e-06	0.000236617	-0.0159274	0.0119366
																																						7:83708069:C_T	0.000141226	-1.14902	-2.64647e-06	0.000272955	-0.0187393	0.0132832
																																						7:83710473:C_T	0.00014057	-1.15104	-1.96499e-06	0.000204655	-0.0139787	0.0101281
																																						7:83644265:C_G	0.000138132	-1.15864	1.80201e-06	0.00018585	0.0130455	0.008938
																																						7:83641674:A_G	0.000137777	-1.15975	-4.32409e-06	0.000482001	-0.0313846	0.0264835
																																						7:83711095:C_T	0.000137063	-1.16201	-4.32872e-06	0.000495864	-0.031582	0.0282249
																																						7:83719752:T_TG	0.000137033	-1.16211	-4.33267e-06	0.000500736	-0.0316178	0.0288134
																																						7:83678334:A_G	0.000135677	-1.16643	-4.32449e-06	0.0004886	-0.0318735	0.0272721
																																						7:83710415:A_C	0.000132159	-1.17784	-1.79127e-06	0.000194525	-0.0135539	0.010131
																																						7:83709794:A_T	0.000131555	-1.17983	-4.05447e-06	0.000477024	-0.0308195	0.0279282
																																						7:83710376:A_G	0.000130198	-1.18433	-1.74989e-06	0.000192078	-0.0134402	0.0101367
[truncated: 2 more columns]
