# Supplementary material for: The Genetic Architectures of Functional and Structural Connectivity Properties within Cerebral Resting-State Networks
Source: eNeuro. 2023 Apr 7;10(4):ENEURO.0242-22.2023. doi: 10.1523/ENEURO.0242-22.2023 (PMC10089056; doi:10.1523/ENEURO.0242-22.2023)
Supplement: Extended Data Figure 4-1 — Association p-values of all genome-wide significant (GWS) genes for RSN-FC/RSN-SC. Displayed are genes significant after Bonferroni correction for the number of genes and the number of traits tested. Entrez ID = Entrez ID of gene. CHR = chromosome. Start = start position of the gene in base pairs. Stop = end position of the gene in base pairs. N SNPs = number of SNPs in gene. N Param = number of relevant parameters used in the model. N = per gene sample size; Z = Z-value for the gene, based on its p-value; P = SNPwise mean p-value (model that uses sum of squared SNP Z-statistics as test statistic). Download Figure 4-1, XLS file. [file enu-eN-NWR-0242-22-s11.xls]

## Sheet: MAGMA GWS genes
Extended Data Figure 4-1. Association P-values of all genome-wide signficant (GWS) genes for RSN-FC/RSN-SC
Displayed are genes significant after Bonferroni correction for the number of genes and the number of traits tested Entrez ID = Entrez ID of gene; CHR = chromosome; Start = start position of the gene in base pairs; Stop = end position of the gene in base pairs; N SNPs = number of SNPs in gene; N Param = number of relevant parameters used in the model; N = per gene sample size; Z = Z-value for the…
Phenotype	Entrez ID	CHR	Start	Stop	N SNPs	N Param	N	Z	P Multi
Default mode network-FC	348	19	45409039	45412650	6	3	23112	5.1322	1.4318e-07
Visual network-FC	341	19	45417577	45422606	10	4	22927	5.149	1.3094e-07
Visual network-SC	10371	7	83587659	84122040	1996	122	22744	5.6302	9.0003e-09
	9679	10	126307861	126432930	295	33	22707	5.6177	9.6739e-09
	399818	10	126434336	126480439	92	12	22764	6.6403	1.565e-11
