# Supplementary material for: The Genetic Architectures of Functional and Structural Connectivity Properties within Cerebral Resting-State Networks
Source: eNeuro. 2023 Apr 7;10(4):ENEURO.0242-22.2023. doi: 10.1523/ENEURO.0242-22.2023 (PMC10089056; doi:10.1523/ENEURO.0242-22.2023)
Supplement: Extended Data Figure 4-2 — Bivariate local genetic correlations from LAVA between summary statistics of Alzheimer’s disease and default mode network-FC. Locus = locus number. chr = chromosome of locus. start = basepair start position of the locus. stop = basepair end position of the locus. n.snps = number of snps within the locus. n.pcs = number of PCs within the locus. phen1 = one of the two phenotypes involved in the bivariate rg. phen2 = one of the two phenotypes involved in the bivariate rg. rho = local genetic correlation. rho.lower and rho.upper = 95% confidence interval of rho. r2 = proportion of genetic signal for phen1 that is explained by phen2. r2 lower and upper = 95% confidence interval of r2. ci.lower and ci.lower = 95% confidence interval for partial correlation coefficient. P = p-value for local rg. Download Figure 4-2, XLS file. [file enu-eN-NWR-0242-22-s12.xls]

## Sheet: Local rg AD
Extended Data Figure 4-2. Bivariate local genetic correlations from LAVA between summary statistics of Alzheimer's Disease and default mode network-FC
Locus = locus number; chr = chromosome of locus; start = basepair start position of the locus; stop = basepair end position of the locus; n.snps = number of snps within the locus; n.pcs = number of PCs within the locus; phen1 = one of the two phenotypes involved in the bivariate rg; phen2 = one of the two phenotypes involved in the bivariate rg; rho = local genetic correlation; rho.lower and rho.…
Local rg between ALZ and default mode network-FC
locus	chr	start	stop	n.snps	n.pcs	phen1	phen2	rho	rho.lower	rho.upper	r2	r2.lower	r2.upper	p
2351	19	45040933	45893307	1880	235	FC Default	ALZ	-0.562175	-0.8247	-0.38121	0.316041	0.14532	0.68013	9.22521e-09
1800	12	64403858	66114643	2447	224	FC Default	ALZ	0.685572	0.35028	1	0.470009	0.1227	1	0.000324509
20	1	18427821	19238924	2281	274	FC Default	ALZ	0.0678191	-0.29727	0.43261	0.00459942	0	0.20289	0.699856
156	1	202583885	204092537	3120	289	FC Default	ALZ	0.0300078	-0.27996	0.35196	0.000900469	0	0.13955	0.844052
212	2	7966710	8978798	2025	255	FC Default	ALZ	-0.040124	-0.34582	0.26958	0.00160994	0	0.13196	0.790044
275	2	68877775	70756283	3434	239	FC Default	ALZ	-0.304551	-0.68772	0.03785	0.0927513	0	0.47296	0.0802672
336	2	145977921	147252196	1989	167	FC Default	ALZ	0.0635273	-0.17718	0.31267	0.00403572	0	0.09844	0.600169
429	3	6421146	7529554	3039	239	FC Default	ALZ	0.00600333	-0.41164	0.42937	3.604e-05	0	0.23648	0.975782
449	3	28649811	29877022	3625	275	FC Default	ALZ	0.109959	-0.20746	0.44729	0.0120909	0	0.20194	0.491995
472	3	59998584	60571139	2010	223	FC Default	ALZ	-0.0586196	-0.29254	0.17274	0.00343626	0	0.0876	0.612894
519	3	113657666	115649909	3227	268	FC Default	ALZ	0.210675	-0.18295	0.64812	0.0443839	0	0.42012	0.275904
583	3	185709997	186602045	1912	246	FC Default	ALZ	-0.183386	-0.57945	0.1742	0.0336304	0	0.33609	0.304764
584	3	186602046	187939199	3405	309	FC Default	ALZ	-0.0715547	-0.41891	0.26594	0.00512008	0	0.18187	0.660022
590	3	193122091	194217140	2718	287	FC Default	ALZ	0.189816	-0.1985	0.62656	0.0360303	0	0.39349	0.323752
724	4	135809543	137400031	3455	179	FC Default	ALZ	0.264915	-0.0749	0.63825	0.0701799	0	0.40737	0.129912
768	4	184338585	185483262	3277	324	FC Default	ALZ	0.1539	-0.16089	0.49965	0.0236853	0	0.25015	0.332299
770	4	186232883	186881568	1886	244	FC Default	ALZ	0.19562	-0.19357	0.63263	0.0382672	0	0.40129	0.317721
789	5	13608148	14910295	2806	247	FC Default	ALZ	-0.148562	-0.56086	0.23318	0.0220705	0	0.31471	0.423101
791	5	16592320	17803477	2680	282	FC Default	ALZ	0.133623	-0.25757	0.55294	0.0178552	0	0.31037	0.480328
809	5	37925488	39438985	3142	244	FC Default	ALZ	0.16342	-0.24079	0.59826	0.026706	0	0.35836	0.412812
880	5	123191942	124109485	2007	216	FC Default	ALZ	0.0274214	-0.3422	0.41014	0.000751935	0	0.19381	0.879104
943	6	19449153	20418020	2321	239	FC Default	ALZ	0.0343269	-0.30762	0.38075	0.00117834	0	0.1617	0.837955
972	6	36346354	37570051	2901	248	FC Default	ALZ	0.295719	-0.06498	0.7055	0.0874498	0	0.49772	0.106259
976	6	40778402	42103738	3081	282	FC Default	ALZ	0.133684	-0.13696	0.43093	0.0178714	0	0.18631	0.333757
1053	6	123854858	125365054	3228	281	FC Default	ALZ	0.00628656	-0.3889	0.41554	3.95209e-05	0	0.22389	0.973853
1078	6	154462011	155523957	2622	275	FC Default	ALZ	0.176211	-0.18587	0.57285	0.0310502	0	0.32825	0.327372
1089	6	165835954	166853325	2920	252	FC Default	ALZ	-0.213463	-0.62336	0.17603	0.0455666	0	0.39035	0.266425
1099	7	4139432	4938442	2613	266	FC Default	ALZ	-0.233774	-0.53628	0.05032	0.0546501	0	0.28759	0.103994
1152	7	54550501	55161394	1879	118	FC Default	ALZ	-0.0466688	-0.45974	0.36244	0.00217798	0	0.24156	0.80916
1162	7	67474723	68569224	3596	222	FC Default	ALZ	0.131777	-0.29175	0.59073	0.0173651	0	0.35426	0.515141
1164	7	70144615	71215741	3018	227	FC Default	ALZ	-0.0501637	-0.40893	0.29977	0.0025164	0	0.18277	0.772943
1209	7	130418705	131856481	3022	295	FC Default	ALZ	0.133989	-0.2148	0.51215	0.0179532	0	0.26319	0.433297
1227	7	154407488	155280610	2946	298	FC Default	ALZ	-0.275869	-0.75042	0.13194	0.0761036	0	0.56314	0.179236
1228	7	155280611	156344386	2936	315	FC Default	ALZ	0.151859	-0.24035	0.57319	0.0230611	0	0.33129	0.426508
1230	7	157199332	158031247	2551	250	FC Default	ALZ	0.057255	-0.23815	0.35844	0.00327814	0	0.13323	0.695116
1296	8	59555978	60476248	1789	171	FC Default	ALZ	-0.182779	-0.49782	0.12726	0.0334081	0	0.24783	0.239367
1363	8	138564844	139404631	2493	213	FC Default	ALZ	0.104307	-0.25812	0.48366	0.0108799	0	0.23807	0.560734
1365	8	140355989	141527881	2718	258	FC Default	ALZ	0.150966	-0.23892	0.5896	0.0227908	0	0.34862	0.437499
1453	9	109150718	110630150	3456	303	FC Default	ALZ	0.282582	-0.07887	0.72628	0.0798525	0	0.52748	0.131164
1483	9	138995792	140097759	1876	226	FC Default	ALZ	-0.0455868	-0.46346	0.36077	0.00207816	0	0.24048	0.814927
1554	10	72659224	73514214	2389	286	FC Default	ALZ	-0.474342	-0.85096	-0.14374	0.225	0.02101	0.72414	0.00476369
1575	10	97040173	98005994	2293	156	FC Default	ALZ	-0.469496	-0.90639	-0.10104	0.220426	0.01127	0.82155	0.0147773
1838	12	108183189	109031819	2165	169	FC Default	ALZ	-0.277294	-0.70535	0.10929	0.0768922	0	0.49752	0.153676
1855	12	127545378	128372588	2297	255	FC Default	ALZ	-0.253112	-0.73911	0.18986	0.0640659	0	0.54666	0.229248
1912	13	71976863	73114509	2210	215	FC Default	ALZ	0.153355	-0.20786	0.53205	0.0235177	0	0.28442	0.390201
1964	14	30831155	32382245	2954	179	FC Default	ALZ	0.0152298	-0.39542	0.44194	0.000231946	0	0.23083	0.938439
2022	14	95946793	97174314	3440	280	FC Default	ALZ	0.24009	-0.14769	0.66887	0.0576433	0	0.44738	0.21174
2044	15	33484268	34410072	2705	258	FC Default	ALZ	0.530479	0.18002	0.96129	0.281408	0.03257	0.92408	0.00418808
2048	15	37962916	39238840	2778	268	FC Default	ALZ	0.243758	-0.08968	0.62541	0.0594181	0	0.39114	0.155611
2097	15	98025685	98828261	2594	243	FC Default	ALZ	-0.0862966	-0.48155	0.30782	0.0074471	0	0.24482	0.648552
2105	16	3379997	4816145	2816	278	FC Default	ALZ	-0.206528	-0.50337	0.0793	0.0426538	0	0.25338	0.150383
2117	16	12793150	13893407	3332	245	FC Default	ALZ	-0.167772	-0.55994	0.20475	0.0281474	0	0.31432	0.3573
2132	16	49010762	50467033	2816	268	FC Default	ALZ	0.0989725	-0.24328	0.44709	0.00979556	0	0.20397	0.5548
2180	17	6305079	7264458	2237	262	FC Default	ALZ	-0.0259681	-0.40137	0.35631	0.00067434	0	0.19513	0.885328
2186	17	12676354	13648446	3054	279	FC Default	ALZ	-0.171697	-0.48652	0.12405	0.0294797	0	0.23671	0.253557
2187	17	13648447	14508610	2435	245	FC Default	ALZ	-0.197362	-0.4803	0.0745	0.0389519	0	0.23069	0.151617
2198	17	31318754	32356061	2729	276	FC Default	ALZ	0.28934	-0.12436	0.77701	0.0837175	0	0.60375	0.161746
2228	17	71466954	72383472	2393	308	FC Default	ALZ	0.0547203	-0.28164	0.39858	0.00299431	0	0.16859	0.740274
2241	18	2839843	3722828	2251	282	FC Default	ALZ	0.0797338	-0.32668	0.48752	0.00635748	0	0.25047	0.674559
2248	18	9816165	10675548	2374	285	FC Default	ALZ	-0.223161	-0.5073	0.05007	0.049801	0	0.25736	0.108198
2266	18	36056933	37679127	2777	168	FC Default	ALZ	0.125638	-0.17391	0.45374	0.0157849	0	0.20777	0.403376
2299	18	71491861	72785206	2744	266	FC Default	ALZ	-0.171554	-0.5638	0.19839	0.0294306	0	0.31916	0.343836
2308	19	1515921	2253174	1539	243	FC Default	ALZ	-0.126844	-0.39412	0.12789	0.0160895	0	0.15537	0.330098
2310	19	3085447	3893909	2015	271	FC Default	ALZ	-0.27105	-0.63542	0.04847	0.0734681	0	0.40376	0.0983046
2340	19	33785836	34633274	2290	223	FC Default	ALZ	0.0178549	-0.37329	0.41191	0.000318798	0	0.20855	0.924264
2369	20	60795	884241	2262	309	FC Default	ALZ	-0.357226	-0.72095	-0.04733	0.12761	0.0034	0.51977	0.026945
2382	20	12353962	13202335	2538	196	FC Default	ALZ	-0.123615	-0.49423	0.23939	0.0152806	0	0.24764	0.486564
2401	20	35990262	37253657	2243	222	FC Default	ALZ	-0.243133	-0.6123	0.08718	0.0591138	0	0.37549	0.141791
2423	20	57924038	58780894	1899	255	FC Default	ALZ	0.130458	-0.22139	0.51737	0.0170194	0	0.26854	0.462092
2426	20	60125334	60766557	1872	241	FC Default	ALZ	0.172498	-0.27621	0.68311	0.0297556	0	0.46866	0.424391
2453	21	39252060	40480831	2870	269	FC Default	ALZ	0.0280607	-0.40393	0.47341	0.000787405	0	0.26535	0.891297
