# Supplementary material for: The Genetic Architectures of Functional and Structural Connectivity Properties within Cerebral Resting-State Networks
Source: eNeuro. 2023 Apr 7;10(4):ENEURO.0242-22.2023. doi: 10.1523/ENEURO.0242-22.2023 (PMC10089056; doi:10.1523/ENEURO.0242-22.2023)
Supplement: Extended Data Figure 4-4 — Results of MAGMA’s gene-set analysis for FC/SC within RSNs in all curated and gene-ontology gene-sets from MSigDB (sets C2 and C5). Gene set = set tested to be associated with cerebellar volume gene-based GWAS sumstats. N genes = number of genes used in the analysis. Beta = effect size. Beta SD = standardized effect size. SE = standard error. P = p-value. Download Figure 4-4, XLS file. [file enu-eN-NWR-0242-22-s13.xls]

## Sheet: GSA pathways
Extended Data Figure 4-4. Results of MAGMA's gene-set analysis for FC/SC within RSNs in all curated and gene-ontology gene-sets from MSigDB (sets C2 & C5)
Gene set = set tested to be associated with cerebellar volume gene-based GWAS sumstats; N genes = number of genes used in the analysis; Beta = effect size; Beta SD = standardised effect size; SE = standard error; P = p-value.
FC within Default mode network							FC within dorsal attention network							FC within frontoparietal network							FC within limbic network							FC within somatomotor network							FC within ventral attention network							FC within visual network							SC within Default mode network
Gene set	N genes	Beta	Beta SD	SE	P		Gene set	N genes	Beta	Beta SD	SE	P		Gene set	N genes	Beta	Beta SD	SE	P		Gene set	N genes	Beta	Beta SD	SE	P		Gene set	N genes	Beta	Beta SD	SE	P		Gene set	N genes	Beta	Beta SD	SE	P		Gene set	N genes	Beta	Beta SD	SE	P		Gene set
KEGG_GLYCOLYSIS_GLUCONEOGENE...	61	0.16701	0.0094854	0.1078	0.060676		KEGG_GLYCOLYSIS_GLUCONEOGENE...	61	0.12335	0.0070058	0.10632	0.12299		KEGG_GLYCOLYSIS_GLUCONEOGENE...	61	0.0028901	0.00016415	0.10596	0.48912		KEGG_GLYCOLYSIS_GLUCONEOGENE...	61	-0.1503	-0.0085365	0.10601	0.92186		KEGG_GLYCOLYSIS_GLUCONEOGENE...	61	-0.084497	-0.0047991	0.10551	0.78838		KEGG_GLYCOLYSIS_GLUCONEOGENE...	61	-0.083484	-0.0047416	0.10696	0.78245		KEGG_GLYCOLYSIS_GLUCONEOGENE...	61	0.079899	0.0045379	0.10644	0.22644		KEGG_GLYCOLYSIS_GLUCONEOGENE...
KEGG_CITRATE_CYCLE_TCA_CYCLE	30	0.021409	0.00085342	0.14316	0.44056		KEGG_CITRATE_CYCLE_TCA_CYCLE	30	0.0011549	4.6037e-05	0.14118	0.49674		KEGG_CITRATE_CYCLE_TCA_CYCLE	30	0.19214	0.0076591	0.14069	0.086036		KEGG_CITRATE_CYCLE_TCA_CYCLE	30	0.2386	0.0095114	0.14077	0.045047		KEGG_CITRATE_CYCLE_TCA_CYCLE	30	-0.083208	-0.0033169	0.14011	0.7237		KEGG_CITRATE_CYCLE_TCA_CYCLE	30	0.26673	0.010632	0.14202	0.030195		KEGG_CITRATE_CYCLE_TCA_CYCLE	30	-0.062714	-0.0025	0.14134	0.67137		KEGG_CITRATE_CYCLE_TCA_CYCLE
KEGG_PENTOSE_PHOSPHATE_PATHW...	27	-0.068462	-0.0025893	0.15152	0.67431		KEGG_PENTOSE_PHOSPHATE_PATHW...	27	-0.0036621	-0.0001385	0.14943	0.50978		KEGG_PENTOSE_PHOSPHATE_PATHW...	27	0.22897	0.0086597	0.14891	0.062073		KEGG_PENTOSE_PHOSPHATE_PATHW...	27	-0.0032549	-0.0001231	0.149	0.50871		KEGG_PENTOSE_PHOSPHATE_PATHW...	27	-0.23764	-0.0089878	0.14828	0.94549		KEGG_PENTOSE_PHOSPHATE_PATHW...	27	-0.074397	-0.0028137	0.15033	0.68966		KEGG_PENTOSE_PHOSPHATE_PATHW...	27	0.15816	0.0059816	0.14959	0.1452		KEGG_PENTOSE_PHOSPHATE_PATHW...
KEGG_PENTOSE_AND_GLUCURONATE...	27	0.058938	0.0022291	0.21982	0.3943		KEGG_PENTOSE_AND_GLUCURONATE...	27	0.030965	0.0011711	0.21678	0.44321		KEGG_PENTOSE_AND_GLUCURONATE...	27	-0.04725	-0.001787	0.21604	0.58656		KEGG_PENTOSE_AND_GLUCURONATE...	27	0.18676	0.0070634	0.21615	0.1938		KEGG_PENTOSE_AND_GLUCURONATE...	27	0.034891	0.0013196	0.21513	0.43558		KEGG_PENTOSE_AND_GLUCURONATE...	27	-0.02716	-0.0010272	0.21809	0.54955		KEGG_PENTOSE_AND_GLUCURONATE...	27	0.16421	0.0062105	0.21702	0.22463		KEGG_PENTOSE_AND_GLUCURONATE...
KEGG_FRUCTOSE_AND_MANNOSE_ME...	34	0.1446	0.0061358	0.13781	0.14703		KEGG_FRUCTOSE_AND_MANNOSE_ME...	34	-0.1467	-0.0062249	0.1359	0.8598		KEGG_FRUCTOSE_AND_MANNOSE_ME...	34	-0.10156	-0.0043096	0.13544	0.77333		KEGG_FRUCTOSE_AND_MANNOSE_ME...	34	-0.044182	-0.0018748	0.13552	0.6278		KEGG_FRUCTOSE_AND_MANNOSE_ME...	34	-0.15928	-0.0067586	0.13487	0.88119		KEGG_FRUCTOSE_AND_MANNOSE_ME...	34	-0.26891	-0.011411	0.13671	0.9754		KEGG_FRUCTOSE_AND_MANNOSE_ME...	34	-0.11898	-0.0050486	0.13606	0.80906		KEGG_FRUCTOSE_AND_MANNOSE_ME...
KEGG_GALACTOSE_METABOLISM	26	-0.051664	-0.0019175	0.16462	0.62318		KEGG_GALACTOSE_METABOLISM	26	0.089874	0.0033356	0.16234	0.28993		KEGG_GALACTOSE_METABOLISM	26	-0.0010224	-3.7946e-05	0.16179	0.50252		KEGG_GALACTOSE_METABOLISM	26	-0.00109	-4.0456e-05	0.16188	0.50269		KEGG_GALACTOSE_METABOLISM	26	-0.0044387	-0.00016474	0.16111	0.51099		KEGG_GALACTOSE_METABOLISM	26	-0.10318	-0.0038295	0.16332	0.73622		KEGG_GALACTOSE_METABOLISM	26	-0.14317	-0.0053137	0.16253	0.81081		KEGG_GALACTOSE_METABOLISM
KEGG_ASCORBATE_AND_ALDARATE_...	24	0.1796	0.0064047	0.24645	0.23308		KEGG_ASCORBATE_AND_ALDARATE_...	24	0.12734	0.004541	0.24305	0.30017		KEGG_ASCORBATE_AND_ALDARATE_...	24	-0.07558	-0.0026952	0.24222	0.62249		KEGG_ASCORBATE_AND_ALDARATE_...	24	-0.18983	-0.0067694	0.24235	0.78327		KEGG_ASCORBATE_AND_ALDARATE_...	24	0.1253	0.0044683	0.2412	0.30171		KEGG_ASCORBATE_AND_ALDARATE_...	24	0.26132	0.0093188	0.24451	0.1426		KEGG_ASCORBATE_AND_ALDARATE_...	24	0.33246	0.011856	0.24331	0.085916		KEGG_ASCORBATE_AND_ALDARATE_...
KEGG_FATTY_ACID_METABOLISM	42	-0.040009	-0.0018865	0.11972	0.63088		KEGG_FATTY_ACID_METABOLISM	42	0.11147	0.0052562	0.11807	0.17255		KEGG_FATTY_ACID_METABOLISM	42	0.067591	0.003187	0.11766	0.28284		KEGG_FATTY_ACID_METABOLISM	42	-0.088251	-0.0041612	0.11773	0.77325		KEGG_FATTY_ACID_METABOLISM	42	0.2043	0.009633	0.11716	0.040608		KEGG_FATTY_ACID_METABOLISM	42	-0.030885	-0.0014563	0.11878	0.60257		KEGG_FATTY_ACID_METABOLISM	42	0.22958	0.010825	0.11819	0.026048		KEGG_FATTY_ACID_METABOLISM
KEGG_STEROID_BIOSYNTHESIS	17	0.020757	0.00062307	0.17738	0.45342		KEGG_STEROID_BIOSYNTHESIS	17	-0.35799	-0.010746	0.17491	0.97965		KEGG_STEROID_BIOSYNTHESIS	17	0.37295	0.011195	0.17431	0.016201		KEGG_STEROID_BIOSYNTHESIS	17	-0.18661	-0.0056018	0.17442	0.85765		KEGG_STEROID_BIOSYNTHESIS	17	-0.013068	-0.00039228	0.1736	0.53		KEGG_STEROID_BIOSYNTHESIS	17	0.16891	0.0050703	0.17598	0.16858		KEGG_STEROID_BIOSYNTHESIS	17	0.072998	0.0021913	0.17513	0.33841		KEGG_STEROID_BIOSYNTHESIS
KEGG_PRIMARY_BILE_ACID_BIOSY...	16	-0.06306	-0.0018365	0.19048	0.6297		KEGG_PRIMARY_BILE_ACID_BIOSY...	16	0.26286	0.0076552	0.18784	0.080857		KEGG_PRIMARY_BILE_ACID_BIOSY...	16	-0.16052	-0.0046747	0.1872	0.80439		KEGG_PRIMARY_BILE_ACID_BIOSY...	16	0.012445	0.00036242	0.18731	0.47352		KEGG_PRIMARY_BILE_ACID_BIOSY...	16	0.2022	0.0058885	0.18641	0.13904		KEGG_PRIMARY_BILE_ACID_BIOSY...	16	0.0095436	0.00027794	0.18898	0.47986		KEGG_PRIMARY_BILE_ACID_BIOSY...	16	0.47485	0.013829	0.18803	0.0057825		KEGG_PRIMARY_BILE_ACID_BIOSY...
KEGG_STEROID_HORMONE_BIOSYNT...	54	-0.071451	-0.0038189	0.12538	0.71561		KEGG_STEROID_HORMONE_BIOSYNT...	54	-0.035563	-0.0019007	0.12365	0.61317		KEGG_STEROID_HORMONE_BIOSYNT...	54	0.10875	0.0058125	0.12323	0.18875		KEGG_STEROID_HORMONE_BIOSYNT...	54	0.043186	0.0023082	0.1233	0.36307		KEGG_STEROID_HORMONE_BIOSYNT...	54	-0.11937	-0.0063801	0.12271	0.83467		KEGG_STEROID_HORMONE_BIOSYNT...	54	0.018214	0.00097347	0.1244	0.4418		KEGG_STEROID_HORMONE_BIOSYNT...	54	0.10692	0.0057146	0.12379	0.19388		KEGG_STEROID_HORMONE_BIOSYNT...
KEGG_OXIDATIVE_PHOSPHORYLATI...	116	0.036254	0.0028353	0.067169	0.29469		KEGG_OXIDATIVE_PHOSPHORYLATI...	116	0.010782	0.00084321	0.066243	0.43535		KEGG_OXIDATIVE_PHOSPHORYLATI...	116	-0.0090171	-0.0007052	0.066016	0.55432		KEGG_OXIDATIVE_PHOSPHORYLATI...	116	0.080966	0.0063321	0.06605	0.11014		KEGG_OXIDATIVE_PHOSPHORYLATI...	116	0.1227	0.0095961	0.065731	0.030979		KEGG_OXIDATIVE_PHOSPHORYLATI...	116	-0.014244	-0.001114	0.066642	0.58462		KEGG_OXIDATIVE_PHOSPHORYLATI...	116	0.0075538	0.00059076	0.066318	0.45466		KEGG_OXIDATIVE_PHOSPHORYLATI...
KEGG_PURINE_METABOLISM	156	0.007635	0.00069171	0.062255	0.4512		KEGG_PURINE_METABOLISM	156	0.092583	0.0083877	0.061391	0.065775		KEGG_PURINE_METABOLISM	156	-0.077238	-0.0069976	0.061182	0.8966		KEGG_PURINE_METABOLISM	156	0.047826	0.0043329	0.061218	0.21734		KEGG_PURINE_METABOLISM	156	0.051814	0.0046942	0.060926	0.19755		KEGG_PURINE_METABOLISM	156	0.086246	0.0078136	0.061762	0.081301		KEGG_PURINE_METABOLISM	156	-0.11437	-0.010361	0.061458	0.96861		KEGG_PURINE_METABOLISM
KEGG_PYRIMIDINE_METABOLISM	95	-0.013784	-0.00097613	0.073991	0.57389		KEGG_PYRIMIDINE_METABOLISM	95	0.037408	0.002649	0.072969	0.3041		KEGG_PYRIMIDINE_METABOLISM	95	-0.01275	-0.00090289	0.07272	0.56959		KEGG_PYRIMIDINE_METABOLISM	95	-0.082443	-0.0058382	0.072758	0.87141		KEGG_PYRIMIDINE_METABOLISM	95	0.041136	0.002913	0.072413	0.285		KEGG_PYRIMIDINE_METABOLISM	95	0.010044	0.00071128	0.07341	0.44559		KEGG_PYRIMIDINE_METABOLISM	95	-0.11867	-0.0084033	0.073047	0.94786		KEGG_PYRIMIDINE_METABOLISM
KEGG_ALANINE_ASPARTATE_AND_G...	32	0.018226	0.00075035	0.13961	0.44807		KEGG_ALANINE_ASPARTATE_AND_G...	32	-0.13207	-0.005437	0.13768	0.83128		KEGG_ALANINE_ASPARTATE_AND_G...	32	-0.11347	-0.0046713	0.13721	0.79587		KEGG_ALANINE_ASPARTATE_AND_G...	32	0.01502	0.00061834	0.13729	0.45644		KEGG_ALANINE_ASPARTATE_AND_G...	32	0.35543	0.014632	0.13661	0.0046399		KEGG_ALANINE_ASPARTATE_AND_G...	32	0.050408	0.0020752	0.13851	0.35796		KEGG_ALANINE_ASPARTATE_AND_G...	32	0.030773	0.0012669	0.13784	0.41167		KEGG_ALANINE_ASPARTATE_AND_G...
KEGG_GLYCINE_SERINE_AND_THRE...	31	0.011691	0.00047373	0.14185	0.46716		KEGG_GLYCINE_SERINE_AND_THRE...	31	0.077776	0.0031516	0.13989	0.28912		KEGG_GLYCINE_SERINE_AND_THRE...	31	0.1433	0.0058067	0.13941	0.152		KEGG_GLYCINE_SERINE_AND_THRE...	31	-0.19531	-0.0079142	0.13948	0.91927		KEGG_GLYCINE_SERINE_AND_THRE...	31	0.097217	0.0039393	0.13882	0.24188		KEGG_GLYCINE_SERINE_AND_THRE...	31	-0.0038171	-0.00015467	0.14073	0.51082		KEGG_GLYCINE_SERINE_AND_THRE...	31	0.26461	0.010722	0.14004	0.029416		KEGG_GLYCINE_SERINE_AND_THRE...
KEGG_CYSTEINE_AND_METHIONINE...	34	0.18828	0.0079893	0.13691	0.084541		KEGG_CYSTEINE_AND_METHIONINE...	34	0.015951	0.00067685	0.13503	0.45298		KEGG_CYSTEINE_AND_METHIONINE...	34	0.15012	0.0063702	0.13456	0.13229		KEGG_CYSTEINE_AND_METHIONINE...	34	0.040352	0.0017123	0.13464	0.3822		KEGG_CYSTEINE_AND_METHIONINE...	34	0.16816	0.0071357	0.13399	0.10474		KEGG_CYSTEINE_AND_METHIONINE...	34	0.040722	0.001728	0.13584	0.38218		KEGG_CYSTEINE_AND_METHIONINE...	34	0.1168	0.0049561	0.13518	0.19379		KEGG_CYSTEINE_AND_METHIONINE...
KEGG_VALINE_LEUCINE_AND_ISOL...2	43	0.18345	0.0087521	0.11708	0.058573		KEGG_VALINE_LEUCINE_AND_ISOL...2	43	0.16534	0.007888	0.11546	0.076081		KEGG_VALINE_LEUCINE_AND_ISOL...2	43	0.045907	0.0021902	0.11507	0.34497		KEGG_VALINE_LEUCINE_AND_ISOL...2	43	0.073853	0.0035234	0.11513	0.26062		KEGG_VALINE_LEUCINE_AND_ISOL...2	43	0.16413	0.0078306	0.11458	0.076011		KEGG_VALINE_LEUCINE_AND_ISOL...2	43	-0.032682	-0.0015592	0.11616	0.61078		KEGG_VALINE_LEUCINE_AND_ISOL...2	43	0.0029664	0.00014152	0.1156	0.48976		KEGG_VALINE_LEUCINE_AND_ISOL...2
KEGG_VALINE_LEUCINE_AND_ISOL...1	11	0.31696	0.0076547	0.24059	0.09386		KEGG_VALINE_LEUCINE_AND_ISOL...1	11	-0.35189	-0.0084982	0.23727	0.93096		KEGG_VALINE_LEUCINE_AND_ISOL...1	11	-0.050521	-0.0012201	0.23647	0.58459		KEGG_VALINE_LEUCINE_AND_ISOL...1	11	0.021139	0.00051052	0.2366	0.4644		KEGG_VALINE_LEUCINE_AND_ISOL...1	11	0.091673	0.0022139	0.23547	0.34853		KEGG_VALINE_LEUCINE_AND_ISOL...1	11	0.32965	0.0079611	0.2387	0.083647		KEGG_VALINE_LEUCINE_AND_ISOL...1	11	-0.064956	-0.0015687	0.23755	0.60774		KEGG_VALINE_LEUCINE_AND_ISOL...1
KEGG_LYSINE_DEGRADATION	44	-0.14144	-0.0068259	0.1168	0.88705		KEGG_LYSINE_DEGRADATION	44	0.19153	0.0092431	0.11518	0.048173		KEGG_LYSINE_DEGRADATION	44	0.19528	0.0094237	0.11478	0.044457		KEGG_LYSINE_DEGRADATION	44	0.007892	0.00038086	0.11486	0.47261		KEGG_LYSINE_DEGRADATION	44	-0.029064	-0.0014026	0.11431	0.60035		KEGG_LYSINE_DEGRADATION	44	0.15895	0.0076705	0.11588	0.085088		KEGG_LYSINE_DEGRADATION	44	0.29053	0.014021	0.1153	0.0058741		KEGG_LYSINE_DEGRADATION
KEGG_ARGININE_AND_PROLINE_ME...	54	0.18183	0.0097183	0.10936	0.048194		KEGG_ARGININE_AND_PROLINE_ME...	54	0.090507	0.0048374	0.10785	0.20069		KEGG_ARGININE_AND_PROLINE_ME...	54	0.0014749	7.8831e-05	0.10749	0.49453		KEGG_ARGININE_AND_PROLINE_ME...	54	0.057709	0.0030844	0.10754	0.29578		KEGG_ARGININE_AND_PROLINE_ME...	54	0.1115	0.0059595	0.10703	0.14876		KEGG_ARGININE_AND_PROLINE_ME...	54	0.10406	0.0055618	0.1085	0.16877		KEGG_ARGININE_AND_PROLINE_ME...	54	-0.056649	-0.0030278	0.10798	0.70008		KEGG_ARGININE_AND_PROLINE_ME...
KEGG_HISTIDINE_METABOLISM	29	0.14358	0.0056275	0.15486	0.17692		KEGG_HISTIDINE_METABOLISM	29	0.040964	0.0016055	0.15272	0.39427		KEGG_HISTIDINE_METABOLISM	29	0.058925	0.0023095	0.1522	0.34932		KEGG_HISTIDINE_METABOLISM	29	0.028628	0.001122	0.15228	0.42544		KEGG_HISTIDINE_METABOLISM	29	0.10858	0.0042558	0.15156	0.23686		KEGG_HISTIDINE_METABOLISM	29	-0.050461	-0.0019778	0.15364	0.62871		KEGG_HISTIDINE_METABOLISM	29	-0.34032	-0.013338	0.15287	0.98699		KEGG_HISTIDINE_METABOLISM
KEGG_TYROSINE_METABOLISM	42	0.15951	0.0075212	0.14234	0.13123		KEGG_TYROSINE_METABOLISM	42	-0.00042402	-1.9993e-05	0.14038	0.50121		KEGG_TYROSINE_METABOLISM	42	-0.16154	-0.0076167	0.13989	0.87588		KEGG_TYROSINE_METABOLISM	42	0.088365	0.0041666	0.13998	0.26393		KEGG_TYROSINE_METABOLISM	42	-0.019152	-0.00090306	0.13931	0.55467		KEGG_TYROSINE_METABOLISM	42	-0.083368	-0.0039309	0.14122	0.72251		KEGG_TYROSINE_METABOLISM	42	-0.21993	-0.01037	0.14053	0.9412		KEGG_TYROSINE_METABOLISM
KEGG_PHENYLALANINE_METABOLISM	18	0.070646	0.0021821	0.21717	0.37248		KEGG_PHENYLALANINE_METABOLISM	18	0.14331	0.0044264	0.21417	0.25171		KEGG_PHENYLALANINE_METABOLISM	18	-0.018211	-0.0005625	0.21344	0.534		KEGG_PHENYLALANINE_METABOLISM	18	0.16605	0.0051289	0.21355	0.21842		KEGG_PHENYLALANINE_METABOLISM	18	-0.29853	-0.009221	0.21252	0.91994		KEGG_PHENYLALANINE_METABOLISM	18	0.12995	0.0040138	0.21546	0.27322		KEGG_PHENYLALANINE_METABOLISM	18	-0.40011	-0.012358	0.21439	0.96899		KEGG_PHENYLALANINE_METABOLISM
KEGG_TRYPTOPHAN_METABOLISM	39	0.29794	0.013538	0.12977	0.010848		KEGG_TRYPTOPHAN_METABOLISM	39	0.12514	0.0056864	0.128	0.16412		KEGG_TRYPTOPHAN_METABOLISM	39	-0.12384	-0.0056272	0.12756	0.83418		KEGG_TRYPTOPHAN_METABOLISM	39	-0.0038788	-0.00017625	0.12763	0.51212		KEGG_TRYPTOPHAN_METABOLISM	39	-0.15106	-0.0068641	0.12702	0.88282		KEGG_TRYPTOPHAN_METABOLISM	39	0.06256	0.0028427	0.12877	0.31355		KEGG_TRYPTOPHAN_METABOLISM	39	0.19575	0.008895	0.12814	0.063304		KEGG_TRYPTOPHAN_METABOLISM
KEGG_BETA_ALANINE_METABOLISM	22	-0.031845	-0.0010873	0.18053	0.57001		KEGG_BETA_ALANINE_METABOLISM	22	0.30482	0.010408	0.17802	0.043432		KEGG_BETA_ALANINE_METABOLISM	22	-0.032595	-0.0011129	0.17742	0.57288		KEGG_BETA_ALANINE_METABOLISM	22	0.17482	0.0059689	0.17752	0.16237		KEGG_BETA_ALANINE_METABOLISM	22	0.071721	0.0024488	0.17668	0.34239		KEGG_BETA_ALANINE_METABOLISM	22	0.41812	0.014276	0.17908	0.0097825		KEGG_BETA_ALANINE_METABOLISM	22	0.14082	0.0048081	0.17823	0.21474		KEGG_BETA_ALANINE_METABOLISM
KEGG_TAURINE_AND_HYPOTAURINE...	10	0.10809	0.002489	0.24604	0.33022		KEGG_TAURINE_AND_HYPOTAURINE...	10	0.25141	0.0057894	0.24264	0.15007		KEGG_TAURINE_AND_HYPOTAURINE...	10	0.47746	0.010994	0.24179	0.02416		KEGG_TAURINE_AND_HYPOTAURINE...	10	-0.23963	-0.005518	0.24195	0.83901		KEGG_TAURINE_AND_HYPOTAURINE...	10	0.44052	0.010144	0.24078	0.033663		KEGG_TAURINE_AND_HYPOTAURINE...	10	-0.034072	-0.00078458	0.24411	0.5555		KEGG_TAURINE_AND_HYPOTAURINE...	10	0.0038032	8.7578e-05	0.24292	0.49375		KEGG_TAURINE_AND_HYPOTAURINE...
KEGG_SELENOAMINO_ACID_METABO...	26	0.11217	0.0041633	0.15833	0.23932		KEGG_SELENOAMINO_ACID_METABO...	26	-0.14577	-0.0054102	0.15614	0.82473		KEGG_SELENOAMINO_ACID_METABO...	26	0.17871	0.0066327	0.1556	0.12539		KEGG_SELENOAMINO_ACID_METABO...	26	0.21239	0.0078826	0.15569	0.086266		KEGG_SELENOAMINO_ACID_METABO...	26	0.35072	0.013017	0.15493	0.011803		KEGG_SELENOAMINO_ACID_METABO...	26	-0.091396	-0.0033921	0.15708	0.71965		KEGG_SELENOAMINO_ACID_METABO...	26	-0.062202	-0.0023086	0.15632	0.65465		KEGG_SELENOAMINO_ACID_METABO...
KEGG_GLUTATHIONE_METABOLISM	49	0.075295	0.003834	0.12492	0.27334		KEGG_GLUTATHIONE_METABOLISM	49	0.18792	0.0095689	0.12318	0.063573		KEGG_GLUTATHIONE_METABOLISM	49	0.10405	0.0052981	0.12277	0.19836		KEGG_GLUTATHIONE_METABOLISM	49	0.14926	0.0076005	0.12283	0.11216		KEGG_GLUTATHIONE_METABOLISM	49	0.041192	0.0020975	0.12225	0.36808		KEGG_GLUTATHIONE_METABOLISM	49	-0.17378	-0.0088489	0.12393	0.91957		KEGG_GLUTATHIONE_METABOLISM	49	-0.07332	-0.0037335	0.12333	0.72391		KEGG_GLUTATHIONE_METABOLISM
KEGG_STARCH_AND_SUCROSE_META...	49	0.095147	0.0048449	0.12579	0.2247		KEGG_STARCH_AND_SUCROSE_META...	49	0.12273	0.0062493	0.12405	0.16125		KEGG_STARCH_AND_SUCROSE_META...	49	-0.089746	-0.0045699	0.12362	0.76606		KEGG_STARCH_AND_SUCROSE_META...	49	-0.037725	-0.001921	0.12369	0.61981		KEGG_STARCH_AND_SUCROSE_META...	49	-0.13126	-0.0066836	0.1231	0.85684		KEGG_STARCH_AND_SUCROSE_META...	49	-0.073752	-0.0037555	0.1248	0.72273		KEGG_STARCH_AND_SUCROSE_META...	49	0.003699	0.00018835	0.12419	0.48812		KEGG_STARCH_AND_SUCROSE_META...
KEGG_N_GLYCAN_BIOSYNTHESIS	45	-0.0028326	-0.00013824	0.11142	0.51014		KEGG_N_GLYCAN_BIOSYNTHESIS	45	-0.013293	-0.00064875	0.10988	0.54815		KEGG_N_GLYCAN_BIOSYNTHESIS	45	0.32051	0.015641	0.10948	0.0017105		KEGG_N_GLYCAN_BIOSYNTHESIS	45	0.044707	0.0021818	0.10957	0.34163		KEGG_N_GLYCAN_BIOSYNTHESIS	45	0.059797	0.0029183	0.10904	0.29172		KEGG_N_GLYCAN_BIOSYNTHESIS	45	-0.0887	-0.0043288	0.11054	0.78884		KEGG_N_GLYCAN_BIOSYNTHESIS	45	-0.046187	-0.0022541	0.11001	0.6627		KEGG_N_GLYCAN_BIOSYNTHESIS
KEGG_OTHER_GLYCAN_DEGRADATION	16	-0.21576	-0.0062836	0.1819	0.88221		KEGG_OTHER_GLYCAN_DEGRADATION	16	-0.024861	-0.00072401	0.1794	0.55511		KEGG_OTHER_GLYCAN_DEGRADATION	16	-0.17711	-0.0051579	0.17878	0.83907		KEGG_OTHER_GLYCAN_DEGRADATION	16	-0.16715	-0.0048679	0.17888	0.82496		KEGG_OTHER_GLYCAN_DEGRADATION	16	0.16088	0.0046852	0.17803	0.18309		KEGG_OTHER_GLYCAN_DEGRADATION	16	-0.03971	-0.0011565	0.18048	0.58707		KEGG_OTHER_GLYCAN_DEGRADATION	16	0.030749	0.00089551	0.1796	0.43203		KEGG_OTHER_GLYCAN_DEGRADATION
KEGG_O_GLYCAN_BIOSYNTHESIS	29	-0.0090597	-0.00035509	0.1661	0.52175		KEGG_O_GLYCAN_BIOSYNTHESIS	29	-0.041674	-0.0016334	0.16381	0.60041		KEGG_O_GLYCAN_BIOSYNTHESIS	29	0.046278	0.0018138	0.16325	0.3884		KEGG_O_GLYCAN_BIOSYNTHESIS	29	-0.28652	-0.01123	0.16332	0.9603		KEGG_O_GLYCAN_BIOSYNTHESIS	29	0.054736	0.0021453	0.16256	0.36817		KEGG_O_GLYCAN_BIOSYNTHESIS	29	0.002901	0.0001137	0.16479	0.49298		KEGG_O_GLYCAN_BIOSYNTHESIS	29	0.1695	0.0066435	0.16399	0.15066		KEGG_O_GLYCAN_BIOSYNTHESIS
KEGG_AMINO_SUGAR_AND_NUCLEOT...	44	-0.1489	-0.0071858	0.11781	0.89686		KEGG_AMINO_SUGAR_AND_NUCLEOT...	44	0.13696	0.0066096	0.11619	0.11925		KEGG_AMINO_SUGAR_AND_NUCLEOT...	44	-0.072536	-0.0035005	0.11579	0.73448		KEGG_AMINO_SUGAR_AND_NUCLEOT...	44	-0.14043	-0.0067768	0.11585	0.88726		KEGG_AMINO_SUGAR_AND_NUCLEOT...	44	0.081322	0.0039245	0.11531	0.24032		KEGG_AMINO_SUGAR_AND_NUCLEOT...	44	-0.23123	-0.011159	0.11688	0.97605		KEGG_AMINO_SUGAR_AND_NUCLEOT...	44	-0.03977	-0.0019192	0.11632	0.63378		KEGG_AMINO_SUGAR_AND_NUCLEOT...
KEGG_GLYCOSAMINOGLYCAN_DEGRA...	21	0.23211	0.0077433	0.17796	0.096071		KEGG_GLYCOSAMINOGLYCAN_DEGRA...	21	0.31292	0.010439	0.17549	0.037297		KEGG_GLYCOSAMINOGLYCAN_DEGRA...	21	-0.057957	-0.0019334	0.17491	0.62981		KEGG_GLYCOSAMINOGLYCAN_DEGRA...	21	-0.043578	-0.0014537	0.17501	0.59832		KEGG_GLYCOSAMINOGLYCAN_DEGRA...	21	0.094297	0.0031457	0.17417	0.29412		KEGG_GLYCOSAMINOGLYCAN_DEGRA...	21	-0.12347	-0.0041191	0.17657	0.75782		KEGG_GLYCOSAMINOGLYCAN_DEGRA...	21	0.099895	0.0033325	0.17571	0.28484		KEGG_GLYCOSAMINOGLYCAN_DEGRA...
KEGG_GLYCOSAMINOGLYCAN_BIOSY...1	22	0.039288	0.0013415	0.1671	0.40706		KEGG_GLYCOSAMINOGLYCAN_BIOSY...1	22	0.11416	0.003898	0.16479	0.24422		KEGG_GLYCOSAMINOGLYCAN_BIOSY...1	22	-0.021677	-0.00074015	0.16423	0.55251		KEGG_GLYCOSAMINOGLYCAN_BIOSY...1	22	-0.032847	-0.0011215	0.16432	0.57922		KEGG_GLYCOSAMINOGLYCAN_BIOSY...1	22	-0.029082	-0.00099299	0.16353	0.57057		KEGG_GLYCOSAMINOGLYCAN_BIOSY...1	22	0.42347	0.014459	0.16575	0.0053157		KEGG_GLYCOSAMINOGLYCAN_BIOSY...1	22	-0.26691	-0.0091133	0.16496	0.94716		KEGG_GLYCOSAMINOGLYCAN_BIOSY...1
KEGG_GLYCOSAMINOGLYCAN_BIOSY...3	15	-0.04768	-0.0013445	0.19739	0.59544		KEGG_GLYCOSAMINOGLYCAN_BIOSY...3	15	-0.20818	-0.0058703	0.19466	0.85756		KEGG_GLYCOSAMINOGLYCAN_BIOSY...3	15	-0.089975	-0.0025372	0.194	0.6786		KEGG_GLYCOSAMINOGLYCAN_BIOSY...3	15	-0.060627	-0.0017096	0.1941	0.62261		KEGG_GLYCOSAMINOGLYCAN_BIOSY...3	15	0.0052028	0.00014671	0.19318	0.48926		KEGG_GLYCOSAMINOGLYCAN_BIOSY...3	15	-0.09435	-0.0026605	0.19584	0.68502		KEGG_GLYCOSAMINOGLYCAN_BIOSY...3	15	0.028619	0.00080703	0.19488	0.44162		KEGG_GLYCOSAMINOGLYCAN_BIOSY...3
KEGG_GLYCOSAMINOGLYCAN_BIOSY...2	26	-0.033058	-0.0012269	0.16475	0.57952		KEGG_GLYCOSAMINOGLYCAN_BIOSY...2	26	0.19222	0.0071343	0.16247	0.11838		KEGG_GLYCOSAMINOGLYCAN_BIOSY...2	26	0.070248	0.0026072	0.16192	0.3322		KEGG_GLYCOSAMINOGLYCAN_BIOSY...2	26	-0.090276	-0.0033506	0.16201	0.71132		KEGG_GLYCOSAMINOGLYCAN_BIOSY...2	26	-0.060922	-0.0022611	0.16123	0.64722		KEGG_GLYCOSAMINOGLYCAN_BIOSY...2	26	0.036063	0.0013385	0.16345	0.41269		KEGG_GLYCOSAMINOGLYCAN_BIOSY...2	26	-0.11508	-0.0042713	0.16265	0.76038		KEGG_GLYCOSAMINOGLYCAN_BIOSY...2
KEGG_GLYCEROLIPID_METABOLISM	49	0.089965	0.004581	0.12076	0.22815		KEGG_GLYCEROLIPID_METABOLISM	49	0.24999	0.01273	0.11908	0.0179		KEGG_GLYCEROLIPID_METABOLISM	49	0.10735	0.0054664	0.11869	0.18287		KEGG_GLYCEROLIPID_METABOLISM	49	-0.073905	-0.0037633	0.11875	0.73314		KEGG_GLYCEROLIPID_METABOLISM	49	0.17677	0.009001	0.11818	0.06737		KEGG_GLYCEROLIPID_METABOLISM	49	-0.0078814	-0.00040132	0.11981	0.52622		KEGG_GLYCEROLIPID_METABOLISM	49	0.066461	0.0033842	0.11923	0.28862		KEGG_GLYCEROLIPID_METABOLISM
KEGG_INOSITOL_PHOSPHATE_META...	54	0.073239	0.0039145	0.10541	0.2436		KEGG_INOSITOL_PHOSPHATE_META...	54	-0.099451	-0.0053155	0.10396	0.83062		KEGG_INOSITOL_PHOSPHATE_META...	54	0.022832	0.0012203	0.1036	0.41279		KEGG_INOSITOL_PHOSPHATE_META...	54	0.047552	0.0025415	0.10366	0.32322		KEGG_INOSITOL_PHOSPHATE_META...	54	0.082182	0.0043924	0.10317	0.21285		KEGG_INOSITOL_PHOSPHATE_META...	54	0.0095257	0.00050913	0.10459	0.46372		KEGG_INOSITOL_PHOSPHATE_META...	54	0.0080856	0.00043216	0.10408	0.46904		KEGG_INOSITOL_PHOSPHATE_META...
KEGG_GLYCOSYLPHOSPHATIDYLINO...	25	-0.011928	-0.00043411	0.14638	0.53247		KEGG_GLYCOSYLPHOSPHATIDYLINO...	25	-0.10988	-0.0039992	0.14435	0.77673		KEGG_GLYCOSYLPHOSPHATIDYLINO...	25	0.10853	0.00395	0.14386	0.2253		KEGG_GLYCOSYLPHOSPHATIDYLINO...	25	-0.052231	-0.0019009	0.14394	0.64164		KEGG_GLYCOSYLPHOSPHATIDYLINO...	25	0.24779	0.0090183	0.14324	0.041835		KEGG_GLYCOSYLPHOSPHATIDYLINO...	25	-0.0059112	-0.00021514	0.14522	0.51623		KEGG_GLYCOSYLPHOSPHATIDYLINO...	25	0.043583	0.0015862	0.14452	0.38149		KEGG_GLYCOSYLPHOSPHATIDYLINO...
KEGG_GLYCEROPHOSPHOLIPID_MET...	77	-0.071548	-0.0045636	0.08702	0.79451		KEGG_GLYCEROPHOSPHOLIPID_MET...	77	-0.1129	-0.0072011	0.085816	0.90583		KEGG_GLYCEROPHOSPHOLIPID_MET...	77	0.013219	0.00084318	0.085527	0.43858		KEGG_GLYCEROPHOSPHOLIPID_MET...	77	-0.019325	-0.0012326	0.085574	0.58933		KEGG_GLYCEROPHOSPHOLIPID_MET...	77	0.15806	0.010082	0.085158	0.031726		KEGG_GLYCEROPHOSPHOLIPID_MET...	77	0.099484	0.0063455	0.086334	0.1246		KEGG_GLYCEROPHOSPHOLIPID_MET...	77	0.047542	0.0030324	0.085917	0.29002		KEGG_GLYCEROPHOSPHOLIPID_MET...
KEGG_ETHER_LIPID_METABOLISM	33	0.15311	0.0064007	0.13897	0.1353		KEGG_ETHER_LIPID_METABOLISM	33	0.087715	0.003667	0.13706	0.2611		KEGG_ETHER_LIPID_METABOLISM	33	-0.0244	-0.00102	0.13659	0.57089		KEGG_ETHER_LIPID_METABOLISM	33	0.0061042	0.00025519	0.13667	0.48219		KEGG_ETHER_LIPID_METABOLISM	33	0.042775	0.0017882	0.13602	0.37658		KEGG_ETHER_LIPID_METABOLISM	33	0.17414	0.0072798	0.13788	0.10331		KEGG_ETHER_LIPID_METABOLISM	33	-0.083254	-0.0034805	0.13721	0.72799		KEGG_ETHER_LIPID_METABOLISM
KEGG_ARACHIDONIC_ACID_METABO...	58	0.085327	0.0047259	0.11213	0.22335		KEGG_ARACHIDONIC_ACID_METABO...	58	-0.033759	-0.0018698	0.11059	0.61992		KEGG_ARACHIDONIC_ACID_METABO...	58	0.040691	0.0022537	0.11021	0.35598		KEGG_ARACHIDONIC_ACID_METABO...	58	0.16052	0.0088905	0.11026	0.072733		KEGG_ARACHIDONIC_ACID_METABO...	58	0.12875	0.007131	0.10974	0.12036		KEGG_ARACHIDONIC_ACID_METABO...	58	0.036568	0.0020254	0.11125	0.37119		KEGG_ARACHIDONIC_ACID_METABO...	58	0.12116	0.0067104	0.11071	0.1369		KEGG_ARACHIDONIC_ACID_METABO...
KEGG_LINOLEIC_ACID_METABOLISM	29	0.13557	0.0053135	0.1604	0.19901		KEGG_LINOLEIC_ACID_METABOLISM	29	-0.14042	-0.0055038	0.15818	0.81265		KEGG_LINOLEIC_ACID_METABOLISM	29	0.16102	0.006311	0.15764	0.15353		KEGG_LINOLEIC_ACID_METABOLISM	29	0.13561	0.005315	0.15773	0.19497		KEGG_LINOLEIC_ACID_METABOLISM	29	0.18459	0.0072347	0.15698	0.11983		KEGG_LINOLEIC_ACID_METABOLISM	29	0.16562	0.0064912	0.15914	0.14901		KEGG_LINOLEIC_ACID_METABOLISM	29	0.15023	0.005888	0.15836	0.17141		KEGG_LINOLEIC_ACID_METABOLISM
KEGG_ALPHA_LINOLENIC_ACID_ME...	19	0.25913	0.0082229	0.17909	0.073969		KEGG_ALPHA_LINOLENIC_ACID_ME...	19	-0.043855	-0.0013917	0.17663	0.59804		KEGG_ALPHA_LINOLENIC_ACID_ME...	19	0.28027	0.0088938	0.17601	0.055663		KEGG_ALPHA_LINOLENIC_ACID_ME...	19	-0.041948	-0.0013312	0.17612	0.59413		KEGG_ALPHA_LINOLENIC_ACID_ME...	19	0.21206	0.0067295	0.17527	0.11317		KEGG_ALPHA_LINOLENIC_ACID_ME...	19	0.25142	0.0079785	0.17768	0.07854		KEGG_ALPHA_LINOLENIC_ACID_ME...	19	0.18249	0.0057909	0.17682	0.15103		KEGG_ALPHA_LINOLENIC_ACID_ME...
KEGG_SPHINGOLIPID_METABOLISM	39	0.051785	0.0023531	0.13383	0.34941		KEGG_SPHINGOLIPID_METABOLISM	39	0.17391	0.0079024	0.13198	0.093815		KEGG_SPHINGOLIPID_METABOLISM	39	-0.22526	-0.010236	0.13153	0.95661		KEGG_SPHINGOLIPID_METABOLISM	39	-0.18849	-0.0085648	0.1316	0.92395		KEGG_SPHINGOLIPID_METABOLISM	39	0.013741	0.0006244	0.13098	0.45822		KEGG_SPHINGOLIPID_METABOLISM	39	-0.2358	-0.010715	0.13277	0.96212		KEGG_SPHINGOLIPID_METABOLISM	39	-0.12341	-0.0056076	0.13213	0.82483		KEGG_SPHINGOLIPID_METABOLISM
KEGG_GLYCOSPHINGOLIPID_BIOSY...3	26	0.088612	0.0032888	0.159	0.28866		KEGG_GLYCOSPHINGOLIPID_BIOSY...3	26	0.21356	0.0079263	0.15679	0.086599		KEGG_GLYCOSPHINGOLIPID_BIOSY...3	26	-0.085631	-0.0031781	0.15627	0.70815		KEGG_GLYCOSPHINGOLIPID_BIOSY...3	26	0.0055527	0.00020609	0.15635	0.48584		KEGG_GLYCOSPHINGOLIPID_BIOSY...3	26	0.066237	0.0024583	0.15561	0.33518		KEGG_GLYCOSPHINGOLIPID_BIOSY...3	26	-0.14378	-0.0053365	0.15774	0.81898		KEGG_GLYCOSPHINGOLIPID_BIOSY...3	26	-0.13296	-0.0049347	0.15698	0.8015		KEGG_GLYCOSPHINGOLIPID_BIOSY...3
KEGG_GLYCOSPHINGOLIPID_BIOSY...2	14	-0.17898	-0.0048759	0.20354	0.81038		KEGG_GLYCOSPHINGOLIPID_BIOSY...2	14	-0.34427	-0.009379	0.20072	0.95684		KEGG_GLYCOSPHINGOLIPID_BIOSY...2	14	0.19377	0.0052789	0.20004	0.16637		KEGG_GLYCOSPHINGOLIPID_BIOSY...2	14	-0.094881	-0.0025849	0.20016	0.68226		KEGG_GLYCOSPHINGOLIPID_BIOSY...2	14	0.46444	0.012653	0.19917	0.0098606		KEGG_GLYCOSPHINGOLIPID_BIOSY...2	14	-0.15013	-0.00409	0.20194	0.77139		KEGG_GLYCOSPHINGOLIPID_BIOSY...2	14	0.27753	0.0075609	0.20095	0.083632		KEGG_GLYCOSPHINGOLIPID_BIOSY...2
KEGG_GLYCOSPHINGOLIPID_BIOSY...1	15	0.033354	0.00094053	0.21806	0.43922		KEGG_GLYCOSPHINGOLIPID_BIOSY...1	15	-0.27756	-0.0078267	0.21504	0.90159		KEGG_GLYCOSPHINGOLIPID_BIOSY...1	15	0.13226	0.0037295	0.21432	0.26858		KEGG_GLYCOSPHINGOLIPID_BIOSY...1	15	-0.38441	-0.01084	0.21442	0.96349		KEGG_GLYCOSPHINGOLIPID_BIOSY...1	15	0.12076	0.0034054	0.21341	0.28574		KEGG_GLYCOSPHINGOLIPID_BIOSY...1	15	-0.26588	-0.0074974	0.21634	0.89045		KEGG_GLYCOSPHINGOLIPID_BIOSY...1	15	0.19691	0.0055526	0.21529	0.1802		KEGG_GLYCOSPHINGOLIPID_BIOSY...1
KEGG_PYRUVATE_METABOLISM	40	0.11728	0.0053972	0.12932	0.18223		KEGG_PYRUVATE_METABOLISM	40	0.14858	0.0068372	0.12753	0.12202		KEGG_PYRUVATE_METABOLISM	40	0.090568	0.0041677	0.1271	0.23806		KEGG_PYRUVATE_METABOLISM	40	0.043893	0.0020199	0.12717	0.365		KEGG_PYRUVATE_METABOLISM	40	0.053881	0.0024795	0.12657	0.33516		KEGG_PYRUVATE_METABOLISM	40	0.12273	0.005648	0.12831	0.16939		KEGG_PYRUVATE_METABOLISM	40	0.042824	0.0019707	0.12768	0.36867		KEGG_PYRUVATE_METABOLISM
KEGG_GLYOXYLATE_AND_DICARBOX...	16	0.076431	0.0022259	0.18949	0.34335		KEGG_GLYOXYLATE_AND_DICARBOX...	16	0.07045	0.0020517	0.18688	0.35309		KEGG_GLYOXYLATE_AND_DICARBOX...	16	0.16889	0.0049186	0.18623	0.18224		KEGG_GLYOXYLATE_AND_DICARBOX...	16	-0.25179	-0.0073328	0.18633	0.91169		KEGG_GLYOXYLATE_AND_DICARBOX...	16	0.44011	0.012817	0.18543	0.0088151		KEGG_GLYOXYLATE_AND_DICARBOX...	16	-0.086206	-0.0025106	0.188	0.67671		KEGG_GLYOXYLATE_AND_DICARBOX...	16	0.3641	0.010604	0.18707	0.025816		KEGG_GLYOXYLATE_AND_DICARBOX...
KEGG_PROPANOATE_METABOLISM	32	0.032892	0.0013541	0.14672	0.41131		KEGG_PROPANOATE_METABOLISM	32	0.018556	0.00076391	0.1447	0.44898		KEGG_PROPANOATE_METABOLISM	32	-0.081035	-0.0033361	0.1442	0.71292		KEGG_PROPANOATE_METABOLISM	32	0.1697	0.0069863	0.14428	0.11976		KEGG_PROPANOATE_METABOLISM	32	-0.047229	-0.0019443	0.1436	0.62888		KEGG_PROPANOATE_METABOLISM	32	0.047355	0.0019495	0.14557	0.37248		KEGG_PROPANOATE_METABOLISM	32	0.058554	0.0024106	0.14486	0.34303		KEGG_PROPANOATE_METABOLISM
KEGG_BUTANOATE_METABOLISM	34	0.088051	0.0037363	0.13756	0.26106		KEGG_BUTANOATE_METABOLISM	34	0.21519	0.0091312	0.13565	0.05634		KEGG_BUTANOATE_METABOLISM	34	0.11686	0.0049589	0.13519	0.19368		KEGG_BUTANOATE_METABOLISM	34	0.011714	0.00049708	0.13527	0.4655		KEGG_BUTANOATE_METABOLISM	34	0.036518	0.0015496	0.13463	0.3931		KEGG_BUTANOATE_METABOLISM	34	0.019141	0.00081221	0.13648	0.44423		KEGG_BUTANOATE_METABOLISM	34	-0.072803	-0.0030892	0.13581	0.70403		KEGG_BUTANOATE_METABOLISM
KEGG_ONE_CARBON_POOL_BY_FOLA...	17	0.072448	0.0021748	0.19602	0.35585		KEGG_ONE_CARBON_POOL_BY_FOLA...	17	0.028377	0.00085183	0.19332	0.44165		KEGG_ONE_CARBON_POOL_BY_FOLA...	17	0.065993	0.001981	0.19265	0.36597		KEGG_ONE_CARBON_POOL_BY_FOLA...	17	-0.20238	-0.006075	0.19276	0.85311		KEGG_ONE_CARBON_POOL_BY_FOLA...	17	-0.14956	-0.0044894	0.19184	0.78218		KEGG_ONE_CARBON_POOL_BY_FOLA...	17	-0.32115	-0.0096405	0.19447	0.95067		KEGG_ONE_CARBON_POOL_BY_FOLA...	17	0.067818	0.0020358	0.19353	0.36301		KEGG_ONE_CARBON_POOL_BY_FOLA...
KEGG_RIBOFLAVIN_METABOLISM	16	0.043393	0.0012637	0.18432	0.40694		KEGG_RIBOFLAVIN_METABOLISM	16	-0.090377	-0.002632	0.18177	0.69047		KEGG_RIBOFLAVIN_METABOLISM	16	-0.18544	-0.0054004	0.18115	0.847		KEGG_RIBOFLAVIN_METABOLISM	16	0.036953	0.0010762	0.18125	0.41923		KEGG_RIBOFLAVIN_METABOLISM	16	-0.32535	-0.009475	0.18037	0.96436		KEGG_RIBOFLAVIN_METABOLISM	16	-0.18034	-0.005252	0.18286	0.83798		KEGG_RIBOFLAVIN_METABOLISM	16	0.093444	0.0027213	0.18198	0.30381		KEGG_RIBOFLAVIN_METABOLISM
KEGG_NICOTINATE_AND_NICOTINA...	24	-0.045051	-0.0016065	0.15549	0.61399		KEGG_NICOTINATE_AND_NICOTINA...	24	-0.11135	-0.0039706	0.15334	0.76612		KEGG_NICOTINATE_AND_NICOTINA...	24	-0.28821	-0.010278	0.1528	0.97035		KEGG_NICOTINATE_AND_NICOTINA...	24	-0.13595	-0.004848	0.1529	0.81303		KEGG_NICOTINATE_AND_NICOTINA...	24	0.036113	0.0012878	0.15217	0.40621		KEGG_NICOTINATE_AND_NICOTINA...	24	-0.0022975	-8.193e-05	0.15427	0.50594		KEGG_NICOTINATE_AND_NICOTINA...	24	0.018762	0.00066904	0.15352	0.45137		KEGG_NICOTINATE_AND_NICOTINA...
KEGG_PANTOTHENATE_AND_COA_BI...	16	0.10094	0.0029397	0.18549	0.29316		KEGG_PANTOTHENATE_AND_COA_BI...	16	-0.28052	-0.0081696	0.18292	0.93743		KEGG_PANTOTHENATE_AND_COA_BI...	16	0.19262	0.0056097	0.1823	0.14534		KEGG_PANTOTHENATE_AND_COA_BI...	16	0.06455	0.0018799	0.1824	0.36171		KEGG_PANTOTHENATE_AND_COA_BI...	16	-0.20068	-0.0058442	0.18153	0.86552		KEGG_PANTOTHENATE_AND_COA_BI...	16	0.16742	0.0048756	0.18403	0.18149		KEGG_PANTOTHENATE_AND_COA_BI...	16	0.12912	0.0037604	0.18313	0.24038		KEGG_PANTOTHENATE_AND_COA_BI...
KEGG_FOLATE_BIOSYNTHESIS	11	0.090347	0.0021819	0.24766	0.35763		KEGG_FOLATE_BIOSYNTHESIS	11	0.24872	0.0060068	0.24423	0.15425		KEGG_FOLATE_BIOSYNTHESIS	11	-0.042507	-0.0010266	0.2434	0.56932		KEGG_FOLATE_BIOSYNTHESIS	11	0.047272	0.0011416	0.24354	0.42305		KEGG_FOLATE_BIOSYNTHESIS	11	-0.61393	-0.014827	0.24233	0.99435		KEGG_FOLATE_BIOSYNTHESIS	11	-0.15796	-0.0038148	0.24571	0.73984		KEGG_FOLATE_BIOSYNTHESIS	11	0.36695	0.0088621	0.2445	0.066708		KEGG_FOLATE_BIOSYNTHESIS
KEGG_RETINOL_METABOLISM	63	0.21458	0.012385	0.12817	0.047061		KEGG_RETINOL_METABOLISM	63	-0.0002999	-1.7309e-05	0.12641	0.50095		KEGG_RETINOL_METABOLISM	63	-0.05916	-0.0034145	0.12598	0.68068		KEGG_RETINOL_METABOLISM	63	-0.19073	-0.011008	0.12604	0.93487		KEGG_RETINOL_METABOLISM	63	0.13947	0.0080496	0.12545	0.13313		KEGG_RETINOL_METABOLISM	63	0.10293	0.0059406	0.12717	0.20916		KEGG_RETINOL_METABOLISM	63	0.048011	0.002771	0.12656	0.35221		KEGG_RETINOL_METABOLISM
KEGG_PORPHYRIN_AND_CHLOROPHY...	39	0.11494	0.005223	0.13722	0.20113		KEGG_PORPHYRIN_AND_CHLOROPHY...	39	-0.20614	-0.0093672	0.13532	0.93615		KEGG_PORPHYRIN_AND_CHLOROPHY...	39	0.099475	0.0045201	0.13487	0.23039		KEGG_PORPHYRIN_AND_CHLOROPHY...	39	-0.095059	-0.0043195	0.13494	0.75942		KEGG_PORPHYRIN_AND_CHLOROPHY...	39	0.10413	0.0047316	0.1343	0.21907		KEGG_PORPHYRIN_AND_CHLOROPHY...	39	-0.0096986	-0.0004407	0.13615	0.52839		KEGG_PORPHYRIN_AND_CHLOROPHY...	39	0.19586	0.0088999	0.13548	0.074138		KEGG_PORPHYRIN_AND_CHLOROPHY...
KEGG_TERPENOID_BACKBONE_BIOS...	15	-0.005367	-0.00015134	0.18308	0.51169		KEGG_TERPENOID_BACKBONE_BIOS...	15	-0.10617	-0.0029938	0.18055	0.72174		KEGG_TERPENOID_BACKBONE_BIOS...	15	-0.19668	-0.0055461	0.17993	0.86282		KEGG_TERPENOID_BACKBONE_BIOS...	15	0.049325	0.0013909	0.18003	0.39205		KEGG_TERPENOID_BACKBONE_BIOS...	15	-0.2502	-0.0070554	0.17917	0.91871		KEGG_TERPENOID_BACKBONE_BIOS...	15	0.052119	0.0014697	0.18164	0.38708		KEGG_TERPENOID_BACKBONE_BIOS...	15	0.077322	0.0021804	0.18075	0.33441		KEGG_TERPENOID_BACKBONE_BIOS...
KEGG_LIMONENE_AND_PINENE_DEG...	10	-0.28823	-0.0066371	0.2669	0.8599		KEGG_LIMONENE_AND_PINENE_DEG...	10	0.41586	0.0095761	0.26321	0.057067		KEGG_LIMONENE_AND_PINENE_DEG...	10	0.16486	0.0037962	0.26232	0.26486		KEGG_LIMONENE_AND_PINENE_DEG...	10	-0.13125	-0.0030222	0.26247	0.69147		KEGG_LIMONENE_AND_PINENE_DEG...	10	-0.04919	-0.0011327	0.26122	0.57468		KEGG_LIMONENE_AND_PINENE_DEG...	10	0.36684	0.0084472	0.2648	0.082984		KEGG_LIMONENE_AND_PINENE_DEG...	10	0.051832	0.0011935	0.26353	0.42204		KEGG_LIMONENE_AND_PINENE_DEG...
KEGG_NITROGEN_METABOLISM	23	-0.11864	-0.0041416	0.17614	0.74969		KEGG_NITROGEN_METABOLISM	23	-0.10494	-0.0036634	0.17371	0.72711		KEGG_NITROGEN_METABOLISM	23	-0.011011	-0.00038439	0.17312	0.52536		KEGG_NITROGEN_METABOLISM	23	-0.15468	-0.0054001	0.17321	0.81408		KEGG_NITROGEN_METABOLISM	23	0.019502	0.00068083	0.17239	0.45496		KEGG_NITROGEN_METABOLISM	23	0.20421	0.0071292	0.17475	0.12129		KEGG_NITROGEN_METABOLISM	23	0.15798	0.0055152	0.1739	0.18183		KEGG_NITROGEN_METABOLISM
KEGG_SULFUR_METABOLISM	11	0.030114	0.00072727	0.23157	0.44827		KEGG_SULFUR_METABOLISM	11	-0.15048	-0.0036341	0.22837	0.74502		KEGG_SULFUR_METABOLISM	11	0.28106	0.0067877	0.22758	0.10842		KEGG_SULFUR_METABOLISM	11	-0.13395	-0.0032349	0.22771	0.72181		KEGG_SULFUR_METABOLISM	11	-0.50572	-0.012213	0.2266	0.98718		KEGG_SULFUR_METABOLISM	11	0.13797	0.0033321	0.22974	0.27408		KEGG_SULFUR_METABOLISM	11	0.18396	0.0044427	0.22862	0.21052		KEGG_SULFUR_METABOLISM
KEGG_AMINOACYL_TRNA_BIOSYNTH...	41	0.090743	0.0042276	0.11446	0.21395		KEGG_AMINOACYL_TRNA_BIOSYNTH...	41	0.0012498	5.8228e-05	0.11288	0.49558		KEGG_AMINOACYL_TRNA_BIOSYNTH...	41	-0.18137	-0.0084495	0.11249	0.94655		KEGG_AMINOACYL_TRNA_BIOSYNTH...	41	-0.10618	-0.0049465	0.11255	0.82724		KEGG_AMINOACYL_TRNA_BIOSYNTH...	41	-0.044951	-0.0020942	0.11202	0.65589		KEGG_AMINOACYL_TRNA_BIOSYNTH...	41	0.00088667	4.1308e-05	0.11356	0.49689		KEGG_AMINOACYL_TRNA_BIOSYNTH...	41	0.079848	0.00372	0.11301	0.23992		KEGG_AMINOACYL_TRNA_BIOSYNTH...
KEGG_METABOLISM_OF_XENOBIOTI...	68	0.063465	0.0038051	0.13409	0.318		KEGG_METABOLISM_OF_XENOBIOTI...	68	0.078203	0.0046887	0.13223	0.27713		KEGG_METABOLISM_OF_XENOBIOTI...	68	0.11513	0.0069027	0.13178	0.19116		KEGG_METABOLISM_OF_XENOBIOTI...	68	0.0085847	0.0005147	0.13186	0.47404		KEGG_METABOLISM_OF_XENOBIOTI...	68	-0.013095	-0.00078511	0.13123	0.53974		KEGG_METABOLISM_OF_XENOBIOTI...	68	-0.11417	-0.0068449	0.13303	0.80461		KEGG_METABOLISM_OF_XENOBIOTI...	68	0.18337	0.010994	0.13238	0.082998		KEGG_METABOLISM_OF_XENOBIOTI...
KEGG_DRUG_METABOLISM_CYTOCHR...	70	0.064528	0.003925	0.12726	0.30606		KEGG_DRUG_METABOLISM_CYTOCHR...	70	0.088428	0.0053788	0.1255	0.24054		KEGG_DRUG_METABOLISM_CYTOCHR...	70	0.099142	0.0060305	0.12507	0.21399		KEGG_DRUG_METABOLISM_CYTOCHR...	70	-0.016445	-0.0010003	0.12515	0.55227		KEGG_DRUG_METABOLISM_CYTOCHR...	70	-0.024213	-0.0014728	0.12455	0.57707		KEGG_DRUG_METABOLISM_CYTOCHR...	70	-0.11863	-0.0072157	0.12626	0.82627		KEGG_DRUG_METABOLISM_CYTOCHR...	70	0.11669	0.007098	0.12564	0.17652		KEGG_DRUG_METABOLISM_CYTOCHR...
KEGG_DRUG_METABOLISM_OTHER_E...	50	-0.11826	-0.0060829	0.13619	0.8074		KEGG_DRUG_METABOLISM_OTHER_E...	50	0.14533	0.0074752	0.1343	0.13961		KEGG_DRUG_METABOLISM_OTHER_E...	50	0.027794	0.0014296	0.13385	0.41775		KEGG_DRUG_METABOLISM_OTHER_E...	50	-0.089557	-0.0046064	0.13392	0.74816		KEGG_DRUG_METABOLISM_OTHER_E...	50	-0.03219	-0.0016557	0.13328	0.59542		KEGG_DRUG_METABOLISM_OTHER_E...	50	0.15428	0.0079356	0.13511	0.12676		KEGG_DRUG_METABOLISM_OTHER_E...	50	0.086997	0.0044747	0.13446	0.25882		KEGG_DRUG_METABOLISM_OTHER_E...
KEGG_BIOSYNTHESIS_OF_UNSATUR...	21	0.1516	0.0050573	0.18744	0.20933		KEGG_BIOSYNTHESIS_OF_UNSATUR...	21	0.10801	0.0036033	0.18486	0.27951		KEGG_BIOSYNTHESIS_OF_UNSATUR...	21	0.1269	0.0042332	0.18422	0.24548		KEGG_BIOSYNTHESIS_OF_UNSATUR...	21	0.094229	0.0031435	0.18433	0.30461		KEGG_BIOSYNTHESIS_OF_UNSATUR...	21	-0.08887	-0.0029647	0.18345	0.68596		KEGG_BIOSYNTHESIS_OF_UNSATUR...	21	-0.27384	-0.0091351	0.18596	0.92955		KEGG_BIOSYNTHESIS_OF_UNSATUR...	21	0.30385	0.010136	0.18505	0.050307		KEGG_BIOSYNTHESIS_OF_UNSATUR...
KEGG_ABC_TRANSPORTERS	44	-0.086227	-0.0041612	0.13026	0.74599		KEGG_ABC_TRANSPORTERS	44	0.027633	0.0013335	0.12847	0.41485		KEGG_ABC_TRANSPORTERS	44	-0.061615	-0.0029735	0.12803	0.68483		KEGG_ABC_TRANSPORTERS	44	-0.025918	-0.0012508	0.1281	0.58017		KEGG_ABC_TRANSPORTERS	44	0.097115	0.0046866	0.12749	0.22311		KEGG_ABC_TRANSPORTERS	44	-0.2372	-0.011447	0.12923	0.96677		KEGG_ABC_TRANSPORTERS	44	-0.049428	-0.0023853	0.12861	0.64963		KEGG_ABC_TRANSPORTERS
KEGG_RIBOSOME	85	-0.06305	-0.0042244	0.082664	0.77718		KEGG_RIBOSOME	85	0.10328	0.0069199	0.08152	0.1026		KEGG_RIBOSOME	85	-0.015129	-0.0010137	0.081245	0.57386		KEGG_RIBOSOME	85	0.07047	0.0047216	0.081288	0.193		KEGG_RIBOSOME	85	0.052041	0.0034868	0.080902	0.26003		KEGG_RIBOSOME	85	-0.082267	-0.005512	0.082013	0.84209		KEGG_RIBOSOME	85	0.091869	0.0061554	0.081613	0.13016		KEGG_RIBOSOME
KEGG_RNA_DEGRADATION	57	0.02035	0.0011174	0.099855	0.41926		KEGG_RNA_DEGRADATION	57	-0.077644	-0.0042633	0.098474	0.78478		KEGG_RNA_DEGRADATION	57	-0.068427	-0.0037572	0.098138	0.75717		KEGG_RNA_DEGRADATION	57	-0.012817	-0.00070375	0.098194	0.55192		KEGG_RNA_DEGRADATION	57	-0.049426	-0.0027139	0.097725	0.69349		KEGG_RNA_DEGRADATION	57	-0.13194	-0.0072444	0.099065	0.90853		KEGG_RNA_DEGRADATION	57	-0.084355	-0.0046318	0.098585	0.8039		KEGG_RNA_DEGRADATION
KEGG_RNA_POLYMERASE	27	0.040686	0.0015388	0.13011	0.37725		KEGG_RNA_POLYMERASE	27	0.063141	0.002388	0.12831	0.31133		KEGG_RNA_POLYMERASE	27	-0.11623	-0.0043958	0.12787	0.81831		KEGG_RNA_POLYMERASE	27	0.22195	0.0083944	0.12793	0.041383		KEGG_RNA_POLYMERASE	27	0.056968	0.0021546	0.12733	0.3273		KEGG_RNA_POLYMERASE	27	0.092479	0.0034976	0.12908	0.23686		KEGG_RNA_POLYMERASE	27	-0.37236	-0.014083	0.12842	0.99813		KEGG_RNA_POLYMERASE
KEGG_BASAL_TRANSCRIPTION_FAC...	35	0.14494	0.0062398	0.1376	0.14611		KEGG_BASAL_TRANSCRIPTION_FAC...	35	0.012985	0.00055904	0.13571	0.46189		KEGG_BASAL_TRANSCRIPTION_FAC...	35	-0.2818	-0.012132	0.13523	0.98141		KEGG_BASAL_TRANSCRIPTION_FAC...	35	-0.18379	-0.0079125	0.13531	0.9128		KEGG_BASAL_TRANSCRIPTION_FAC...	35	0.17577	0.007567	0.13467	0.095926		KEGG_BASAL_TRANSCRIPTION_FAC...	35	0.27486	0.011833	0.13651	0.02204		KEGG_BASAL_TRANSCRIPTION_FAC...	35	0.046035	0.0019819	0.13586	0.36737		KEGG_BASAL_TRANSCRIPTION_FAC...
KEGG_DNA_REPLICATION	35	0.052976	0.0022807	0.12818	0.3397		KEGG_DNA_REPLICATION	35	-0.030228	-0.0013013	0.12641	0.59449		KEGG_DNA_REPLICATION	35	0.11341	0.0048824	0.12597	0.184		KEGG_DNA_REPLICATION	35	-0.0093658	-0.00040321	0.12605	0.52962		KEGG_DNA_REPLICATION	35	0.044558	0.0019183	0.12545	0.36122		KEGG_DNA_REPLICATION	35	0.091732	0.0039492	0.12717	0.23536		KEGG_DNA_REPLICATION	35	0.10832	0.0046635	0.12655	0.19601		KEGG_DNA_REPLICATION
KEGG_SPLICEOSOME	125	-0.077436	-0.0062851	0.064922	0.88351		KEGG_SPLICEOSOME	125	0.12959	0.010518	0.064021	0.021485		KEGG_SPLICEOSOME	125	0.023335	0.001894	0.063809	0.3573		KEGG_SPLICEOSOME	125	0.017648	0.0014324	0.063845	0.39112		KEGG_SPLICEOSOME	125	0.026129	0.0021207	0.063541	0.34046		KEGG_SPLICEOSOME	125	0.038978	0.0031636	0.064414	0.27255		KEGG_SPLICEOSOME	125	-0.05009	-0.0040655	0.0641	0.78272		KEGG_SPLICEOSOME
KEGG_PROTEASOME	44	-0.079842	-0.0038531	0.11711	0.7523		KEGG_PROTEASOME	44	0.0093854	0.00045292	0.11549	0.46762		KEGG_PROTEASOME	44	0.067671	0.0032657	0.1151	0.27829		KEGG_PROTEASOME	44	0.066968	0.0032318	0.11516	0.28045		KEGG_PROTEASOME	44	0.35059	0.016919	0.11458	0.0011096		KEGG_PROTEASOME	44	0.064348	0.0031053	0.11619	0.28986		KEGG_PROTEASOME	44	-0.10197	-0.004921	0.11562	0.81109		KEGG_PROTEASOME
KEGG_PROTEIN_EXPORT	23	0.037331	0.0013032	0.16063	0.40811		KEGG_PROTEIN_EXPORT	23	-0.17285	-0.0060341	0.15841	0.86239		KEGG_PROTEIN_EXPORT	23	-0.37638	-0.01314	0.15784	0.99144		KEGG_PROTEIN_EXPORT	23	0.067021	0.0023397	0.15796	0.33568		KEGG_PROTEIN_EXPORT	23	0.032181	0.0011234	0.15721	0.4189		KEGG_PROTEIN_EXPORT	23	-0.30026	-0.010482	0.15935	0.97023		KEGG_PROTEIN_EXPORT	23	-0.22542	-0.0078696	0.15858	0.9224		KEGG_PROTEIN_EXPORT
KEGG_PPAR_SIGNALING_PATHWAY	69	0.095237	0.0057516	0.095712	0.15987		KEGG_PPAR_SIGNALING_PATHWAY	69	0.093064	0.0056204	0.094391	0.16209		KEGG_PPAR_SIGNALING_PATHWAY	69	-0.05046	-0.0030474	0.09407	0.70416		KEGG_PPAR_SIGNALING_PATHWAY	69	0.017317	0.0010458	0.094123	0.42701		KEGG_PPAR_SIGNALING_PATHWAY	69	0.11298	0.0068231	0.093671	0.11389		KEGG_PPAR_SIGNALING_PATHWAY	69	0.15851	0.0095729	0.094955	0.047535		KEGG_PPAR_SIGNALING_PATHWAY	69	0.12449	0.0075184	0.094496	0.093856		KEGG_PPAR_SIGNALING_PATHWAY
KEGG_BASE_EXCISION_REPAIR	33	0.12411	0.0051884	0.13794	0.18413		KEGG_BASE_EXCISION_REPAIR	33	-0.017388	-0.00072692	0.13604	0.55085		KEGG_BASE_EXCISION_REPAIR	33	0.29324	0.012259	0.13555	0.015267		KEGG_BASE_EXCISION_REPAIR	33	-0.017012	-0.00071118	0.13565	0.5499		KEGG_BASE_EXCISION_REPAIR	33	0.010178	0.0004255	0.135	0.46995		KEGG_BASE_EXCISION_REPAIR	33	-0.149	-0.0062288	0.13685	0.86186		KEGG_BASE_EXCISION_REPAIR	33	-0.02006	-0.00083863	0.13619	0.55855		KEGG_BASE_EXCISION_REPAIR
KEGG_NUCLEOTIDE_EXCISION_REP...	44	0.10834	0.0052283	0.10681	0.15521		KEGG_NUCLEOTIDE_EXCISION_REP...	44	-0.011525	-0.00055619	0.10533	0.54356		KEGG_NUCLEOTIDE_EXCISION_REP...	44	0.00079211	3.8226e-05	0.10497	0.49699		KEGG_NUCLEOTIDE_EXCISION_REP...	44	0.068661	0.0033135	0.10503	0.25665		KEGG_NUCLEOTIDE_EXCISION_REP...	44	0.068455	0.0033035	0.10453	0.25628		KEGG_NUCLEOTIDE_EXCISION_REP...	44	-0.052245	-0.0025213	0.10597	0.689		KEGG_NUCLEOTIDE_EXCISION_REP...	44	0.072704	0.0035086	0.10545	0.24527		KEGG_NUCLEOTIDE_EXCISION_REP...
KEGG_MISMATCH_REPAIR	23	-0.015549	-0.00054282	0.15803	0.53919		KEGG_MISMATCH_REPAIR	23	0.043889	0.0015322	0.15585	0.38912		KEGG_MISMATCH_REPAIR	23	0.091119	0.003181	0.15531	0.27871		KEGG_MISMATCH_REPAIR	23	-0.059694	-0.0020839	0.1554	0.64956		KEGG_MISMATCH_REPAIR	23	0.33648	0.011747	0.15464	0.014789		KEGG_MISMATCH_REPAIR	23	-0.039157	-0.001367	0.15679	0.59861		KEGG_MISMATCH_REPAIR	23	0.098548	0.0034404	0.15602	0.26382		KEGG_MISMATCH_REPAIR
KEGG_HOMOLOGOUS_RECOMBINATION	28	-0.17993	-0.0069296	0.15144	0.8826		KEGG_HOMOLOGOUS_RECOMBINATION	28	0.15465	0.005956	0.14935	0.15023		KEGG_HOMOLOGOUS_RECOMBINATION	28	0.22736	0.0087565	0.14883	0.063308		KEGG_HOMOLOGOUS_RECOMBINATION	28	0.059084	0.0022755	0.14892	0.34578		KEGG_HOMOLOGOUS_RECOMBINATION	28	0.091322	0.0035171	0.14821	0.2689		KEGG_HOMOLOGOUS_RECOMBINATION	28	-0.074129	-0.002855	0.15025	0.68912		KEGG_HOMOLOGOUS_RECOMBINATION	28	0.073884	0.0028455	0.14952	0.3106		KEGG_HOMOLOGOUS_RECOMBINATION
KEGG_NON_HOMOLOGOUS_END_JOIN...	13	0.039576	0.001039	0.20452	0.42328		KEGG_NON_HOMOLOGOUS_END_JOIN...	13	0.28692	0.0075324	0.20168	0.077433		KEGG_NON_HOMOLOGOUS_END_JOIN...	13	-0.34281	-0.0089997	0.20099	0.95595		KEGG_NON_HOMOLOGOUS_END_JOIN...	13	-0.12198	-0.0032023	0.20111	0.72791		KEGG_NON_HOMOLOGOUS_END_JOIN...	13	-0.062475	-0.0016402	0.20016	0.62253		KEGG_NON_HOMOLOGOUS_END_JOIN...	13	0.063765	0.001674	0.20291	0.37667		KEGG_NON_HOMOLOGOUS_END_JOIN...	13	0.077378	0.0020314	0.20192	0.35079		KEGG_NON_HOMOLOGOUS_END_JOIN...
KEGG_MAPK_SIGNALING_PATHWAY	267	-0.03678	-0.0043464	0.049548	0.77105		KEGG_MAPK_SIGNALING_PATHWAY	267	-0.00516	-0.00060977	0.048864	0.54205		KEGG_MAPK_SIGNALING_PATHWAY	267	0.063925	0.0075541	0.048695	0.094639		KEGG_MAPK_SIGNALING_PATHWAY	267	0.01114	0.0013164	0.048724	0.40958		KEGG_MAPK_SIGNALING_PATHWAY	267	0.014245	0.0016834	0.048492	0.38447		KEGG_MAPK_SIGNALING_PATHWAY	267	0.06145	0.0072617	0.049157	0.10564		KEGG_MAPK_SIGNALING_PATHWAY	267	0.060731	0.0071767	0.048918	0.10722		KEGG_MAPK_SIGNALING_PATHWAY
KEGG_ERBB_SIGNALING_PATHWAY	87	0.016001	0.0010846	0.086696	0.42679		KEGG_ERBB_SIGNALING_PATHWAY	87	-0.07202	-0.0048816	0.085497	0.8002		KEGG_ERBB_SIGNALING_PATHWAY	87	-0.071963	-0.0048778	0.085205	0.80082		KEGG_ERBB_SIGNALING_PATHWAY	87	-0.11864	-0.0080416	0.085249	0.91798		KEGG_ERBB_SIGNALING_PATHWAY	87	0.058626	0.0039738	0.084846	0.2448		KEGG_ERBB_SIGNALING_PATHWAY	87	0.0081001	0.00054903	0.086014	0.46249		KEGG_ERBB_SIGNALING_PATHWAY	87	0.14515	0.0098388	0.085589	0.044956		KEGG_ERBB_SIGNALING_PATHWAY
KEGG_CALCIUM_SIGNALING_PATHW...	176	0.022473	0.0021614	0.063936	0.36261		KEGG_CALCIUM_SIGNALING_PATHW...	176	-0.014729	-0.0014166	0.063053	0.59235		KEGG_CALCIUM_SIGNALING_PATHW...	176	-0.047326	-0.0045517	0.062837	0.77432		KEGG_CALCIUM_SIGNALING_PATHW...	176	-0.030843	-0.0029664	0.062872	0.68813		KEGG_CALCIUM_SIGNALING_PATHW...	176	0.012802	0.0012313	0.062573	0.41895		KEGG_CALCIUM_SIGNALING_PATHW...	176	-0.066348	-0.0063812	0.063432	0.85221		KEGG_CALCIUM_SIGNALING_PATHW...	176	0.051287	0.0049327	0.063124	0.20826		KEGG_CALCIUM_SIGNALING_PATHW...
KEGG_CYTOKINE_CYTOKINE_RECEP...	256	0.025477	0.0029489	0.057974	0.33017		KEGG_CYTOKINE_CYTOKINE_RECEP...	256	0.0041451	0.00047978	0.057174	0.4711		KEGG_CYTOKINE_CYTOKINE_RECEP...	256	0.089376	0.010345	0.056974	0.058366		KEGG_CYTOKINE_CYTOKINE_RECEP...	256	-0.040719	-0.0047131	0.057009	0.76246		KEGG_CYTOKINE_CYTOKINE_RECEP...	256	-0.081291	-0.0094092	0.056735	0.92404		KEGG_CYTOKINE_CYTOKINE_RECEP...	256	0.14757	0.01708	0.057508	0.0051471		KEGG_CYTOKINE_CYTOKINE_RECEP...	256	0.10182	0.011785	0.057233	0.03763		KEGG_CYTOKINE_CYTOKINE_RECEP...
KEGG_CHEMOKINE_SIGNALING_PAT...	184	0.011647	0.0011451	0.059629	0.42257		KEGG_CHEMOKINE_SIGNALING_PAT...	184	0.044634	0.0043884	0.058805	0.22392		KEGG_CHEMOKINE_SIGNALING_PAT...	184	-0.0032358	-0.00031814	0.058604	0.52202		KEGG_CHEMOKINE_SIGNALING_PAT...	184	-0.043107	-0.0042382	0.058636	0.76888		KEGG_CHEMOKINE_SIGNALING_PAT...	184	-0.050483	-0.0049634	0.058356	0.8065		KEGG_CHEMOKINE_SIGNALING_PAT...	184	-0.055016	-0.005409	0.059159	0.8238		KEGG_CHEMOKINE_SIGNALING_PAT...	184	-0.015309	-0.0015051	0.058872	0.60258		KEGG_CHEMOKINE_SIGNALING_PAT...
KEGG_PHOSPHATIDYLINOSITOL_SI...	75	0.040854	0.0025719	0.094521	0.33279		KEGG_PHOSPHATIDYLINOSITOL_SI...	75	-0.037824	-0.0023811	0.093216	0.65754		KEGG_PHOSPHATIDYLINOSITOL_SI...	75	0.077404	0.0048728	0.092896	0.20236		KEGG_PHOSPHATIDYLINOSITOL_SI...	75	0.036501	0.0022979	0.092949	0.34727		KEGG_PHOSPHATIDYLINOSITOL_SI...	75	0.085052	0.0053543	0.092504	0.17894		KEGG_PHOSPHATIDYLINOSITOL_SI...	75	0.055505	0.0034942	0.093778	0.27697		KEGG_PHOSPHATIDYLINOSITOL_SI...	75	0.034479	0.0021706	0.093322	0.35589		KEGG_PHOSPHATIDYLINOSITOL_SI...
KEGG_NEUROACTIVE_LIGAND_RECE...	269	0.025641	0.0030412	0.053853	0.31699		KEGG_NEUROACTIVE_LIGAND_RECE...	269	-0.035558	-0.0042175	0.053109	0.74842		KEGG_NEUROACTIVE_LIGAND_RECE...	269	-0.069551	-0.0082492	0.052925	0.90559		KEGG_NEUROACTIVE_LIGAND_RECE...	269	0.058066	0.006887	0.052956	0.13644		KEGG_NEUROACTIVE_LIGAND_RECE...	269	0.0067986	0.00080636	0.052705	0.44868		KEGG_NEUROACTIVE_LIGAND_RECE...	269	-0.0027754	-0.00032919	0.05343	0.52071		KEGG_NEUROACTIVE_LIGAND_RECE...	269	0.011353	0.0013466	0.05317	0.41546		KEGG_NEUROACTIVE_LIGAND_RECE...
KEGG_CELL_CYCLE	124	-0.041994	-0.0033948	0.068736	0.72938		KEGG_CELL_CYCLE	124	-0.020531	-0.0016597	0.067787	0.619		KEGG_CELL_CYCLE	124	0.079019	0.006388	0.067553	0.12106		KEGG_CELL_CYCLE	124	0.059373	0.0047998	0.067592	0.18987		KEGG_CELL_CYCLE	124	0.061935	0.0050069	0.06727	0.17861		KEGG_CELL_CYCLE	124	0.022061	0.0017834	0.068196	0.37316		KEGG_CELL_CYCLE	124	0.034266	0.0027701	0.067864	0.30681		KEGG_CELL_CYCLE
KEGG_OOCYTE_MEIOSIS	112	-0.06091	-0.0046812	0.075576	0.78986		KEGG_OOCYTE_MEIOSIS	112	-0.13455	-0.010341	0.074527	0.96449		KEGG_OOCYTE_MEIOSIS	112	-0.032852	-0.0025249	0.074279	0.67086		KEGG_OOCYTE_MEIOSIS	112	-0.025547	-0.0019634	0.07432	0.63448		KEGG_OOCYTE_MEIOSIS	112	0.050813	0.0039053	0.073966	0.24605		KEGG_OOCYTE_MEIOSIS	112	0.0081465	0.0006261	0.074984	0.45674		KEGG_OOCYTE_MEIOSIS	112	0.20079	0.015431	0.074603	0.0035611		KEGG_OOCYTE_MEIOSIS
KEGG_P53_SIGNALING_PATHWAY	68	0.061396	0.003681	0.10199	0.2736		KEGG_P53_SIGNALING_PATHWAY	68	-0.024818	-0.0014879	0.10058	0.59744		KEGG_P53_SIGNALING_PATHWAY	68	0.12376	0.00742	0.10023	0.10848		KEGG_P53_SIGNALING_PATHWAY	68	-0.015698	-0.00094116	0.10029	0.56219		KEGG_P53_SIGNALING_PATHWAY	68	0.071743	0.0043014	0.099814	0.23615		KEGG_P53_SIGNALING_PATHWAY	68	-0.060275	-0.0036138	0.10119	0.7243		KEGG_P53_SIGNALING_PATHWAY	68	-0.12054	-0.0072272	0.10069	0.88437		KEGG_P53_SIGNALING_PATHWAY
KEGG_UBIQUITIN_MEDIATED_PROT...	133	-0.0012845	-0.00010752	0.065901	0.50778		KEGG_UBIQUITIN_MEDIATED_PROT...	133	0.0067454	0.00056462	0.064991	0.45867		KEGG_UBIQUITIN_MEDIATED_PROT...	133	-0.10161	-0.0085049	0.064764	0.94165		KEGG_UBIQUITIN_MEDIATED_PROT...	133	0.041911	0.0035081	0.064804	0.2589		KEGG_UBIQUITIN_MEDIATED_PROT...	133	0.064802	0.0054241	0.064494	0.15751		KEGG_UBIQUITIN_MEDIATED_PROT...	133	0.10298	0.0086199	0.065378	0.057619		KEGG_UBIQUITIN_MEDIATED_PROT...	133	0.043106	0.0036081	0.065064	0.25383		KEGG_UBIQUITIN_MEDIATED_PROT...
KEGG_SNARE_INTERACTIONS_IN_V...	36	-0.1536	-0.0067062	0.12523	0.88999		KEGG_SNARE_INTERACTIONS_IN_V...	36	0.0026116	0.00011403	0.1235	0.49156		KEGG_SNARE_INTERACTIONS_IN_V...	36	0.0073488	0.00032086	0.12308	0.47619		KEGG_SNARE_INTERACTIONS_IN_V...	36	0.14966	0.0065341	0.12314	0.11214		KEGG_SNARE_INTERACTIONS_IN_V...	36	-0.11641	-0.0050826	0.12256	0.82889		KEGG_SNARE_INTERACTIONS_IN_V...	36	-0.0020666	-9.0229e-05	0.12425	0.50664		KEGG_SNARE_INTERACTIONS_IN_V...	36	0.30306	0.013232	0.12362	0.0071186		KEGG_SNARE_INTERACTIONS_IN_V...
KEGG_REGULATION_OF_AUTOPHAGY	34	0.006212	0.00026359	0.14969	0.48345		KEGG_REGULATION_OF_AUTOPHAGY	34	-0.031353	-0.0013304	0.14762	0.5841		KEGG_REGULATION_OF_AUTOPHAGY	34	0.038679	0.0016412	0.14712	0.39631		KEGG_REGULATION_OF_AUTOPHAGY	34	0.059002	0.0025036	0.1472	0.34428		KEGG_REGULATION_OF_AUTOPHAGY	34	0.21468	0.0091093	0.14649	0.071405		KEGG_REGULATION_OF_AUTOPHAGY	34	-0.063131	-0.0026788	0.14851	0.66461		KEGG_REGULATION_OF_AUTOPHAGY	34	-0.19705	-0.0083612	0.14778	0.90878		KEGG_REGULATION_OF_AUTOPHAGY
KEGG_LYSOSOME	121	-0.11487	-0.0091741	0.066804	0.95723		KEGG_LYSOSOME	121	0.044306	0.0035385	0.065887	0.25065		KEGG_LYSOSOME	121	-0.04272	-0.0034118	0.065661	0.74235		KEGG_LYSOSOME	121	0.17745	0.014172	0.065685	0.003454		KEGG_LYSOSOME	121	0.20226	0.016153	0.065368	0.00098818		KEGG_LYSOSOME	121	-0.13484	-0.010769	0.066277	0.97904		KEGG_LYSOSOME	121	0.0093268	0.00074488	0.065962	0.44378		KEGG_LYSOSOME
KEGG_ENDOCYTOSIS	180	-0.086209	-0.0083842	0.062339	0.91665		KEGG_ENDOCYTOSIS	180	0.16544	0.01609	0.061468	0.0035606		KEGG_ENDOCYTOSIS	180	-0.042628	-0.0041458	0.06127	0.7567		KEGG_ENDOCYTOSIS	180	-0.033065	-0.0032157	0.061305	0.70518		KEGG_ENDOCYTOSIS	180	-0.09533	-0.0092713	0.061009	0.94091		KEGG_ENDOCYTOSIS	180	0.041075	0.0039947	0.061851	0.25332		KEGG_ENDOCYTOSIS	180	-0.071918	-0.0069944	0.061548	0.87869		KEGG_ENDOCYTOSIS
KEGG_PEROXISOME	78	0.13385	0.0085924	0.082938	0.05329		KEGG_PEROXISOME	78	-0.011757	-0.00075474	0.081799	0.55714		KEGG_PEROXISOME	78	0.13268	0.0085171	0.081512	0.051806		KEGG_PEROXISOME	78	0.0026038	0.00016715	0.081564	0.48727		KEGG_PEROXISOME	78	0.045483	0.0029198	0.081175	0.28764		KEGG_PEROXISOME	78	0.026169	0.0016799	0.082291	0.37524		KEGG_PEROXISOME	78	0.029255	0.0018781	0.081891	0.36045		KEGG_PEROXISOME
KEGG_MTOR_SIGNALING_PATHWAY	52	0.13611	0.0071391	0.11636	0.12107		KEGG_MTOR_SIGNALING_PATHWAY	52	-0.10575	-0.0055467	0.11476	0.8216		KEGG_MTOR_SIGNALING_PATHWAY	52	0.19148	0.010043	0.11436	0.047038		KEGG_MTOR_SIGNALING_PATHWAY	52	-0.1635	-0.0085758	0.11442	0.92348		KEGG_MTOR_SIGNALING_PATHWAY	52	-0.12682	-0.0066517	0.11388	0.86727		KEGG_MTOR_SIGNALING_PATHWAY	52	-0.31872	-0.016717	0.11543	0.99712		KEGG_MTOR_SIGNALING_PATHWAY	52	0.077051	0.0040415	0.11489	0.25122		KEGG_MTOR_SIGNALING_PATHWAY
KEGG_APOPTOSIS	86	0.068439	0.0046123	0.087532	0.21715		KEGG_APOPTOSIS	86	0.038664	0.0026057	0.086325	0.32712		KEGG_APOPTOSIS	86	0.13361	0.0090046	0.086024	0.060194		KEGG_APOPTOSIS	86	0.032876	0.0022156	0.086078	0.35126		KEGG_APOPTOSIS	86	0.03015	0.0020319	0.085667	0.36244		KEGG_APOPTOSIS	86	0.057727	0.0038903	0.086845	0.25312		KEGG_APOPTOSIS	86	-0.032309	-0.0021774	0.086423	0.64574		KEGG_APOPTOSIS
KEGG_CARDIAC_MUSCLE_CONTRACT...	73	0.18267	0.011346	0.091509	0.022963		KEGG_CARDIAC_MUSCLE_CONTRACT...	73	-0.056603	-0.0035157	0.090254	0.73471		KEGG_CARDIAC_MUSCLE_CONTRACT...	73	-0.013034	-0.00080958	0.089947	0.55761		KEGG_CARDIAC_MUSCLE_CONTRACT...	73	0.13629	0.0084655	0.089991	0.064954		KEGG_CARDIAC_MUSCLE_CONTRACT...	73	0.096043	0.0059654	0.089565	0.14179		KEGG_CARDIAC_MUSCLE_CONTRACT...	73	-0.0029022	-0.00018026	0.0908	0.51275		KEGG_CARDIAC_MUSCLE_CONTRACT...	73	0.044116	0.0027401	0.090357	0.31269		KEGG_CARDIAC_MUSCLE_CONTRACT...
KEGG_VASCULAR_SMOOTH_MUSCLE_...	115	-0.010721	-0.00083486	0.075718	0.5563		KEGG_VASCULAR_SMOOTH_MUSCLE_...	115	0.038596	0.0030055	0.074672	0.30263		KEGG_VASCULAR_SMOOTH_MUSCLE_...	115	0.087124	0.0067845	0.074414	0.12085		KEGG_VASCULAR_SMOOTH_MUSCLE_...	115	0.050711	0.0039489	0.074457	0.24792		KEGG_VASCULAR_SMOOTH_MUSCLE_...	115	0.051107	0.0039797	0.074103	0.2452		KEGG_VASCULAR_SMOOTH_MUSCLE_...	115	0.082313	0.0064098	0.07512	0.1366		KEGG_VASCULAR_SMOOTH_MUSCLE_...	115	0.019968	0.0015549	0.074757	0.39469		KEGG_VASCULAR_SMOOTH_MUSCLE_...
KEGG_WNT_SIGNALING_PATHWAY	149	0.037112	0.0032866	0.06657	0.2886		KEGG_WNT_SIGNALING_PATHWAY	149	0.070357	0.0062307	0.065649	0.14193		KEGG_WNT_SIGNALING_PATHWAY	149	0.0064114	0.00056778	0.065427	0.46097		KEGG_WNT_SIGNALING_PATHWAY	149	-0.0038497	-0.00034092	0.065463	0.52345		KEGG_WNT_SIGNALING_PATHWAY	149	0.1083	0.0095904	0.065146	0.04823		KEGG_WNT_SIGNALING_PATHWAY	149	-0.061932	-0.0054845	0.066046	0.8258		KEGG_WNT_SIGNALING_PATHWAY	149	-0.02436	-0.0021572	0.065725	0.64454		KEGG_WNT_SIGNALING_PATHWAY
KEGG_DORSO_VENTRAL_AXIS_FORM...	24	0.074199	0.002646	0.14414	0.30336		KEGG_DORSO_VENTRAL_AXIS_FORM...	24	-0.20605	-0.0073478	0.14214	0.92641		KEGG_DORSO_VENTRAL_AXIS_FORM...	24	-0.29424	-0.010493	0.14165	0.98111		KEGG_DORSO_VENTRAL_AXIS_FORM...	24	-0.10308	-0.0036758	0.14174	0.76645		KEGG_DORSO_VENTRAL_AXIS_FORM...	24	-0.046049	-0.0016421	0.14107	0.62795		KEGG_DORSO_VENTRAL_AXIS_FORM...	24	0.10213	0.003642	0.14301	0.23757		KEGG_DORSO_VENTRAL_AXIS_FORM...	24	0.10067	0.0035899	0.14231	0.23966		KEGG_DORSO_VENTRAL_AXIS_FORM...
KEGG_NOTCH_SIGNALING_PATHWAY	47	-0.0047232	-0.00023556	0.10549	0.51786		KEGG_NOTCH_SIGNALING_PATHWAY	47	-0.079058	-0.0039428	0.10403	0.77634		KEGG_NOTCH_SIGNALING_PATHWAY	47	-0.086201	-0.0042991	0.10368	0.79713		KEGG_NOTCH_SIGNALING_PATHWAY	47	-0.0681	-0.0033963	0.10374	0.74423		KEGG_NOTCH_SIGNALING_PATHWAY	47	-0.0070318	-0.0003507	0.10324	0.52715		KEGG_NOTCH_SIGNALING_PATHWAY	47	-0.018281	-0.00091172	0.10466	0.56933		KEGG_NOTCH_SIGNALING_PATHWAY	47	0.21422	0.010684	0.10414	0.01985		KEGG_NOTCH_SIGNALING_PATHWAY
KEGG_HEDGEHOG_SIGNALING_PATH...	56	0.2822	0.015359	0.10915	0.0048652		KEGG_HEDGEHOG_SIGNALING_PATH...	56	-0.10786	-0.0058701	0.10766	0.84178		KEGG_HEDGEHOG_SIGNALING_PATH...	56	-0.018223	-0.00099178	0.10729	0.56743		KEGG_HEDGEHOG_SIGNALING_PATH...	56	-0.0091708	-0.00049913	0.10735	0.53404		KEGG_HEDGEHOG_SIGNALING_PATH...	56	-0.099517	-0.0054163	0.10684	0.82419		KEGG_HEDGEHOG_SIGNALING_PATH...	56	-0.18045	-0.0098213	0.1083	0.95216		KEGG_HEDGEHOG_SIGNALING_PATH...	56	0.0023338	0.00012702	0.10778	0.49136		KEGG_HEDGEHOG_SIGNALING_PATH...
KEGG_TGF_BETA_SIGNALING_PATH...	84	0.03081	0.0020522	0.088032	0.36318		KEGG_TGF_BETA_SIGNALING_PATH...	84	0.14714	0.0098008	0.08681	0.045048		KEGG_TGF_BETA_SIGNALING_PATH...	84	0.016291	0.0010851	0.08652	0.42533		KEGG_TGF_BETA_SIGNALING_PATH...	84	-0.0308	-0.0020515	0.086568	0.639		KEGG_TGF_BETA_SIGNALING_PATH...	84	-0.077474	-0.0051604	0.086154	0.81574		KEGG_TGF_BETA_SIGNALING_PATH...	84	-0.0022466	-0.00014964	0.087341	0.51026		KEGG_TGF_BETA_SIGNALING_PATH...	84	-0.018977	-0.001264	0.086915	0.58642		KEGG_TGF_BETA_SIGNALING_PATH...
KEGG_AXON_GUIDANCE	127	0.014243	0.0011652	0.075392	0.42508		KEGG_AXON_GUIDANCE	127	0.062677	0.0051274	0.074349	0.19962		KEGG_AXON_GUIDANCE	127	-0.12563	-0.010277	0.07409	0.95501		KEGG_AXON_GUIDANCE	127	-0.019487	-0.0015942	0.074138	0.60367		KEGG_AXON_GUIDANCE	127	0.071357	0.0058375	0.073783	0.16675		KEGG_AXON_GUIDANCE	127	-0.060549	-0.0049533	0.074798	0.79088		KEGG_AXON_GUIDANCE	127	-0.080297	-0.0065688	0.074433	0.85965		KEGG_AXON_GUIDANCE
KEGG_VEGF_SIGNALING_PATHWAY	76	0.043271	0.0027421	0.090156	0.31563		KEGG_VEGF_SIGNALING_PATHWAY	76	0.042092	0.0026674	0.088911	0.31796		KEGG_VEGF_SIGNALING_PATHWAY	76	0.040656	0.0025764	0.088607	0.32318		KEGG_VEGF_SIGNALING_PATHWAY	76	-0.064658	-0.0040974	0.088656	0.76709		KEGG_VEGF_SIGNALING_PATHWAY	76	0.064645	0.0040966	0.088233	0.23189		KEGG_VEGF_SIGNALING_PATHWAY	76	0.095227	0.0060346	0.089445	0.14353		KEGG_VEGF_SIGNALING_PATHWAY	76	0.10178	0.0064497	0.089009	0.12643		KEGG_VEGF_SIGNALING_PATHWAY
KEGG_FOCAL_ADHESION	199	0.063782	0.0065189	0.058281	0.1369		KEGG_FOCAL_ADHESION	199	-0.029507	-0.0030158	0.057478	0.69615		KEGG_FOCAL_ADHESION	199	-0.045299	-0.0046299	0.057281	0.78547		KEGG_FOCAL_ADHESION	199	0.12662	0.012941	0.057305	0.013577		KEGG_FOCAL_ADHESION	199	0.0081136	0.00082926	0.05704	0.44344		KEGG_FOCAL_ADHESION	199	-0.0031996	-0.00032702	0.057825	0.52206		KEGG_FOCAL_ADHESION	199	0.057864	0.005914	0.057542	0.15731		KEGG_FOCAL_ADHESION
KEGG_ECM_RECEPTOR_INTERACTION	83	-0.031733	-0.0021011	0.091035	0.6363		KEGG_ECM_RECEPTOR_INTERACTION	83	-0.029912	-0.0019805	0.089778	0.6305		KEGG_ECM_RECEPTOR_INTERACTION	83	-0.16229	-0.010746	0.089462	0.96516		KEGG_ECM_RECEPTOR_INTERACTION	83	0.092412	0.0061188	0.089518	0.15097		KEGG_ECM_RECEPTOR_INTERACTION	83	0.020413	0.0013516	0.089094	0.40939		KEGG_ECM_RECEPTOR_INTERACTION	83	-0.024931	-0.0016507	0.090319	0.60874		KEGG_ECM_RECEPTOR_INTERACTION	83	-0.047238	-0.0031277	0.089879	0.7004		KEGG_ECM_RECEPTOR_INTERACTION
KEGG_CELL_ADHESION_MOLECULES...	130	-0.11612	-0.00961	0.07632	0.93592		KEGG_CELL_ADHESION_MOLECULES...	130	-0.041444	-0.0034299	0.07527	0.70904		KEGG_CELL_ADHESION_MOLECULES...	130	-0.1557	-0.012886	0.075004	0.98104		KEGG_CELL_ADHESION_MOLECULES...	130	0.087036	0.0072032	0.075052	0.1231		KEGG_CELL_ADHESION_MOLECULES...	130	0.058976	0.0048809	0.074696	0.2149		KEGG_CELL_ADHESION_MOLECULES...	130	0.023728	0.0019637	0.075725	0.37701		KEGG_CELL_ADHESION_MOLECULES...	130	0.017142	0.0014187	0.075356	0.41003		KEGG_CELL_ADHESION_MOLECULES...
KEGG_ADHERENS_JUNCTION	73	-0.041634	-0.0025859	0.10027	0.661		KEGG_ADHERENS_JUNCTION	73	0.11574	0.0071888	0.098884	0.12092		KEGG_ADHERENS_JUNCTION	73	-0.050839	-0.0031577	0.098549	0.69703		KEGG_ADHERENS_JUNCTION	73	-0.049089	-0.003049	0.098604	0.6907		KEGG_ADHERENS_JUNCTION	73	-0.007207	-0.00044764	0.098135	0.52927		KEGG_ADHERENS_JUNCTION	73	-0.0933	-0.005795	0.099482	0.82584		KEGG_ADHERENS_JUNCTION	73	0.047882	0.002974	0.098999	0.31432		KEGG_ADHERENS_JUNCTION
KEGG_TIGHT_JUNCTION	132	0.02459	0.0020506	0.070345	0.36333		KEGG_TIGHT_JUNCTION	132	-0.046217	-0.0038541	0.069373	0.74736		KEGG_TIGHT_JUNCTION	132	0.0027179	0.00022665	0.069136	0.48432		KEGG_TIGHT_JUNCTION	132	0.061858	0.0051584	0.069173	0.1856		KEGG_TIGHT_JUNCTION	132	-0.011167	-0.00093119	0.068845	0.56442		KEGG_TIGHT_JUNCTION	132	-0.07163	-0.0059732	0.06979	0.84763		KEGG_TIGHT_JUNCTION	132	0.079545	0.0066333	0.06945	0.12604		KEGG_TIGHT_JUNCTION
KEGG_GAP_JUNCTION	89	-0.097924	-0.0067129	0.086187	0.87205		KEGG_GAP_JUNCTION	89	0.024954	0.0017107	0.085	0.38454		KEGG_GAP_JUNCTION	89	-0.049933	-0.003423	0.084709	0.72222		KEGG_GAP_JUNCTION	89	-0.030523	-0.0020924	0.084757	0.64062		KEGG_GAP_JUNCTION	89	0.035028	0.0024013	0.084353	0.33898		KEGG_GAP_JUNCTION	89	-0.040529	-0.0027784	0.085513	0.68223		KEGG_GAP_JUNCTION	89	0.1886	0.012929	0.085085	0.013332		KEGG_GAP_JUNCTION
KEGG_COMPLEMENT_AND_COAGULAT...	68	-0.21239	-0.012734	0.1083	0.97506		KEGG_COMPLEMENT_AND_COAGULAT...	68	0.076256	0.0045719	0.10681	0.23764		KEGG_COMPLEMENT_AND_COAGULAT...	68	-0.07049	-0.0042262	0.10645	0.74608		KEGG_COMPLEMENT_AND_COAGULAT...	68	-0.030609	-0.0018352	0.10651	0.61309		KEGG_COMPLEMENT_AND_COAGULAT...	68	-0.043913	-0.0026328	0.106	0.66066		KEGG_COMPLEMENT_AND_COAGULAT...	68	0.033533	0.0020105	0.10746	0.3775		KEGG_COMPLEMENT_AND_COAGULAT...	68	-0.28262	-0.016944	0.10691	0.99589		KEGG_COMPLEMENT_AND_COAGULAT...
KEGG_ANTIGEN_PROCESSING_AND_...	78	-0.16827	-0.010802	0.10663	0.94273		KEGG_ANTIGEN_PROCESSING_AND_...	78	0.049568	0.003182	0.10516	0.3187		KEGG_ANTIGEN_PROCESSING_AND_...	78	-0.12521	-0.0080381	0.1048	0.88391		KEGG_ANTIGEN_PROCESSING_AND_...	78	-0.00722	-0.00046349	0.10486	0.52745		KEGG_ANTIGEN_PROCESSING_AND_...	78	-0.11305	-0.0072573	0.10436	0.86065		KEGG_ANTIGEN_PROCESSING_AND_...	78	-0.041507	-0.0026645	0.1058	0.65259		KEGG_ANTIGEN_PROCESSING_AND_...	78	0.031024	0.0019916	0.10528	0.38412		KEGG_ANTIGEN_PROCESSING_AND_...
KEGG_RENIN_ANGIOTENSIN_SYSTEM	17	-0.16705	-0.0050145	0.2286	0.76753		KEGG_RENIN_ANGIOTENSIN_SYSTEM	17	-0.22803	-0.0068451	0.22544	0.84411		KEGG_RENIN_ANGIOTENSIN_SYSTEM	17	-0.16009	-0.0048056	0.22467	0.76193		KEGG_RENIN_ANGIOTENSIN_SYSTEM	17	-0.43991	-0.013205	0.22478	0.97482		KEGG_RENIN_ANGIOTENSIN_SYSTEM	17	0.32586	0.0097817	0.22372	0.072625		KEGG_RENIN_ANGIOTENSIN_SYSTEM	17	0.28113	0.0084391	0.2268	0.10757		KEGG_RENIN_ANGIOTENSIN_SYSTEM	17	-0.14559	-0.0043702	0.2257	0.74055		KEGG_RENIN_ANGIOTENSIN_SYSTEM
KEGG_TOLL_LIKE_RECEPTOR_SIGN...	101	0.013379	0.00097671	0.08356	0.4364		KEGG_TOLL_LIKE_RECEPTOR_SIGN...	101	0.017899	0.0013067	0.082407	0.41402		KEGG_TOLL_LIKE_RECEPTOR_SIGN...	101	0.097429	0.0071128	0.082121	0.11774		KEGG_TOLL_LIKE_RECEPTOR_SIGN...	101	0.078778	0.0057511	0.082168	0.16885		KEGG_TOLL_LIKE_RECEPTOR_SIGN...	101	-0.087844	-0.006413	0.081776	0.85863		KEGG_TOLL_LIKE_RECEPTOR_SIGN...	101	0.067088	0.0048977	0.082902	0.20919		KEGG_TOLL_LIKE_RECEPTOR_SIGN...	101	0.11694	0.0085375	0.082495	0.078164		KEGG_TOLL_LIKE_RECEPTOR_SIGN...
KEGG_NOD_LIKE_RECEPTOR_SIGNA...	61	0.012667	0.00071942	0.099964	0.44958		KEGG_NOD_LIKE_RECEPTOR_SIGNA...	61	0.10862	0.0061692	0.098581	0.13527		KEGG_NOD_LIKE_RECEPTOR_SIGNA...	61	-0.092217	-0.0052375	0.098244	0.82604		KEGG_NOD_LIKE_RECEPTOR_SIGNA...	61	0.20483	0.011633	0.098289	0.01859		KEGG_NOD_LIKE_RECEPTOR_SIGNA...	61	-0.23656	-0.013436	0.097817	0.9922		KEGG_NOD_LIKE_RECEPTOR_SIGNA...	61	-0.005598	-0.00031794	0.099178	0.52251		KEGG_NOD_LIKE_RECEPTOR_SIGNA...	61	0.14588	0.0082855	0.098689	0.069687		KEGG_NOD_LIKE_RECEPTOR_SIGNA...
KEGG_RIG_I_LIKE_RECEPTOR_SIG...	69	0.055457	0.0033492	0.10132	0.29208		KEGG_RIG_I_LIKE_RECEPTOR_SIG...	69	0.19223	0.011609	0.099916	0.027189		KEGG_RIG_I_LIKE_RECEPTOR_SIG...	69	0.034222	0.0020667	0.099585	0.36556		KEGG_RIG_I_LIKE_RECEPTOR_SIG...	69	0.081658	0.0049315	0.099638	0.20624		KEGG_RIG_I_LIKE_RECEPTOR_SIG...	69	-0.096619	-0.0058351	0.099163	0.83505		KEGG_RIG_I_LIKE_RECEPTOR_SIG...	69	0.078679	0.0047516	0.10053	0.21692		KEGG_RIG_I_LIKE_RECEPTOR_SIG...	69	-0.029778	-0.0017984	0.10004	0.61702		KEGG_RIG_I_LIKE_RECEPTOR_SIG...
KEGG_CYTOSOLIC_DNA_SENSING_P...	52	-0.12528	-0.006571	0.11198	0.86836		KEGG_CYTOSOLIC_DNA_SENSING_P...	52	0.23885	0.012528	0.11043	0.015277		KEGG_CYTOSOLIC_DNA_SENSING_P...	52	0.025759	0.0013511	0.11006	0.40748		KEGG_CYTOSOLIC_DNA_SENSING_P...	52	0.0077376	0.00040585	0.11012	0.47199		KEGG_CYTOSOLIC_DNA_SENSING_P...	52	0.048402	0.0025388	0.1096	0.32938		KEGG_CYTOSOLIC_DNA_SENSING_P...	52	0.034902	0.0018307	0.11111	0.37671		KEGG_CYTOSOLIC_DNA_SENSING_P...	52	-0.055555	-0.0029139	0.11056	0.69233		KEGG_CYTOSOLIC_DNA_SENSING_P...
KEGG_JAK_STAT_SIGNALING_PATH...	147	-0.010401	-0.00091495	0.073495	0.55627		KEGG_JAK_STAT_SIGNALING_PATH...	147	-0.013512	-0.0011886	0.072481	0.57394		KEGG_JAK_STAT_SIGNALING_PATH...	147	0.12448	0.01095	0.072227	0.042408		KEGG_JAK_STAT_SIGNALING_PATH...	147	-0.091316	-0.0080327	0.07227	0.8968		KEGG_JAK_STAT_SIGNALING_PATH...	147	-0.044556	-0.0039194	0.071928	0.73219		KEGG_JAK_STAT_SIGNALING_PATH...	147	0.13388	0.011777	0.072911	0.033168		KEGG_JAK_STAT_SIGNALING_PATH...	147	0.0007687	6.7619e-05	0.072563	0.49577		KEGG_JAK_STAT_SIGNALING_PATH...
KEGG_HEMATOPOIETIC_CELL_LINE...	81	-0.21975	-0.014375	0.098576	0.9871		KEGG_HEMATOPOIETIC_CELL_LINE...	81	0.16777	0.010974	0.09722	0.042213		KEGG_HEMATOPOIETIC_CELL_LINE...	81	0.093499	0.006116	0.096894	0.16729		KEGG_HEMATOPOIETIC_CELL_LINE...	81	0.094966	0.006212	0.096947	0.16366		KEGG_HEMATOPOIETIC_CELL_LINE...	81	-0.18677	-0.012217	0.096478	0.97355		KEGG_HEMATOPOIETIC_CELL_LINE...	81	-0.046783	-0.0030602	0.097814	0.68377		KEGG_HEMATOPOIETIC_CELL_LINE...	81	0.026016	0.0017018	0.097339	0.39463		KEGG_HEMATOPOIETIC_CELL_LINE...
KEGG_NATURAL_KILLER_CELL_MED...	129	0.059424	0.0048992	0.076603	0.21896		KEGG_NATURAL_KILLER_CELL_MED...	129	-0.0009607	-7.9204e-05	0.075547	0.50507		KEGG_NATURAL_KILLER_CELL_MED...	129	-0.092187	-0.0076003	0.075285	0.88961		KEGG_NATURAL_KILLER_CELL_MED...	129	-0.088881	-0.0073277	0.075327	0.88098		KEGG_NATURAL_KILLER_CELL_MED...	129	0.056226	0.0046355	0.07497	0.22664		KEGG_NATURAL_KILLER_CELL_MED...	129	0.21845	0.01801	0.075984	0.0020227		KEGG_NATURAL_KILLER_CELL_MED...	129	0.059976	0.0049447	0.075631	0.21389		KEGG_NATURAL_KILLER_CELL_MED...
KEGG_T_CELL_RECEPTOR_SIGNALI...	108	0.01126	0.00084991	0.077641	0.44234		KEGG_T_CELL_RECEPTOR_SIGNALI...	108	0.043155	0.0032573	0.076569	0.28651		KEGG_T_CELL_RECEPTOR_SIGNALI...	108	0.046263	0.0034919	0.076307	0.27217		KEGG_T_CELL_RECEPTOR_SIGNALI...	108	-0.11248	-0.0084899	0.076345	0.92966		KEGG_T_CELL_RECEPTOR_SIGNALI...	108	-0.050362	-0.0038012	0.075985	0.74626		KEGG_T_CELL_RECEPTOR_SIGNALI...	108	0.011826	0.00089257	0.077031	0.439		KEGG_T_CELL_RECEPTOR_SIGNALI...	108	0.11729	0.0088527	0.076651	0.062998		KEGG_T_CELL_RECEPTOR_SIGNALI...
KEGG_B_CELL_RECEPTOR_SIGNALI...	73	-0.010265	-0.00063758	0.09022	0.54529		KEGG_B_CELL_RECEPTOR_SIGNALI...	73	-0.0017732	-0.00011014	0.088974	0.50795		KEGG_B_CELL_RECEPTOR_SIGNALI...	73	-0.017107	-0.0010626	0.08867	0.57649		KEGG_B_CELL_RECEPTOR_SIGNALI...	73	-0.062127	-0.0038588	0.088718	0.75812		KEGG_B_CELL_RECEPTOR_SIGNALI...	73	0.055954	0.0034754	0.088296	0.26314		KEGG_B_CELL_RECEPTOR_SIGNALI...	73	0.056586	0.0035147	0.08951	0.26364		KEGG_B_CELL_RECEPTOR_SIGNALI...	73	0.035444	0.0022015	0.089075	0.34535		KEGG_B_CELL_RECEPTOR_SIGNALI...
KEGG_FC_EPSILON_RI_SIGNALING...	78	0.059767	0.0038368	0.089064	0.2511		KEGG_FC_EPSILON_RI_SIGNALING...	78	-0.070157	-0.0045038	0.087834	0.78778		KEGG_FC_EPSILON_RI_SIGNALING...	78	0.020968	0.001346	0.087535	0.40535		KEGG_FC_EPSILON_RI_SIGNALING...	78	0.023891	0.0015337	0.087584	0.39251		KEGG_FC_EPSILON_RI_SIGNALING...	78	0.11737	0.0075343	0.087162	0.089075		KEGG_FC_EPSILON_RI_SIGNALING...	78	0.081142	0.005209	0.088363	0.17924		KEGG_FC_EPSILON_RI_SIGNALING...	78	0.086556	0.0055565	0.087933	0.16248		KEGG_FC_EPSILON_RI_SIGNALING...
KEGG_FC_GAMMA_R_MEDIATED_PHA...	94	0.019209	0.0013531	0.083139	0.40864		KEGG_FC_GAMMA_R_MEDIATED_PHA...	94	0.069857	0.0049209	0.08199	0.19711		KEGG_FC_GAMMA_R_MEDIATED_PHA...	94	0.21129	0.014884	0.081695	0.0048538		KEGG_FC_GAMMA_R_MEDIATED_PHA...	94	-0.022347	-0.0015742	0.081756	0.6077		KEGG_FC_GAMMA_R_MEDIATED_PHA...	94	-0.051145	-0.0036028	0.081366	0.73519		KEGG_FC_GAMMA_R_MEDIATED_PHA...	94	0.0013766	9.6974e-05	0.082486	0.49334		KEGG_FC_GAMMA_R_MEDIATED_PHA...	94	-0.085181	-0.0060003	0.082082	0.8503		KEGG_FC_GAMMA_R_MEDIATED_PHA...
KEGG_LEUKOCYTE_TRANSENDOTHEL...	115	0.13437	0.010464	0.075246	0.03708		KEGG_LEUKOCYTE_TRANSENDOTHEL...	115	0.045769	0.003564	0.074213	0.26871		KEGG_LEUKOCYTE_TRANSENDOTHEL...	115	0.062081	0.0048343	0.073959	0.20063		KEGG_LEUKOCYTE_TRANSENDOTHEL...	115	-0.060728	-0.0047289	0.074	0.79407		KEGG_LEUKOCYTE_TRANSENDOTHEL...	115	0.00049294	3.8386e-05	0.073649	0.49733		KEGG_LEUKOCYTE_TRANSENDOTHEL...	115	-0.041725	-0.0032492	0.074661	0.71187		KEGG_LEUKOCYTE_TRANSENDOTHEL...	115	0.056252	0.0043804	0.074297	0.22449		KEGG_LEUKOCYTE_TRANSENDOTHEL...
KEGG_INTESTINAL_IMMUNE_NETWO...	46	0.032176	0.0015876	0.12729	0.40022		KEGG_INTESTINAL_IMMUNE_NETWO...	46	0.09954	0.0049114	0.12553	0.2139		KEGG_INTESTINAL_IMMUNE_NETWO...	46	-0.065397	-0.0032267	0.1251	0.69943		KEGG_INTESTINAL_IMMUNE_NETWO...	46	0.011702	0.0005774	0.12517	0.46276		KEGG_INTESTINAL_IMMUNE_NETWO...	46	-0.21827	-0.01077	0.12456	0.96013		KEGG_INTESTINAL_IMMUNE_NETWO...	46	-0.11952	-0.0058971	0.12628	0.82803		KEGG_INTESTINAL_IMMUNE_NETWO...	46	0.19859	0.0097988	0.12566	0.057019		KEGG_INTESTINAL_IMMUNE_NETWO...
KEGG_CIRCADIAN_RHYTHM_MAMMAL	13	-0.27696	-0.0072709	0.23089	0.88483		KEGG_CIRCADIAN_RHYTHM_MAMMAL	13	0.022697	0.00059586	0.22771	0.4603		KEGG_CIRCADIAN_RHYTHM_MAMMAL	13	0.079848	0.0020962	0.22693	0.36247		KEGG_CIRCADIAN_RHYTHM_MAMMAL	13	0.11124	0.0029205	0.22706	0.31209		KEGG_CIRCADIAN_RHYTHM_MAMMAL	13	-0.038251	-0.0010042	0.22598	0.56721		KEGG_CIRCADIAN_RHYTHM_MAMMAL	13	-0.19876	-0.0052181	0.22908	0.80721		KEGG_CIRCADIAN_RHYTHM_MAMMAL	13	-0.07378	-0.001937	0.22797	0.62689		KEGG_CIRCADIAN_RHYTHM_MAMMAL
KEGG_LONG_TERM_POTENTIATION	70	-0.096859	-0.0058917	0.095319	0.84522		KEGG_LONG_TERM_POTENTIATION	70	0.01763	0.0010724	0.094005	0.42562		KEGG_LONG_TERM_POTENTIATION	70	-0.038583	-0.0023469	0.093683	0.65977		KEGG_LONG_TERM_POTENTIATION	70	-0.11862	-0.0072156	0.093732	0.89716		KEGG_LONG_TERM_POTENTIATION	70	0.033888	0.0020613	0.093289	0.35821		KEGG_LONG_TERM_POTENTIATION	70	-0.03062	-0.0018625	0.094572	0.62694		KEGG_LONG_TERM_POTENTIATION	70	0.15626	0.0095046	0.094104	0.048421		KEGG_LONG_TERM_POTENTIATION
KEGG_NEUROTROPHIN_SIGNALING_...	125	-0.016477	-0.0013373	0.07093	0.59184		KEGG_NEUROTROPHIN_SIGNALING_...	125	-0.082927	-0.0067307	0.069948	0.88209		KEGG_NEUROTROPHIN_SIGNALING_...	125	0.016792	0.0013629	0.069711	0.40483		KEGG_NEUROTROPHIN_SIGNALING_...	125	-0.073665	-0.0059789	0.069748	0.85454		KEGG_NEUROTROPHIN_SIGNALING_...	125	0.083381	0.0067676	0.069415	0.11485		KEGG_NEUROTROPHIN_SIGNALING_...	125	-0.051805	-0.0042047	0.070371	0.76918		KEGG_NEUROTROPHIN_SIGNALING_...	125	0.095214	0.007728	0.070026	0.086973		KEGG_NEUROTROPHIN_SIGNALING_...
KEGG_LONG_TERM_DEPRESSION	70	0.0053811	0.00032732	0.097231	0.47793		KEGG_LONG_TERM_DEPRESSION	70	-0.019015	-0.0011566	0.095888	0.57859		KEGG_LONG_TERM_DEPRESSION	70	0.097295	0.0059182	0.095557	0.1543		KEGG_LONG_TERM_DEPRESSION	70	0.010394	0.00063221	0.095613	0.45672		KEGG_LONG_TERM_DEPRESSION	70	0.11352	0.0069052	0.095154	0.11644		KEGG_LONG_TERM_DEPRESSION	70	-0.046818	-0.0028478	0.096466	0.68628		KEGG_LONG_TERM_DEPRESSION	70	0.1646	0.010012	0.095989	0.043198		KEGG_LONG_TERM_DEPRESSION
KEGG_OLFACTORY_TRANSDUCTION	357	-0.065906	-0.0089839	0.060078	0.86367		KEGG_OLFACTORY_TRANSDUCTION	357	0.090245	0.012302	0.059246	0.063862		KEGG_OLFACTORY_TRANSDUCTION	357	-0.16575	-0.022594	0.059034	0.9975		KEGG_OLFACTORY_TRANSDUCTION	357	-0.041115	-0.0056045	0.05908	0.75676		KEGG_OLFACTORY_TRANSDUCTION	357	0.0138	0.0018812	0.058799	0.40722		KEGG_OLFACTORY_TRANSDUCTION	357	0.021468	0.0029263	0.059607	0.35937		KEGG_OLFACTORY_TRANSDUCTION	357	-0.094995	-0.012949	0.059313	0.94537		KEGG_OLFACTORY_TRANSDUCTION
KEGG_TASTE_TRANSDUCTION	49	0.098618	0.0050217	0.13269	0.22868		KEGG_TASTE_TRANSDUCTION	49	-0.077791	-0.0039611	0.13086	0.72389		KEGG_TASTE_TRANSDUCTION	49	0.062585	0.0031868	0.13041	0.31565		KEGG_TASTE_TRANSDUCTION	49	0.19055	0.0097027	0.13048	0.072103		KEGG_TASTE_TRANSDUCTION	49	-0.0020295	-0.00010334	0.12987	0.50623		KEGG_TASTE_TRANSDUCTION	49	-0.069911	-0.0035599	0.13165	0.7023		KEGG_TASTE_TRANSDUCTION	49	-0.044207	-0.002251	0.13101	0.6321		KEGG_TASTE_TRANSDUCTION
KEGG_REGULATION_OF_ACTIN_CYT...	210	-0.07826	-0.0082143	0.056392	0.91739		KEGG_REGULATION_OF_ACTIN_CYT...	210	-0.057753	-0.0060619	0.055615	0.85046		KEGG_REGULATION_OF_ACTIN_CYT...	210	0.065247	0.0068485	0.055424	0.11956		KEGG_REGULATION_OF_ACTIN_CYT...	210	0.016849	0.0017686	0.055457	0.38063		KEGG_REGULATION_OF_ACTIN_CYT...	210	-0.051537	-0.0054094	0.055191	0.82479		KEGG_REGULATION_OF_ACTIN_CYT...	210	-0.10169	-0.010674	0.055946	0.96543		KEGG_REGULATION_OF_ACTIN_CYT...	210	0.021726	0.0022804	0.055679	0.3482		KEGG_REGULATION_OF_ACTIN_CYT...
KEGG_INSULIN_SIGNALING_PATHW...	135	-0.033184	-0.0027982	0.069091	0.68449		KEGG_INSULIN_SIGNALING_PATHW...	135	-0.095556	-0.0080579	0.068133	0.91961		KEGG_INSULIN_SIGNALING_PATHW...	135	-0.072984	-0.0061545	0.067902	0.85877		KEGG_INSULIN_SIGNALING_PATHW...	135	-0.039702	-0.0033479	0.067941	0.72051		KEGG_INSULIN_SIGNALING_PATHW...	135	0.026272	0.0022154	0.067618	0.34881		KEGG_INSULIN_SIGNALING_PATHW...	135	-0.10681	-0.0090067	0.068543	0.94041		KEGG_INSULIN_SIGNALING_PATHW...	135	0.13863	0.01169	0.068206	0.021059		KEGG_INSULIN_SIGNALING_PATHW...
KEGG_GNRH_SIGNALING_PATHWAY	101	0.015508	0.0011321	0.081057	0.42414		KEGG_GNRH_SIGNALING_PATHWAY	101	0.0085359	0.00062316	0.079938	0.45748		KEGG_GNRH_SIGNALING_PATHWAY	101	-0.095724	-0.0069883	0.079661	0.88524		KEGG_GNRH_SIGNALING_PATHWAY	101	-0.0026915	-0.00019649	0.079708	0.51347		KEGG_GNRH_SIGNALING_PATHWAY	101	0.078707	0.005746	0.079326	0.16056		KEGG_GNRH_SIGNALING_PATHWAY	101	0.015388	0.0011234	0.080419	0.42413		KEGG_GNRH_SIGNALING_PATHWAY	101	0.062837	0.0045874	0.080027	0.21618		KEGG_GNRH_SIGNALING_PATHWAY
KEGG_PROGESTERONE_MEDIATED_O...	85	-0.19471	-0.013046	0.084947	0.98904		KEGG_PROGESTERONE_MEDIATED_O...	85	-0.2006	-0.013441	0.083773	0.99168		KEGG_PROGESTERONE_MEDIATED_O...	85	-0.058291	-0.0039056	0.083499	0.75744		KEGG_PROGESTERONE_MEDIATED_O...	85	0.12564	0.0084179	0.083541	0.066313		KEGG_PROGESTERONE_MEDIATED_O...	85	-0.017521	-0.0011739	0.083149	0.58344		KEGG_PROGESTERONE_MEDIATED_O...	85	-0.011478	-0.00076905	0.084292	0.55416		KEGG_PROGESTERONE_MEDIATED_O...	85	0.14524	0.009731	0.083875	0.041683		KEGG_PROGESTERONE_MEDIATED_O...
KEGG_MELANOGENESIS	101	-0.0049954	-0.00036468	0.080918	0.52461		KEGG_MELANOGENESIS	101	0.0062015	0.00045274	0.079801	0.46903		KEGG_MELANOGENESIS	101	0.0082735	0.000604	0.079528	0.45857		KEGG_MELANOGENESIS	101	-0.043289	-0.0031603	0.079571	0.70679		KEGG_MELANOGENESIS	101	0.061691	0.0045037	0.079191	0.21799		KEGG_MELANOGENESIS	101	-0.14204	-0.01037	0.080275	0.96158		KEGG_MELANOGENESIS	101	0.14589	0.010651	0.079883	0.033912		KEGG_MELANOGENESIS
KEGG_ADIPOCYTOKINE_SIGNALING...	66	0.093405	0.0055175	0.096305	0.16606		KEGG_ADIPOCYTOKINE_SIGNALING...	66	0.048937	0.0028907	0.094977	0.30319		KEGG_ADIPOCYTOKINE_SIGNALING...	66	0.10388	0.0061362	0.09465	0.13622		KEGG_ADIPOCYTOKINE_SIGNALING...	66	-0.01258	-0.00074307	0.094706	0.55283		KEGG_ADIPOCYTOKINE_SIGNALING...	66	0.13341	0.0078805	0.094249	0.078469		KEGG_ADIPOCYTOKINE_SIGNALING...	66	0.031444	0.0018574	0.09555	0.37105		KEGG_ADIPOCYTOKINE_SIGNALING...	66	0.15193	0.0089742	0.095079	0.055043		KEGG_ADIPOCYTOKINE_SIGNALING...
KEGG_TYPE_II_DIABETES_MELLIT...	46	0.072479	0.0035762	0.1295	0.28785		KEGG_TYPE_II_DIABETES_MELLIT...	46	-0.1112	-0.0054865	0.12771	0.80803		KEGG_TYPE_II_DIABETES_MELLIT...	46	-0.070568	-0.0034819	0.12728	0.71036		KEGG_TYPE_II_DIABETES_MELLIT...	46	-0.00064351	-3.1751e-05	0.12735	0.50202		KEGG_TYPE_II_DIABETES_MELLIT...	46	-0.13046	-0.006437	0.12674	0.84834		KEGG_TYPE_II_DIABETES_MELLIT...	46	-0.013405	-0.00066142	0.12848	0.54155		KEGG_TYPE_II_DIABETES_MELLIT...	46	0.10408	0.0051355	0.12786	0.20781		KEGG_TYPE_II_DIABETES_MELLIT...
KEGG_TYPE_I_DIABETES_MELLITUS	41	-0.063137	-0.0029414	0.14331	0.67023		KEGG_TYPE_I_DIABETES_MELLITUS	41	-0.13046	-0.0060778	0.14133	0.82201		KEGG_TYPE_I_DIABETES_MELLITUS	41	-0.019389	-0.0009033	0.14085	0.55474		KEGG_TYPE_I_DIABETES_MELLITUS	41	-0.1093	-0.0050921	0.14093	0.781		KEGG_TYPE_I_DIABETES_MELLITUS	41	-0.17752	-0.0082702	0.14025	0.89718		KEGG_TYPE_I_DIABETES_MELLITUS	41	-0.073381	-0.0034187	0.14219	0.6971		KEGG_TYPE_I_DIABETES_MELLITUS	41	0.0077206	0.00035969	0.14149	0.47824		KEGG_TYPE_I_DIABETES_MELLITUS
KEGG_MATURITY_ONSET_DIABETES...	25	-0.037288	-0.0013571	0.17551	0.58412		KEGG_MATURITY_ONSET_DIABETES...	25	-0.018985	-0.00069094	0.17308	0.54367		KEGG_MATURITY_ONSET_DIABETES...	25	-0.31625	-0.01151	0.17247	0.96664		KEGG_MATURITY_ONSET_DIABETES...	25	-0.23262	-0.008466	0.17258	0.91114		KEGG_MATURITY_ONSET_DIABETES...	25	-0.14915	-0.0054284	0.17176	0.8074		KEGG_MATURITY_ONSET_DIABETES...	25	0.40425	0.014713	0.1741	0.010123		KEGG_MATURITY_ONSET_DIABETES...	25	0.063892	0.0023253	0.17328	0.35617		KEGG_MATURITY_ONSET_DIABETES...
KEGG_ALDOSTERONE_REGULATED_S...	42	-0.015311	-0.00072193	0.12967	0.547		KEGG_ALDOSTERONE_REGULATED_S...	42	-0.12113	-0.0057113	0.12787	0.82824		KEGG_ALDOSTERONE_REGULATED_S...	42	-0.1948	-0.009185	0.12743	0.93682		KEGG_ALDOSTERONE_REGULATED_S...	42	0.052072	0.0024553	0.12751	0.3415		KEGG_ALDOSTERONE_REGULATED_S...	42	-0.10953	-0.0051644	0.1269	0.80596		KEGG_ALDOSTERONE_REGULATED_S...	42	-0.030548	-0.0014404	0.12865	0.59385		KEGG_ALDOSTERONE_REGULATED_S...	42	-0.12253	-0.0057777	0.12802	0.83075		KEGG_ALDOSTERONE_REGULATED_S...
KEGG_VASOPRESSIN_REGULATED_W...	43	-0.12096	-0.0057709	0.12705	0.82947		KEGG_VASOPRESSIN_REGULATED_W...	43	0.063227	0.0030164	0.1253	0.30692		KEGG_VASOPRESSIN_REGULATED_W...	43	0.12531	0.0059783	0.12487	0.15781		KEGG_VASOPRESSIN_REGULATED_W...	43	0.11438	0.005457	0.12494	0.17997		KEGG_VASOPRESSIN_REGULATED_W...	43	0.19194	0.0091571	0.12434	0.06134		KEGG_VASOPRESSIN_REGULATED_W...	43	-0.12441	-0.0059354	0.12605	0.83817		KEGG_VASOPRESSIN_REGULATED_W...	43	0.23394	0.011161	0.12543	0.031094		KEGG_VASOPRESSIN_REGULATED_W...
KEGG_PROXIMAL_TUBULE_BICARBO...	23	0.13141	0.0045875	0.16769	0.21663		KEGG_PROXIMAL_TUBULE_BICARBO...	23	-0.00022146	-7.7314e-06	0.16538	0.50053		KEGG_PROXIMAL_TUBULE_BICARBO...	23	-0.12725	-0.0044424	0.16481	0.77997		KEGG_PROXIMAL_TUBULE_BICARBO...	23	-0.11256	-0.0039296	0.1649	0.75257		KEGG_PROXIMAL_TUBULE_BICARBO...	23	0.11944	0.0041698	0.16412	0.23337		KEGG_PROXIMAL_TUBULE_BICARBO...	23	-0.07539	-0.0026319	0.16637	0.67477		KEGG_PROXIMAL_TUBULE_BICARBO...	23	0.10008	0.0034938	0.16556	0.27277		KEGG_PROXIMAL_TUBULE_BICARBO...
KEGG_ALZHEIMERS_DISEASE	156	0.069484	0.006295	0.060026	0.12353		KEGG_ALZHEIMERS_DISEASE	156	0.015565	0.0014101	0.0592	0.39631		KEGG_ALZHEIMERS_DISEASE	156	0.028514	0.0025833	0.058997	0.31444		KEGG_ALZHEIMERS_DISEASE	156	-0.020436	-0.0018514	0.05903	0.6354		KEGG_ALZHEIMERS_DISEASE	156	0.077607	0.0070309	0.058746	0.093251		KEGG_ALZHEIMERS_DISEASE	156	-0.0026482	-0.00023992	0.059557	0.51773		KEGG_ALZHEIMERS_DISEASE	156	0.061982	0.0056153	0.059265	0.14783		KEGG_ALZHEIMERS_DISEASE
KEGG_PARKINSONS_DISEASE	112	0.058809	0.0045197	0.067784	0.19281		KEGG_PARKINSONS_DISEASE	112	0.03295	0.0025324	0.066849	0.31104		KEGG_PARKINSONS_DISEASE	112	-0.070139	-0.0053905	0.066619	0.85379		KEGG_PARKINSONS_DISEASE	112	-0.048643	-0.0037384	0.066657	0.76722		KEGG_PARKINSONS_DISEASE	112	0.13717	0.010542	0.066332	0.019329		KEGG_PARKINSONS_DISEASE	112	0.037175	0.0028571	0.067252	0.29021		KEGG_PARKINSONS_DISEASE	112	-0.042663	-0.0032788	0.066924	0.73809		KEGG_PARKINSONS_DISEASE
KEGG_AMYOTROPHIC_LATERAL_SCL...	53	0.31021	0.016426	0.11024	0.0024492		KEGG_AMYOTROPHIC_LATERAL_SCL...	53	0.14278	0.0075604	0.10874	0.094588		KEGG_AMYOTROPHIC_LATERAL_SCL...	53	-0.014666	-0.00077658	0.10837	0.55382		KEGG_AMYOTROPHIC_LATERAL_SCL...	53	0.011397	0.0006035	0.10843	0.45814		KEGG_AMYOTROPHIC_LATERAL_SCL...	53	-0.020882	-0.0011057	0.10791	0.57672		KEGG_AMYOTROPHIC_LATERAL_SCL...	53	0.093827	0.0049683	0.10939	0.19554		KEGG_AMYOTROPHIC_LATERAL_SCL...	53	-0.027905	-0.0014776	0.10886	0.60115		KEGG_AMYOTROPHIC_LATERAL_SCL...
KEGG_HUNTINGTONS_DISEASE	169	0.071454	0.0067355	0.057277	0.10611		KEGG_HUNTINGTONS_DISEASE	169	-0.012507	-0.0011789	0.056489	0.58761		KEGG_HUNTINGTONS_DISEASE	169	-0.0059403	-0.00055996	0.056296	0.54202		KEGG_HUNTINGTONS_DISEASE	169	-0.011739	-0.0011065	0.056327	0.58254		KEGG_HUNTINGTONS_DISEASE	169	0.026635	0.0025107	0.056058	0.31735		KEGG_HUNTINGTONS_DISEASE	169	0.024011	0.0022634	0.056829	0.33633		KEGG_HUNTINGTONS_DISEASE	169	-0.056306	-0.0053076	0.056551	0.84029		KEGG_HUNTINGTONS_DISEASE
KEGG_PRION_DISEASES	35	-0.056848	-0.0024474	0.14181	0.65574		KEGG_PRION_DISEASES	35	0.097811	0.0042109	0.13985	0.24215		KEGG_PRION_DISEASES	35	0.038576	0.0016607	0.13937	0.39097		KEGG_PRION_DISEASES	35	0.02828	0.0012175	0.13945	0.41965		KEGG_PRION_DISEASES	35	0.22274	0.0095893	0.13877	0.054249		KEGG_PRION_DISEASES	35	0.28556	0.012294	0.14068	0.021189		KEGG_PRION_DISEASES	35	0.016484	0.00070967	0.14001	0.45314		KEGG_PRION_DISEASES
KEGG_VIBRIO_CHOLERAE_INFECTI...	54	-0.17053	-0.0091145	0.10932	0.9406		KEGG_VIBRIO_CHOLERAE_INFECTI...	54	-0.079301	-0.0042385	0.10782	0.76898		KEGG_VIBRIO_CHOLERAE_INFECTI...	54	-0.014587	-0.00077962	0.10745	0.55399		KEGG_VIBRIO_CHOLERAE_INFECTI...	54	0.24081	0.012871	0.10749	0.012544		KEGG_VIBRIO_CHOLERAE_INFECTI...	54	-0.019227	-0.0010276	0.107	0.5713		KEGG_VIBRIO_CHOLERAE_INFECTI...	54	-0.18632	-0.0099585	0.10846	0.95708		KEGG_VIBRIO_CHOLERAE_INFECTI...	54	0.11547	0.0061717	0.10794	0.14236		KEGG_VIBRIO_CHOLERAE_INFECTI...
KEGG_EPITHELIAL_CELL_SIGNALI...	68	-0.040683	-0.0024392	0.09054	0.6734		KEGG_EPITHELIAL_CELL_SIGNALI...	68	-0.012102	-0.00072556	0.08929	0.5539		KEGG_EPITHELIAL_CELL_SIGNALI...	68	-0.028227	-0.0016924	0.088985	0.62446		KEGG_EPITHELIAL_CELL_SIGNALI...	68	0.111	0.0066552	0.089031	0.10624		KEGG_EPITHELIAL_CELL_SIGNALI...	68	0.036153	0.0021676	0.08861	0.34164		KEGG_EPITHELIAL_CELL_SIGNALI...	68	-0.085247	-0.005111	0.089826	0.82869		KEGG_EPITHELIAL_CELL_SIGNALI...	68	0.14801	0.0088739	0.089385	0.048883		KEGG_EPITHELIAL_CELL_SIGNALI...
KEGG_PATHOGENIC_ESCHERICHIA_...	55	-0.061702	-0.0033281	0.1077	0.71664		KEGG_PATHOGENIC_ESCHERICHIA_...	55	0.10471	0.005648	0.10621	0.16211		KEGG_PATHOGENIC_ESCHERICHIA_...	55	0.057353	0.0030935	0.10585	0.29397		KEGG_PATHOGENIC_ESCHERICHIA_...	55	0.009869	0.00053233	0.10591	0.46288		KEGG_PATHOGENIC_ESCHERICHIA_...	55	-0.16608	-0.0089584	0.1054	0.94245		KEGG_PATHOGENIC_ESCHERICHIA_...	55	-0.15578	-0.0084027	0.10685	0.92756		KEGG_PATHOGENIC_ESCHERICHIA_...	55	-0.14696	-0.0079271	0.10633	0.91653		KEGG_PATHOGENIC_ESCHERICHIA_...
KEGG_LEISHMANIA_INFECTION	69	-0.12505	-0.0075521	0.10565	0.88171		KEGG_LEISHMANIA_INFECTION	69	-0.005146	-0.00031078	0.1042	0.51969		KEGG_LEISHMANIA_INFECTION	69	0.06945	0.0041943	0.10384	0.25181		KEGG_LEISHMANIA_INFECTION	69	-0.041122	-0.0024835	0.1039	0.65387		KEGG_LEISHMANIA_INFECTION	69	-0.23393	-0.014128	0.10339	0.98817		KEGG_LEISHMANIA_INFECTION	69	0.05926	0.0035789	0.10482	0.28593		KEGG_LEISHMANIA_INFECTION	69	0.051823	0.0031298	0.10431	0.30967		KEGG_LEISHMANIA_INFECTION
KEGG_PATHWAYS_IN_CANCER	324	0.092918	0.012077	0.046086	0.021898		KEGG_PATHWAYS_IN_CANCER	324	-0.031054	-0.0040363	0.045455	0.75275		KEGG_PATHWAYS_IN_CANCER	324	0.010994	0.0014289	0.0453	0.40412		KEGG_PATHWAYS_IN_CANCER	324	-0.0014718	-0.00019129	0.045325	0.51295		KEGG_PATHWAYS_IN_CANCER	324	-0.0033729	-0.00043839	0.045109	0.5298		KEGG_PATHWAYS_IN_CANCER	324	-0.069656	-0.0090536	0.045726	0.93615		KEGG_PATHWAYS_IN_CANCER	324	0.037288	0.0048465	0.045506	0.20628		KEGG_PATHWAYS_IN_CANCER
KEGG_COLORECTAL_CANCER	62	0.084153	0.0048185	0.10043	0.20104		KEGG_COLORECTAL_CANCER	62	-0.18375	-0.010521	0.099036	0.96822		KEGG_COLORECTAL_CANCER	62	0.036661	0.0020991	0.098706	0.35517		KEGG_COLORECTAL_CANCER	62	0.016633	0.00095237	0.098762	0.43313		KEGG_COLORECTAL_CANCER	62	0.087304	0.0049988	0.098289	0.18721		KEGG_COLORECTAL_CANCER	62	-0.16863	-0.0096555	0.099635	0.95472		KEGG_COLORECTAL_CANCER	62	0.037384	0.0021405	0.099157	0.35308		KEGG_COLORECTAL_CANCER
KEGG_RENAL_CELL_CARCINOMA	70	0.045017	0.0027383	0.094018	0.31604		KEGG_RENAL_CELL_CARCINOMA	70	-0.18571	-0.011296	0.09271	0.97741		KEGG_RENAL_CELL_CARCINOMA	70	0.024407	0.0014846	0.092403	0.39584		KEGG_RENAL_CELL_CARCINOMA	70	0.087748	0.0053374	0.092452	0.17129		KEGG_RENAL_CELL_CARCINOMA	70	-0.062056	-0.0037747	0.092013	0.74997		KEGG_RENAL_CELL_CARCINOMA	70	-0.10765	-0.0065482	0.093276	0.87577		KEGG_RENAL_CELL_CARCINOMA	70	0.099483	0.0060513	0.092822	0.14192		KEGG_RENAL_CELL_CARCINOMA
KEGG_PANCREATIC_CANCER	70	-0.016757	-0.0010193	0.091046	0.57301		KEGG_PANCREATIC_CANCER	70	-0.046968	-0.0028569	0.089789	0.69954		KEGG_PANCREATIC_CANCER	70	0.025403	0.0015452	0.089482	0.38825		KEGG_PANCREATIC_CANCER	70	-0.011652	-0.00070877	0.089532	0.55177		KEGG_PANCREATIC_CANCER	70	-0.091361	-0.0055573	0.089103	0.84739		KEGG_PANCREATIC_CANCER	70	-0.052406	-0.0031877	0.09033	0.71909		KEGG_PANCREATIC_CANCER	70	0.15662	0.009527	0.089883	0.040716		KEGG_PANCREATIC_CANCER
KEGG_ENDOMETRIAL_CANCER	52	0.15312	0.0080314	0.10616	0.074607		KEGG_ENDOMETRIAL_CANCER	52	-0.035196	-0.0018461	0.1047	0.63162		KEGG_ENDOMETRIAL_CANCER	52	-0.041114	-0.0021565	0.10434	0.65322		KEGG_ENDOMETRIAL_CANCER	52	-0.05775	-0.0030291	0.1044	0.70992		KEGG_ENDOMETRIAL_CANCER	52	-0.050179	-0.002632	0.1039	0.68543		KEGG_ENDOMETRIAL_CANCER	52	-0.16983	-0.0089081	0.10532	0.94657		KEGG_ENDOMETRIAL_CANCER	52	0.027669	0.0014513	0.10482	0.3959		KEGG_ENDOMETRIAL_CANCER
KEGG_GLIOMA	65	0.042021	0.0024634	0.099136	0.33583		KEGG_GLIOMA	65	-0.052059	-0.0030518	0.097767	0.7028		KEGG_GLIOMA	65	-0.0075629	-0.00044335	0.097433	0.53093		KEGG_GLIOMA	65	-0.21236	-0.012449	0.097474	0.98531		KEGG_GLIOMA	65	-0.026669	-0.0015634	0.097023	0.60829		KEGG_GLIOMA	65	-0.076105	-0.0044614	0.098355	0.78046		KEGG_GLIOMA	65	0.13192	0.0077332	0.097873	0.088867		KEGG_GLIOMA
KEGG_PROSTATE_CANCER	89	-0.018872	-0.0012937	0.081421	0.59165		KEGG_PROSTATE_CANCER	89	-0.10249	-0.0070262	0.080293	0.8991		KEGG_PROSTATE_CANCER	89	0.030528	0.0020928	0.080021	0.35142		KEGG_PROSTATE_CANCER	89	-0.088376	-0.0060584	0.080064	0.86516		KEGG_PROSTATE_CANCER	89	-0.013817	-0.00094719	0.079685	0.56883		KEGG_PROSTATE_CANCER	89	-0.11381	-0.0078022	0.080776	0.92058		KEGG_PROSTATE_CANCER	89	0.028189	0.0019324	0.080387	0.36292		KEGG_PROSTATE_CANCER
KEGG_THYROID_CANCER	29	0.049348	0.0019341	0.14306	0.36507		KEGG_THYROID_CANCER	29	0.011013	0.00043166	0.14109	0.46889		KEGG_THYROID_CANCER	29	-0.16153	-0.0063311	0.1406	0.87469		KEGG_THYROID_CANCER	29	-0.063977	-0.0025075	0.14068	0.67536		KEGG_THYROID_CANCER	29	-0.079922	-0.0031325	0.14001	0.71593		KEGG_THYROID_CANCER	29	-0.012633	-0.00049515	0.14194	0.53546		KEGG_THYROID_CANCER	29	-0.0043373	-0.00017	0.14125	0.51225		KEGG_THYROID_CANCER
KEGG_BASAL_CELL_CARCINOMA	55	0.30255	0.016319	0.11114	0.0032446		KEGG_BASAL_CELL_CARCINOMA	55	0.016716	0.00090165	0.10963	0.4394		KEGG_BASAL_CELL_CARCINOMA	55	-0.048448	-0.0026132	0.10925	0.67128		KEGG_BASAL_CELL_CARCINOMA	55	-0.10086	-0.0054403	0.10931	0.82191		KEGG_BASAL_CELL_CARCINOMA	55	0.08704	0.0046949	0.10879	0.21184		KEGG_BASAL_CELL_CARCINOMA	55	-0.17125	-0.009237	0.11028	0.93976		KEGG_BASAL_CELL_CARCINOMA	55	0.0092052	0.00049652	0.10975	0.46658		KEGG_BASAL_CELL_CARCINOMA
KEGG_MELANOMA	71	-0.012532	-0.00076766	0.098503	0.55062		KEGG_MELANOMA	71	-0.067773	-0.0041517	0.097141	0.75731		KEGG_MELANOMA	71	0.11157	0.0068347	0.096807	0.12456		KEGG_MELANOMA	71	0.057583	0.0035274	0.096863	0.2761		KEGG_MELANOMA	71	-0.13453	-0.0082414	0.096397	0.91858		KEGG_MELANOMA	71	-0.18182	-0.011138	0.097719	0.9686		KEGG_MELANOMA	71	0.11991	0.0073453	0.097248	0.1088		KEGG_MELANOMA
KEGG_BLADDER_CANCER	42	0.039017	0.0018397	0.11426	0.36638		KEGG_BLADDER_CANCER	42	0.075633	0.0035662	0.11268	0.25105		KEGG_BLADDER_CANCER	42	0.0373	0.0017588	0.1123	0.36989		KEGG_BLADDER_CANCER	42	0.0050266	0.00023701	0.11236	0.48216		KEGG_BLADDER_CANCER	42	-0.16796	-0.0079196	0.11182	0.93346		KEGG_BLADDER_CANCER	42	-0.14487	-0.0068309	0.11336	0.89937		KEGG_BLADDER_CANCER	42	0.17392	0.0082005	0.1128	0.06157		KEGG_BLADDER_CANCER
KEGG_CHRONIC_MYELOID_LEUKEMIA	73	0.02518	0.001564	0.087069	0.38622		KEGG_CHRONIC_MYELOID_LEUKEMIA	73	-0.0022114	-0.00013735	0.085867	0.51027		KEGG_CHRONIC_MYELOID_LEUKEMIA	73	0.039788	0.0024713	0.085573	0.32098		KEGG_CHRONIC_MYELOID_LEUKEMIA	73	-0.073809	-0.0045844	0.085619	0.80567		KEGG_CHRONIC_MYELOID_LEUKEMIA	73	0.061638	0.0038284	0.085212	0.23474		KEGG_CHRONIC_MYELOID_LEUKEMIA	73	-0.011316	-0.00070285	0.086385	0.55211		KEGG_CHRONIC_MYELOID_LEUKEMIA	73	0.027258	0.0016931	0.085964	0.37559		KEGG_CHRONIC_MYELOID_LEUKEMIA
KEGG_ACUTE_MYELOID_LEUKEMIA	57	-0.10619	-0.0058308	0.10412	0.8461		KEGG_ACUTE_MYELOID_LEUKEMIA	57	0.024047	0.0013203	0.10269	0.40743		KEGG_ACUTE_MYELOID_LEUKEMIA	57	0.034947	0.0019189	0.10233	0.36637		KEGG_ACUTE_MYELOID_LEUKEMIA	57	-0.23241	-0.012761	0.10238	0.98839		KEGG_ACUTE_MYELOID_LEUKEMIA	57	0.022612	0.0012416	0.1019	0.4122		KEGG_ACUTE_MYELOID_LEUKEMIA	57	-0.12418	-0.0068185	0.1033	0.88533		KEGG_ACUTE_MYELOID_LEUKEMIA	57	0.080758	0.0044343	0.1028	0.21606		KEGG_ACUTE_MYELOID_LEUKEMIA
KEGG_SMALL_CELL_LUNG_CANCER	84	0.15622	0.010405	0.0881	0.03811		KEGG_SMALL_CELL_LUNG_CANCER	84	-0.033031	-0.0022001	0.086891	0.64808		KEGG_SMALL_CELL_LUNG_CANCER	84	0.021205	0.0014124	0.086594	0.40328		KEGG_SMALL_CELL_LUNG_CANCER	84	-0.040037	-0.0026668	0.086642	0.67799		KEGG_SMALL_CELL_LUNG_CANCER	84	0.035128	0.0023398	0.086229	0.34187		KEGG_SMALL_CELL_LUNG_CANCER	84	-0.001486	-9.898e-05	0.087415	0.50678		KEGG_SMALL_CELL_LUNG_CANCER	84	-0.15449	-0.010291	0.086982	0.96214		KEGG_SMALL_CELL_LUNG_CANCER
KEGG_NON_SMALL_CELL_LUNG_CAN...	54	0.098165	0.0052467	0.10415	0.17297		KEGG_NON_SMALL_CELL_LUNG_CAN...	54	-0.018509	-0.00098924	0.10272	0.5715		KEGG_NON_SMALL_CELL_LUNG_CAN...	54	-0.031141	-0.0016644	0.10236	0.61952		KEGG_NON_SMALL_CELL_LUNG_CAN...	54	-0.16219	-0.0086687	0.10241	0.94336		KEGG_NON_SMALL_CELL_LUNG_CAN...	54	-0.12764	-0.006822	0.10193	0.89475		KEGG_NON_SMALL_CELL_LUNG_CAN...	54	-0.091163	-0.0048724	0.10333	0.81117		KEGG_NON_SMALL_CELL_LUNG_CAN...	54	0.034602	0.0018494	0.10283	0.36825		KEGG_NON_SMALL_CELL_LUNG_CAN...
KEGG_ASTHMA	28	0.19869	0.0076523	0.17655	0.13021		KEGG_ASTHMA	28	-0.11804	-0.0045463	0.17412	0.7511		KEGG_ASTHMA	28	-0.046566	-0.0017934	0.17352	0.60579		KEGG_ASTHMA	28	0.089516	0.0034476	0.17362	0.30307		KEGG_ASTHMA	28	-0.17205	-0.0066262	0.17279	0.8403		KEGG_ASTHMA	28	-0.16434	-0.0063291	0.17516	0.82592		KEGG_ASTHMA	28	0.099817	0.0038443	0.17431	0.28345		KEGG_ASTHMA
KEGG_AUTOIMMUNE_THYROID_DISE...	49	0.050285	0.0025605	0.14963	0.36841		KEGG_AUTOIMMUNE_THYROID_DISE...	49	-0.084994	-0.0043279	0.14756	0.71769		KEGG_AUTOIMMUNE_THYROID_DISE...	49	0.21318	0.010855	0.14705	0.073574		KEGG_AUTOIMMUNE_THYROID_DISE...	49	-0.075601	-0.0038496	0.14714	0.6963		KEGG_AUTOIMMUNE_THYROID_DISE...	49	-0.16899	-0.0086048	0.14643	0.87575		KEGG_AUTOIMMUNE_THYROID_DISE...	49	-0.085349	-0.004346	0.14845	0.71733		KEGG_AUTOIMMUNE_THYROID_DISE...	49	-0.01671	-0.00085089	0.14773	0.54503		KEGG_AUTOIMMUNE_THYROID_DISE...
KEGG_SYSTEMIC_LUPUS_ERYTHEMA...	109	0.20125	0.01526	0.092807	0.015068		KEGG_SYSTEMIC_LUPUS_ERYTHEMA...	109	0.064545	0.0048941	0.091536	0.24037		KEGG_SYSTEMIC_LUPUS_ERYTHEMA...	109	-0.041598	-0.0031541	0.091224	0.6758		KEGG_SYSTEMIC_LUPUS_ERYTHEMA...	109	0.17194	0.013037	0.091266	0.029794		KEGG_SYSTEMIC_LUPUS_ERYTHEMA...	109	0.073189	0.0055495	0.090839	0.21021		KEGG_SYSTEMIC_LUPUS_ERYTHEMA...	109	0.015068	0.0011425	0.09209	0.43502		KEGG_SYSTEMIC_LUPUS_ERYTHEMA...	109	0.12442	0.0094339	0.091637	0.087285		KEGG_SYSTEMIC_LUPUS_ERYTHEMA...
KEGG_ALLOGRAFT_REJECTION	35	-0.010895	-0.00046904	0.16324	0.5266		KEGG_ALLOGRAFT_REJECTION	35	0.002845	0.00012248	0.16099	0.49295		KEGG_ALLOGRAFT_REJECTION	35	0.087469	0.0037656	0.16044	0.29282		KEGG_ALLOGRAFT_REJECTION	35	0.0066174	0.00028489	0.16053	0.48356		KEGG_ALLOGRAFT_REJECTION	35	-0.11773	-0.0050684	0.15976	0.7694		KEGG_ALLOGRAFT_REJECTION	35	-0.028106	-0.00121	0.16196	0.56888		KEGG_ALLOGRAFT_REJECTION	35	0.0065287	0.00028107	0.16117	0.48384		KEGG_ALLOGRAFT_REJECTION
KEGG_GRAFT_VERSUS_HOST_DISEA...	36	-0.030992	-0.0013531	0.14619	0.58394		KEGG_GRAFT_VERSUS_HOST_DISEA...	36	0.11309	0.0049375	0.14417	0.21641		KEGG_GRAFT_VERSUS_HOST_DISEA...	36	-0.095122	-0.0041531	0.14368	0.74602		KEGG_GRAFT_VERSUS_HOST_DISEA...	36	-0.096691	-0.0042216	0.14376	0.74939		KEGG_GRAFT_VERSUS_HOST_DISEA...	36	-0.17908	-0.0078188	0.14307	0.89465		KEGG_GRAFT_VERSUS_HOST_DISEA...	36	-0.0092621	-0.00040439	0.14505	0.52546		KEGG_GRAFT_VERSUS_HOST_DISEA...	36	-0.012055	-0.00052633	0.14434	0.53328		KEGG_GRAFT_VERSUS_HOST_DISEA...
KEGG_PRIMARY_IMMUNODEFICIENCY	35	-0.064668	-0.0027841	0.14607	0.67101		KEGG_PRIMARY_IMMUNODEFICIENCY	35	0.068568	0.0029519	0.14405	0.31704		KEGG_PRIMARY_IMMUNODEFICIENCY	35	-0.10823	-0.0046593	0.14356	0.77453		KEGG_PRIMARY_IMMUNODEFICIENCY	35	0.080732	0.0034756	0.14364	0.28704		KEGG_PRIMARY_IMMUNODEFICIENCY	35	-0.12893	-0.0055508	0.14295	0.81645		KEGG_PRIMARY_IMMUNODEFICIENCY	35	-0.093743	-0.0040358	0.14492	0.74114		KEGG_PRIMARY_IMMUNODEFICIENCY	35	0.21599	0.0092986	0.14421	0.067105		KEGG_PRIMARY_IMMUNODEFICIENCY
KEGG_HYPERTROPHIC_CARDIOMYOP...	82	0.063752	0.0041958	0.089366	0.23781		KEGG_HYPERTROPHIC_CARDIOMYOP...	82	-0.088444	-0.0058209	0.08813	0.8422		KEGG_HYPERTROPHIC_CARDIOMYOP...	82	0.091116	0.0059967	0.087829	0.14978		KEGG_HYPERTROPHIC_CARDIOMYOP...	82	0.18823	0.012388	0.087869	0.016098		KEGG_HYPERTROPHIC_CARDIOMYOP...	82	0.047411	0.0031203	0.087461	0.29388		KEGG_HYPERTROPHIC_CARDIOMYOP...	82	-0.10109	-0.0066534	0.088661	0.8729		KEGG_HYPERTROPHIC_CARDIOMYOP...	82	0.02574	0.0016941	0.088233	0.38525		KEGG_HYPERTROPHIC_CARDIOMYOP...
KEGG_ARRHYTHMOGENIC_RIGHT_VE...	73	-0.042175	-0.0026195	0.10112	0.66168		KEGG_ARRHYTHMOGENIC_RIGHT_VE...	73	-0.084624	-0.0052561	0.099726	0.80193		KEGG_ARRHYTHMOGENIC_RIGHT_VE...	73	0.027307	0.0016961	0.099386	0.39175		KEGG_ARRHYTHMOGENIC_RIGHT_VE...	73	0.18973	0.011784	0.099431	0.028194		KEGG_ARRHYTHMOGENIC_RIGHT_VE...	73	0.037293	0.0023163	0.098968	0.35316		KEGG_ARRHYTHMOGENIC_RIGHT_VE...	73	-0.10638	-0.0066073	0.10033	0.85549		KEGG_ARRHYTHMOGENIC_RIGHT_VE...	73	0.067	0.0041615	0.099839	0.25109		KEGG_ARRHYTHMOGENIC_RIGHT_VE...
KEGG_DILATED_CARDIOMYOPATHY	89	-0.0030382	-0.00020828	0.087971	0.51378		KEGG_DILATED_CARDIOMYOPATHY	89	-0.1242	-0.008514	0.086751	0.92387		KEGG_DILATED_CARDIOMYOPATHY	89	0.088866	0.006092	0.086457	0.15201		KEGG_DILATED_CARDIOMYOPATHY	89	0.21815	0.014955	0.086492	0.0058355		KEGG_DILATED_CARDIOMYOPATHY	89	0.0081486	0.00055861	0.086095	0.4623		KEGG_DILATED_CARDIOMYOPATHY	89	-0.058978	-0.0040431	0.087278	0.75039		KEGG_DILATED_CARDIOMYOPATHY	89	0.056792	0.0038933	0.086853	0.2566		KEGG_DILATED_CARDIOMYOPATHY
KEGG_VIRAL_MYOCARDITIS	68	-0.06287	-0.0037693	0.10621	0.72305		KEGG_VIRAL_MYOCARDITIS	68	-0.085822	-0.0051454	0.10474	0.7937		KEGG_VIRAL_MYOCARDITIS	68	0.01437	0.00086153	0.10439	0.44526		KEGG_VIRAL_MYOCARDITIS	68	-0.063533	-0.0038091	0.10444	0.7285		KEGG_VIRAL_MYOCARDITIS	68	0.0064156	0.00038465	0.10395	0.47539		KEGG_VIRAL_MYOCARDITIS	68	-0.065423	-0.0039224	0.10538	0.73265		KEGG_VIRAL_MYOCARDITIS	68	-0.069157	-0.0041463	0.10486	0.74521		KEGG_VIRAL_MYOCARDITIS
BIOCARTA_RELA_PATHWAY	16	-0.30103	-0.0087669	0.17719	0.95532		BIOCARTA_RELA_PATHWAY	16	0.45432	0.013231	0.17473	0.0046626		BIOCARTA_RELA_PATHWAY	16	0.037135	0.0010815	0.17416	0.41558		BIOCARTA_RELA_PATHWAY	16	-0.061752	-0.0017984	0.17426	0.63847		BIOCARTA_RELA_PATHWAY	16	-0.18521	-0.0053937	0.17342	0.85722		BIOCARTA_RELA_PATHWAY	16	-0.074354	-0.0021654	0.17581	0.66382		BIOCARTA_RELA_PATHWAY	16	0.2556	0.0074436	0.17495	0.072017		BIOCARTA_RELA_PATHWAY
BIOCARTA_NO1_PATHWAY	30	-0.16871	-0.0067255	0.167	0.84381		BIOCARTA_NO1_PATHWAY	30	0.021836	0.00087044	0.1647	0.44726		BIOCARTA_NO1_PATHWAY	30	-0.18678	-0.0074457	0.16413	0.87244		BIOCARTA_NO1_PATHWAY	30	0.094067	0.0037498	0.16422	0.28339		BIOCARTA_NO1_PATHWAY	30	0.16732	0.0066701	0.16344	0.15297		BIOCARTA_NO1_PATHWAY	30	-0.099225	-0.0039554	0.16569	0.72537		BIOCARTA_NO1_PATHWAY	30	-0.023176	-0.00092388	0.16488	0.55589		BIOCARTA_NO1_PATHWAY
BIOCARTA_CSK_PATHWAY	24	0.01879	0.00067007	0.17328	0.45682		BIOCARTA_CSK_PATHWAY	24	0.22428	0.0079978	0.17088	0.094684		BIOCARTA_CSK_PATHWAY	24	0.043141	0.0015384	0.1703	0.40001		BIOCARTA_CSK_PATHWAY	24	-0.050836	-0.0018128	0.1704	0.61728		BIOCARTA_CSK_PATHWAY	24	-0.16773	-0.0059814	0.16958	0.83869		BIOCARTA_CSK_PATHWAY	24	-0.1309	-0.0046678	0.17191	0.77679		BIOCARTA_CSK_PATHWAY	24	0.089775	0.0032014	0.17108	0.29988		BIOCARTA_CSK_PATHWAY
BIOCARTA_SRCRPTP_PATHWAY	11	-0.042613	-0.0010291	0.21595	0.57821		BIOCARTA_SRCRPTP_PATHWAY	11	0.32309	0.0078029	0.21295	0.064616		BIOCARTA_SRCRPTP_PATHWAY	11	-0.17878	-0.0043177	0.21223	0.80021		BIOCARTA_SRCRPTP_PATHWAY	11	-0.29094	-0.0070264	0.21235	0.91467		BIOCARTA_SRCRPTP_PATHWAY	11	0.11504	0.0027783	0.21134	0.29311		BIOCARTA_SRCRPTP_PATHWAY	11	-0.26537	-0.0064089	0.21424	0.89226		BIOCARTA_SRCRPTP_PATHWAY	11	0.17453	0.004215	0.2132	0.20651		BIOCARTA_SRCRPTP_PATHWAY
BIOCARTA_AMI_PATHWAY	20	-0.18038	-0.0058724	0.20538	0.81009		BIOCARTA_AMI_PATHWAY	20	-0.010201	-0.00033213	0.20255	0.52008		BIOCARTA_AMI_PATHWAY	20	0.17025	0.0055428	0.20185	0.1995		BIOCARTA_AMI_PATHWAY	20	-0.059206	-0.0019276	0.20197	0.61529		BIOCARTA_AMI_PATHWAY	20	-0.12073	-0.0039305	0.201	0.72595		BIOCARTA_AMI_PATHWAY	20	-0.23678	-0.0077088	0.20376	0.87738		BIOCARTA_AMI_PATHWAY	20	-0.20447	-0.006657	0.20277	0.84336		BIOCARTA_AMI_PATHWAY
BIOCARTA_GRANULOCYTES_PATHWAY	14	-0.044793	-0.0012203	0.22126	0.58022		BIOCARTA_GRANULOCYTES_PATHWAY	14	0.23899	0.0065109	0.21819	0.1367		BIOCARTA_GRANULOCYTES_PATHWAY	14	-0.10556	-0.0028758	0.21745	0.68632		BIOCARTA_GRANULOCYTES_PATHWAY	14	-0.13399	-0.0036503	0.21757	0.73099		BIOCARTA_GRANULOCYTES_PATHWAY	14	-0.19105	-0.0052049	0.21653	0.81119		BIOCARTA_GRANULOCYTES_PATHWAY	14	0.12191	0.0033212	0.21951	0.28933		BIOCARTA_GRANULOCYTES_PATHWAY	14	-0.037694	-0.0010269	0.21845	0.5685		BIOCARTA_GRANULOCYTES_PATHWAY
BIOCARTA_LYM_PATHWAY	11	-0.25791	-0.0062287	0.26519	0.8346		BIOCARTA_LYM_PATHWAY	11	0.0090859	0.00021943	0.26154	0.48614		BIOCARTA_LYM_PATHWAY	11	-0.50361	-0.012162	0.26062	0.97333		BIOCARTA_LYM_PATHWAY	11	-0.23383	-0.0056471	0.26078	0.81504		BIOCARTA_LYM_PATHWAY	11	-0.18945	-0.0045752	0.25954	0.76727		BIOCARTA_LYM_PATHWAY	11	0.0041939	0.00010128	0.26312	0.49364		BIOCARTA_LYM_PATHWAY	11	0.2783	0.006721	0.26183	0.14392		BIOCARTA_LYM_PATHWAY
BIOCARTA_ARAP_PATHWAY	17	-0.054552	-0.0016375	0.17992	0.61913		BIOCARTA_ARAP_PATHWAY	17	0.059781	0.0017945	0.17744	0.36809		BIOCARTA_ARAP_PATHWAY	17	0.052055	0.0015626	0.17683	0.38423		BIOCARTA_ARAP_PATHWAY	17	-0.082063	-0.0024634	0.17693	0.67861		BIOCARTA_ARAP_PATHWAY	17	0.28612	0.0085888	0.17607	0.052088		BIOCARTA_ARAP_PATHWAY	17	0.1397	0.0041935	0.1785	0.21693		BIOCARTA_ARAP_PATHWAY	17	0.24748	0.0074289	0.17763	0.08178		BIOCARTA_ARAP_PATHWAY
BIOCARTA_AGR_PATHWAY	36	0.090736	0.0039616	0.1402	0.25876		BIOCARTA_AGR_PATHWAY	36	-0.024912	-0.0010877	0.13827	0.57149		BIOCARTA_AGR_PATHWAY	36	-0.021303	-0.00093009	0.1378	0.56143		BIOCARTA_AGR_PATHWAY	36	-0.057738	-0.0025209	0.13787	0.66231		BIOCARTA_AGR_PATHWAY	36	-0.050009	-0.0021834	0.13721	0.64224		BIOCARTA_AGR_PATHWAY	36	-0.063771	-0.0027843	0.1391	0.67668		BIOCARTA_AGR_PATHWAY	36	0.14353	0.0062667	0.13842	0.14989		BIOCARTA_AGR_PATHWAY
BIOCARTA_AKAP95_PATHWAY	12	-0.43794	-0.011046	0.23308	0.96986		BIOCARTA_AKAP95_PATHWAY	12	-0.32057	-0.0080859	0.22987	0.91841		BIOCARTA_AKAP95_PATHWAY	12	-0.15116	-0.0038128	0.2291	0.74531		BIOCARTA_AKAP95_PATHWAY	12	-0.28525	-0.007195	0.22922	0.89332		BIOCARTA_AKAP95_PATHWAY	12	-0.25995	-0.0065568	0.22813	0.87274		BIOCARTA_AKAP95_PATHWAY	12	0.3692	0.0093126	0.23126	0.055196		BIOCARTA_AKAP95_PATHWAY	12	0.11988	0.0030237	0.23014	0.30123		BIOCARTA_AKAP95_PATHWAY
BIOCARTA_AKT_PATHWAY	22	-0.41914	-0.014311	0.15708	0.99619		BIOCARTA_AKT_PATHWAY	22	0.020816	0.00071075	0.15494	0.44656		BIOCARTA_AKT_PATHWAY	22	0.15716	0.0053659	0.15441	0.15439		BIOCARTA_AKT_PATHWAY	22	-0.067994	-0.0023216	0.15449	0.67007		BIOCARTA_AKT_PATHWAY	22	-0.223	-0.0076142	0.15375	0.92652		BIOCARTA_AKT_PATHWAY	22	-0.16587	-0.0056635	0.15587	0.85637		BIOCARTA_AKT_PATHWAY	22	0.2617	0.0089356	0.1551	0.045783		BIOCARTA_AKT_PATHWAY
BIOCARTA_ALK_PATHWAY	36	0.17221	0.0075189	0.13713	0.1046		BIOCARTA_ALK_PATHWAY	36	0.081784	0.0035708	0.13524	0.27268		BIOCARTA_ALK_PATHWAY	36	0.13795	0.0060232	0.13477	0.15302		BIOCARTA_ALK_PATHWAY	36	-0.10943	-0.0047777	0.13485	0.79145		BIOCARTA_ALK_PATHWAY	36	-0.16568	-0.0072336	0.1342	0.89148		BIOCARTA_ALK_PATHWAY	36	-0.13566	-0.0059229	0.13605	0.84063		BIOCARTA_ALK_PATHWAY	36	-0.20045	-0.0087518	0.13539	0.93063		BIOCARTA_ALK_PATHWAY
BIOCARTA_AT1R_PATHWAY	33	0.12327	0.0051532	0.13028	0.17203		BIOCARTA_AT1R_PATHWAY	33	-0.060989	-0.0025497	0.12848	0.68249		BIOCARTA_AT1R_PATHWAY	33	-0.13141	-0.0054937	0.12804	0.84763		BIOCARTA_AT1R_PATHWAY	33	-0.14515	-0.0060682	0.12811	0.8714		BIOCARTA_AT1R_PATHWAY	33	0.0056789	0.00023741	0.1275	0.48224		BIOCARTA_AT1R_PATHWAY	33	-0.0036042	-0.00015068	0.12926	0.51112		BIOCARTA_AT1R_PATHWAY	33	0.15891	0.0066433	0.12862	0.10833		BIOCARTA_AT1R_PATHWAY
BIOCARTA_ACE2_PATHWAY	13	-0.056661	-0.0014875	0.26254	0.58543		BIOCARTA_ACE2_PATHWAY	13	-0.45463	-0.011935	0.25889	0.96045		BIOCARTA_ACE2_PATHWAY	13	-0.097416	-0.0025575	0.25803	0.64711		BIOCARTA_ACE2_PATHWAY	13	-0.56631	-0.014867	0.25814	0.98587		BIOCARTA_ACE2_PATHWAY	13	-0.019768	-0.00051897	0.25694	0.53066		BIOCARTA_ACE2_PATHWAY	13	0.16862	0.0044268	0.26047	0.2587		BIOCARTA_ACE2_PATHWAY	13	-0.11503	-0.00302	0.25921	0.6714		BIOCARTA_ACE2_PATHWAY
BIOCARTA_ASBCELL_PATHWAY	12	0.10903	0.0027501	0.24585	0.32872		BIOCARTA_ASBCELL_PATHWAY	12	-0.1877	-0.0047346	0.24245	0.78058		BIOCARTA_ASBCELL_PATHWAY	12	0.38294	0.0096591	0.24161	0.056499		BIOCARTA_ASBCELL_PATHWAY	12	-0.17625	-0.0044456	0.24176	0.767		BIOCARTA_ASBCELL_PATHWAY	12	-0.14489	-0.0036545	0.24061	0.72646		BIOCARTA_ASBCELL_PATHWAY	12	0.06738	0.0016996	0.24392	0.39118		BIOCARTA_ASBCELL_PATHWAY	12	0.19227	0.0048497	0.24273	0.21415		BIOCARTA_ASBCELL_PATHWAY
BIOCARTA_DNAFRAGMENT_PATHWAY	10	0.12517	0.0028823	0.23987	0.3009		BIOCARTA_DNAFRAGMENT_PATHWAY	10	-0.30869	-0.0071083	0.23655	0.90404		BIOCARTA_DNAFRAGMENT_PATHWAY	10	0.48965	0.011275	0.23572	0.018896		BIOCARTA_DNAFRAGMENT_PATHWAY	10	-0.28344	-0.0065269	0.23587	0.88525		BIOCARTA_DNAFRAGMENT_PATHWAY	10	-0.093397	-0.0021507	0.23475	0.65463		BIOCARTA_DNAFRAGMENT_PATHWAY	10	-0.081726	-0.0018819	0.23798	0.63435		BIOCARTA_DNAFRAGMENT_PATHWAY	10	0.46869	0.010793	0.2368	0.023901		BIOCARTA_DNAFRAGMENT_PATHWAY
BIOCARTA_CHEMICAL_PATHWAY	22	0.14698	0.0050186	0.15031	0.16408		BIOCARTA_CHEMICAL_PATHWAY	22	0.0087253	0.00029792	0.14824	0.47653		BIOCARTA_CHEMICAL_PATHWAY	22	-0.088419	-0.003019	0.14773	0.72524		BIOCARTA_CHEMICAL_PATHWAY	22	0.17866	0.0061001	0.14781	0.1134		BIOCARTA_CHEMICAL_PATHWAY	22	-0.017628	-0.00060189	0.14711	0.54769		BIOCARTA_CHEMICAL_PATHWAY	22	-0.11427	-0.0039017	0.14913	0.77823		BIOCARTA_CHEMICAL_PATHWAY	22	-0.087147	-0.0029756	0.14841	0.72147		BIOCARTA_CHEMICAL_PATHWAY
BIOCARTA_SPPA_PATHWAY	22	-0.099504	-0.0033975	0.17573	0.71438		BIOCARTA_SPPA_PATHWAY	22	-0.11027	-0.003765	0.17331	0.7377		BIOCARTA_SPPA_PATHWAY	22	0.014895	0.00050859	0.17271	0.46564		BIOCARTA_SPPA_PATHWAY	22	-0.14133	-0.0048255	0.17281	0.79327		BIOCARTA_SPPA_PATHWAY	22	-0.055387	-0.0018911	0.17199	0.62629		BIOCARTA_SPPA_PATHWAY	22	0.28475	0.0097226	0.17434	0.05121		BIOCARTA_SPPA_PATHWAY	22	0.11229	0.003834	0.1735	0.25876		BIOCARTA_SPPA_PATHWAY
BIOCARTA_ATM_PATHWAY	20	0.21224	0.0069099	0.19924	0.14339		BIOCARTA_ATM_PATHWAY	20	0.26635	0.0086714	0.19649	0.087632		BIOCARTA_ATM_PATHWAY	20	0.062987	0.0020507	0.19583	0.37386		BIOCARTA_ATM_PATHWAY	20	-0.087609	-0.0028523	0.19593	0.67261		BIOCARTA_ATM_PATHWAY	20	0.14308	0.0046582	0.195	0.23156		BIOCARTA_ATM_PATHWAY	20	-0.38326	-0.012478	0.19766	0.97374		BIOCARTA_ATM_PATHWAY	20	0.10034	0.0032668	0.19672	0.305		BIOCARTA_ATM_PATHWAY
BIOCARTA_AGPCR_PATHWAY	13	-0.12491	-0.0032793	0.24006	0.69858		BIOCARTA_AGPCR_PATHWAY	13	-0.12813	-0.0033639	0.23675	0.70582		BIOCARTA_AGPCR_PATHWAY	13	0.047088	0.0012362	0.23594	0.42091		BIOCARTA_AGPCR_PATHWAY	13	0.23574	0.0061889	0.23606	0.15899		BIOCARTA_AGPCR_PATHWAY	13	-0.098608	-0.0025887	0.23494	0.66265		BIOCARTA_AGPCR_PATHWAY	13	-0.020876	-0.00054805	0.23818	0.53492		BIOCARTA_AGPCR_PATHWAY	13	-0.44548	-0.011695	0.23699	0.96992		BIOCARTA_AGPCR_PATHWAY
BIOCARTA_BCELLSURVIVAL_PATHW...	16	-0.17275	-0.0050309	0.22195	0.78181		BIOCARTA_BCELLSURVIVAL_PATHW...	16	-0.11096	-0.0032313	0.21888	0.69389		BIOCARTA_BCELLSURVIVAL_PATHW...	16	-0.091105	-0.0026532	0.21814	0.6619		BIOCARTA_BCELLSURVIVAL_PATHW...	16	0.11203	0.0032626	0.21826	0.30388		BIOCARTA_BCELLSURVIVAL_PATHW...	16	0.12455	0.0036274	0.21722	0.28319		BIOCARTA_BCELLSURVIVAL_PATHW...	16	0.1795	0.0052275	0.2202	0.2075		BIOCARTA_BCELLSURVIVAL_PATHW...	16	0.24924	0.0072586	0.21913	0.12769		BIOCARTA_BCELLSURVIVAL_PATHW...
BIOCARTA_BLYMPHOCYTE_PATHWAY	11	0.22138	0.0053465	0.2743	0.20981		BIOCARTA_BLYMPHOCYTE_PATHWAY	11	-0.13891	-0.0033547	0.27051	0.69619		BIOCARTA_BLYMPHOCYTE_PATHWAY	11	0.11104	0.0026818	0.26959	0.34021		BIOCARTA_BLYMPHOCYTE_PATHWAY	11	-0.53435	-0.012905	0.26971	0.97621		BIOCARTA_BLYMPHOCYTE_PATHWAY	11	-0.11626	-0.0028078	0.26845	0.66752		BIOCARTA_BLYMPHOCYTE_PATHWAY	11	-0.32221	-0.0077814	0.27213	0.88178		BIOCARTA_BLYMPHOCYTE_PATHWAY	11	0.12978	0.0031342	0.27082	0.3159		BIOCARTA_BLYMPHOCYTE_PATHWAY
BIOCARTA_BCR_PATHWAY	34	0.18158	0.007705	0.13231	0.084975		BIOCARTA_BCR_PATHWAY	34	-0.11359	-0.00482	0.13048	0.80799		BIOCARTA_BCR_PATHWAY	34	-0.15766	-0.0066899	0.13004	0.88732		BIOCARTA_BCR_PATHWAY	34	-0.18002	-0.0076386	0.13011	0.91675		BIOCARTA_BCR_PATHWAY	34	0.30145	0.012792	0.12947	0.0099533		BIOCARTA_BCR_PATHWAY	34	0.14977	0.006355	0.13127	0.12696		BIOCARTA_BCR_PATHWAY	34	0.19282	0.0081818	0.13063	0.069969		BIOCARTA_BCR_PATHWAY
BIOCARTA_BIOPEPTIDES_PATHWAY	42	0.050364	0.0023747	0.12606	0.34475		BIOCARTA_BIOPEPTIDES_PATHWAY	42	-0.014734	-0.00069474	0.12432	0.54717		BIOCARTA_BIOPEPTIDES_PATHWAY	42	-0.15287	-0.0072082	0.12389	0.89139		BIOCARTA_BIOPEPTIDES_PATHWAY	42	-0.36982	-0.017438	0.12393	0.99858		BIOCARTA_BIOPEPTIDES_PATHWAY	42	0.052387	0.0024701	0.12337	0.33555		BIOCARTA_BIOPEPTIDES_PATHWAY	42	0.018748	0.00088398	0.12507	0.44042		BIOCARTA_BIOPEPTIDES_PATHWAY	42	0.095416	0.004499	0.12446	0.22164		BIOCARTA_BIOPEPTIDES_PATHWAY
BIOCARTA_NEUROTRANSMITTERS_P...	6	0.24804	0.0044246	0.34056	0.23322		BIOCARTA_NEUROTRANSMITTERS_P...	6	-0.30207	-0.0053885	0.33586	0.81578		BIOCARTA_NEUROTRANSMITTERS_P...	6	0.30624	0.0054629	0.33471	0.18012		BIOCARTA_NEUROTRANSMITTERS_P...	6	0.17229	0.0030733	0.3349	0.30348		BIOCARTA_NEUROTRANSMITTERS_P...	6	-0.1602	-0.0028577	0.3333	0.68461		BIOCARTA_NEUROTRANSMITTERS_P...	6	-0.29159	-0.0052016	0.33788	0.80592		BIOCARTA_NEUROTRANSMITTERS_P...	6	-0.037121	-0.0006622	0.33624	0.54395		BIOCARTA_NEUROTRANSMITTERS_P...
BIOCARTA_RANKL_PATHWAY	14	0.082393	0.0022446	0.20329	0.34263		BIOCARTA_RANKL_PATHWAY	14	0.28621	0.0077972	0.20047	0.076703		BIOCARTA_RANKL_PATHWAY	14	0.035906	0.00097818	0.1998	0.42869		BIOCARTA_RANKL_PATHWAY	14	-0.090659	-0.0024698	0.19991	0.6749		BIOCARTA_RANKL_PATHWAY	14	0.18534	0.0050492	0.19895	0.17579		BIOCARTA_RANKL_PATHWAY	14	-0.14257	-0.003884	0.20169	0.76017		BIOCARTA_RANKL_PATHWAY	14	0.19743	0.0053786	0.20071	0.16265		BIOCARTA_RANKL_PATHWAY
BIOCARTA_CACAM_PATHWAY	13	-0.29241	-0.0076767	0.26271	0.86715		BIOCARTA_CACAM_PATHWAY	13	0.069382	0.0018215	0.2591	0.39443		BIOCARTA_CACAM_PATHWAY	13	0.048148	0.001264	0.25821	0.42604		BIOCARTA_CACAM_PATHWAY	13	-0.11695	-0.0030702	0.25835	0.6746		BIOCARTA_CACAM_PATHWAY	13	0.1883	0.0049434	0.25712	0.23198		BIOCARTA_CACAM_PATHWAY	13	-0.10869	-0.0028535	0.26066	0.66166		BIOCARTA_CACAM_PATHWAY	13	0.30371	0.0079732	0.25938	0.12083		BIOCARTA_CACAM_PATHWAY
BIOCARTA_CDMAC_PATHWAY	16	0.014587	0.00042481	0.18855	0.46917		BIOCARTA_CDMAC_PATHWAY	16	0.21805	0.0063502	0.18594	0.12046		BIOCARTA_CDMAC_PATHWAY	16	0.054314	0.0015818	0.18531	0.38472		BIOCARTA_CDMAC_PATHWAY	16	-0.0075883	-0.00022099	0.18541	0.51632		BIOCARTA_CDMAC_PATHWAY	16	-0.03893	-0.0011337	0.18453	0.58354		BIOCARTA_CDMAC_PATHWAY	16	0.041381	0.0012051	0.18707	0.41246		BIOCARTA_CDMAC_PATHWAY	16	0.12223	0.0035596	0.18615	0.25572		BIOCARTA_CDMAC_PATHWAY
BIOCARTA_CARM_ER_PATHWAY	34	0.10018	0.0042509	0.14016	0.23739		BIOCARTA_CARM_ER_PATHWAY	34	0.1717	0.0072859	0.13822	0.10708		BIOCARTA_CARM_ER_PATHWAY	34	-0.13352	-0.0056657	0.13775	0.83379		BIOCARTA_CARM_ER_PATHWAY	34	0.078767	0.0033423	0.13783	0.28384		BIOCARTA_CARM_ER_PATHWAY	34	0.06209	0.0026347	0.13717	0.32541		BIOCARTA_CARM_ER_PATHWAY	34	-0.041181	-0.0017474	0.13906	0.61644		BIOCARTA_CARM_ER_PATHWAY	34	0.11445	0.0048566	0.13838	0.2041		BIOCARTA_CARM_ER_PATHWAY
BIOCARTA_CASPASE_PATHWAY	23	0.35737	0.012476	0.16549	0.015416		BIOCARTA_CASPASE_PATHWAY	23	0.29595	0.010332	0.16322	0.034906		BIOCARTA_CASPASE_PATHWAY	23	-0.25753	-0.0089905	0.16266	0.94331		BIOCARTA_CASPASE_PATHWAY	23	-0.129	-0.0045036	0.16276	0.78599		BIOCARTA_CASPASE_PATHWAY	23	0.24793	0.0086553	0.16198	0.06294		BIOCARTA_CASPASE_PATHWAY	23	-0.14382	-0.0050209	0.16421	0.80944		BIOCARTA_CASPASE_PATHWAY	23	0.057632	0.002012	0.16342	0.36217		BIOCARTA_CASPASE_PATHWAY
BIOCARTA_CBL_PATHWAY	13	-0.23802	-0.0062487	0.25841	0.82149		BIOCARTA_CBL_PATHWAY	13	0.47967	0.012593	0.25482	0.029901		BIOCARTA_CBL_PATHWAY	13	0.038666	0.0010151	0.25398	0.4395		BIOCARTA_CBL_PATHWAY	13	-0.47598	-0.012496	0.25409	0.96947		BIOCARTA_CBL_PATHWAY	13	-0.021148	-0.0005552	0.25291	0.53332		BIOCARTA_CBL_PATHWAY	13	-0.16067	-0.004218	0.25638	0.73456		BIOCARTA_CBL_PATHWAY	13	-0.043333	-0.0011376	0.25514	0.56743		BIOCARTA_CBL_PATHWAY
BIOCARTA_CCR3_PATHWAY	23	0.047214	0.0016483	0.1577	0.38232		BIOCARTA_CCR3_PATHWAY	23	-0.048854	-0.0017055	0.15552	0.62329		BIOCARTA_CCR3_PATHWAY	23	0.12145	0.0042397	0.15498	0.21664		BIOCARTA_CCR3_PATHWAY	23	0.03203	0.0011182	0.15507	0.41818		BIOCARTA_CCR3_PATHWAY	23	-0.31961	-0.011158	0.15432	0.98082		BIOCARTA_CCR3_PATHWAY	23	0.11721	0.004092	0.15645	0.22688		BIOCARTA_CCR3_PATHWAY	23	0.00025193	8.795e-06	0.1557	0.49935		BIOCARTA_CCR3_PATHWAY
BIOCARTA_CD40_PATHWAY	15	-0.021722	-0.00061252	0.18632	0.54641		BIOCARTA_CD40_PATHWAY	15	0.20815	0.0058695	0.18374	0.12864		BIOCARTA_CD40_PATHWAY	15	0.0058204	0.00016413	0.18311	0.48732		BIOCARTA_CD40_PATHWAY	15	-0.053856	-0.0015187	0.18322	0.6156		BIOCARTA_CD40_PATHWAY	15	-0.21026	-0.0059292	0.18234	0.87557		BIOCARTA_CD40_PATHWAY	15	-0.13846	-0.0039043	0.18485	0.77307		BIOCARTA_CD40_PATHWAY	15	0.053628	0.0015122	0.18395	0.38532		BIOCARTA_CD40_PATHWAY
BIOCARTA_MCM_PATHWAY	18	0.051998	0.0016061	0.16744	0.37807		BIOCARTA_MCM_PATHWAY	18	-0.16305	-0.0050363	0.16512	0.83828		BIOCARTA_MCM_PATHWAY	18	0.379	0.011707	0.16454	0.010632		BIOCARTA_MCM_PATHWAY	18	0.088593	0.0027364	0.16465	0.29527		BIOCARTA_MCM_PATHWAY	18	0.21198	0.0065475	0.16386	0.0979		BIOCARTA_MCM_PATHWAY	18	0.1934	0.0059737	0.16612	0.12217		BIOCARTA_MCM_PATHWAY	18	0.33104	0.010225	0.16529	0.022612		BIOCARTA_MCM_PATHWAY
BIOCARTA_G1_PATHWAY	28	0.12929	0.0049793	0.14651	0.18878		BIOCARTA_G1_PATHWAY	28	0.16312	0.0062822	0.14449	0.12947		BIOCARTA_G1_PATHWAY	28	0.015534	0.00059827	0.144	0.45705		BIOCARTA_G1_PATHWAY	28	0.157	0.0060467	0.14408	0.13793		BIOCARTA_G1_PATHWAY	28	-0.072291	-0.0027842	0.14339	0.69292		BIOCARTA_G1_PATHWAY	28	-0.18528	-0.0071358	0.14536	0.89877		BIOCARTA_G1_PATHWAY	28	-0.11673	-0.0044955	0.14466	0.79014		BIOCARTA_G1_PATHWAY
BIOCARTA_G2_PATHWAY	24	-0.037529	-0.0013383	0.17854	0.58325		BIOCARTA_G2_PATHWAY	24	0.18004	0.0064203	0.17607	0.15326		BIOCARTA_G2_PATHWAY	24	-0.087938	-0.0031359	0.17547	0.69187		BIOCARTA_G2_PATHWAY	24	0.17048	0.0060793	0.17556	0.16577		BIOCARTA_G2_PATHWAY	24	-0.093774	-0.003344	0.17473	0.70425		BIOCARTA_G2_PATHWAY	24	0.0022285	7.947e-05	0.17713	0.49498		BIOCARTA_G2_PATHWAY	24	0.10226	0.0036467	0.17627	0.28091		BIOCARTA_G2_PATHWAY
BIOCARTA_CELL2CELL_PATHWAY	14	0.24744	0.0067411	0.21614	0.12615		BIOCARTA_CELL2CELL_PATHWAY	14	0.37307	0.010164	0.21315	0.040045		BIOCARTA_CELL2CELL_PATHWAY	14	0.27197	0.0074094	0.21243	0.10023		BIOCARTA_CELL2CELL_PATHWAY	14	-0.046224	-0.0012593	0.21256	0.58608		BIOCARTA_CELL2CELL_PATHWAY	14	0.25098	0.0068376	0.21154	0.11772		BIOCARTA_CELL2CELL_PATHWAY	14	-0.1132	-0.0030839	0.21445	0.7012		BIOCARTA_CELL2CELL_PATHWAY	14	0.077697	0.0021167	0.21341	0.3579		BIOCARTA_CELL2CELL_PATHWAY
BIOCARTA_LAIR_PATHWAY	17	-0.15521	-0.0046591	0.21341	0.76647		BIOCARTA_LAIR_PATHWAY	17	-0.035047	-0.001052	0.21047	0.56613		BIOCARTA_LAIR_PATHWAY	17	-0.11968	-0.0035925	0.20974	0.71586		BIOCARTA_LAIR_PATHWAY	17	0.037012	0.001111	0.20986	0.43		BIOCARTA_LAIR_PATHWAY	17	-0.05159	-0.0015486	0.20886	0.59755		BIOCARTA_LAIR_PATHWAY	17	0.15334	0.004603	0.21173	0.23447		BIOCARTA_LAIR_PATHWAY	17	-0.0034455	-0.00010343	0.2107	0.50652		BIOCARTA_LAIR_PATHWAY
BIOCARTA_CERAMIDE_PATHWAY	22	0.25856	0.0088281	0.14201	0.034338		BIOCARTA_CERAMIDE_PATHWAY	22	-0.030492	-0.0010411	0.14007	0.58617		BIOCARTA_CERAMIDE_PATHWAY	22	0.17149	0.0058553	0.13958	0.10962		BIOCARTA_CERAMIDE_PATHWAY	22	0.16102	0.0054979	0.13966	0.12447		BIOCARTA_CERAMIDE_PATHWAY	22	0.076183	0.0026012	0.139	0.29182		BIOCARTA_CERAMIDE_PATHWAY	22	-0.042437	-0.001449	0.14091	0.61835		BIOCARTA_CERAMIDE_PATHWAY	22	0.44066	0.015046	0.14018	0.00083633		BIOCARTA_CERAMIDE_PATHWAY
BIOCARTA_TID_PATHWAY	19	-0.24082	-0.007642	0.16805	0.92407		BIOCARTA_TID_PATHWAY	19	0.26978	0.0085609	0.16572	0.051785		BIOCARTA_TID_PATHWAY	19	0.22891	0.0072641	0.16516	0.082883		BIOCARTA_TID_PATHWAY	19	-0.018067	-0.00057331	0.16526	0.54353		BIOCARTA_TID_PATHWAY	19	0.14387	0.0045654	0.16447	0.19086		BIOCARTA_TID_PATHWAY	19	0.048457	0.0015377	0.16673	0.38567		BIOCARTA_TID_PATHWAY	19	0.24453	0.0077596	0.16591	0.070273		BIOCARTA_TID_PATHWAY
BIOCARTA_CLASSIC_PATHWAY	13	0.23843	0.0062594	0.26251	0.18188		BIOCARTA_CLASSIC_PATHWAY	13	0.37504	0.0098458	0.25887	0.073717		BIOCARTA_CLASSIC_PATHWAY	13	0.21897	0.0057485	0.258	0.19803		BIOCARTA_CLASSIC_PATHWAY	13	0.078077	0.0020497	0.25815	0.38116		BIOCARTA_CLASSIC_PATHWAY	13	-0.010907	-0.00028633	0.25692	0.51693		BIOCARTA_CLASSIC_PATHWAY	13	0.15347	0.004029	0.26045	0.27785		BIOCARTA_CLASSIC_PATHWAY	13	-0.19434	-0.0051021	0.25918	0.77332		BIOCARTA_CLASSIC_PATHWAY
BIOCARTA_COMP_PATHWAY	18	0.1182	0.0036508	0.22191	0.29715		BIOCARTA_COMP_PATHWAY	18	0.2874	0.008877	0.21883	0.09455		BIOCARTA_COMP_PATHWAY	18	0.22009	0.006798	0.21809	0.15645		BIOCARTA_COMP_PATHWAY	18	0.071197	0.0021991	0.21822	0.37211		BIOCARTA_COMP_PATHWAY	18	-0.22668	-0.0070015	0.21717	0.8517		BIOCARTA_COMP_PATHWAY	18	0.25106	0.0077548	0.22016	0.12707		BIOCARTA_COMP_PATHWAY	18	-0.19988	-0.006174	0.21909	0.8192		BIOCARTA_COMP_PATHWAY
BIOCARTA_VDR_PATHWAY	12	-0.21989	-0.0055465	0.24309	0.81715		BIOCARTA_VDR_PATHWAY	12	-0.43234	-0.010905	0.23971	0.96434		BIOCARTA_VDR_PATHWAY	12	0.33262	0.0083899	0.2389	0.081928		BIOCARTA_VDR_PATHWAY	12	-0.10024	-0.0025285	0.23905	0.66251		BIOCARTA_VDR_PATHWAY	12	0.28743	0.00725	0.2379	0.1135		BIOCARTA_VDR_PATHWAY	12	-0.26554	-0.0066979	0.24117	0.86455		BIOCARTA_VDR_PATHWAY	12	0.28162	0.0071036	0.24	0.12032		BIOCARTA_VDR_PATHWAY
BIOCARTA_HDAC_PATHWAY	29	-0.10392	-0.0040731	0.15408	0.74999		BIOCARTA_HDAC_PATHWAY	29	-0.16839	-0.0065997	0.15195	0.8661		BIOCARTA_HDAC_PATHWAY	29	-0.18183	-0.0071265	0.15143	0.88507		BIOCARTA_HDAC_PATHWAY	29	0.0025217	9.8836e-05	0.15152	0.49336		BIOCARTA_HDAC_PATHWAY	29	0.0266	0.0010426	0.15079	0.42999		BIOCARTA_HDAC_PATHWAY	29	0.18248	0.0071522	0.15286	0.11629		BIOCARTA_HDAC_PATHWAY	29	0.34789	0.013635	0.1521	0.011098		BIOCARTA_HDAC_PATHWAY
BIOCARTA_GCR_PATHWAY	19	-0.24338	-0.0077232	0.18414	0.90686		BIOCARTA_GCR_PATHWAY	19	0.27391	0.0086922	0.18159	0.065737		BIOCARTA_GCR_PATHWAY	19	-0.10781	-0.0034211	0.18098	0.7243		BIOCARTA_GCR_PATHWAY	19	-0.065922	-0.0020919	0.18109	0.64208		BIOCARTA_GCR_PATHWAY	19	-0.14195	-0.0045046	0.18022	0.78455		BIOCARTA_GCR_PATHWAY	19	-0.013418	-0.0004258	0.1827	0.52927		BIOCARTA_GCR_PATHWAY	19	0.086886	0.0027572	0.18181	0.31637		BIOCARTA_GCR_PATHWAY
BIOCARTA_CTCF_PATHWAY	23	-0.12606	-0.0044009	0.17439	0.76512		BIOCARTA_CTCF_PATHWAY	23	0.095052	0.0033183	0.17198	0.29024		BIOCARTA_CTCF_PATHWAY	23	0.073232	0.0025566	0.17139	0.33459		BIOCARTA_CTCF_PATHWAY	23	-0.23845	-0.0083244	0.17148	0.91781		BIOCARTA_CTCF_PATHWAY	23	0.13685	0.0047773	0.17067	0.21134		BIOCARTA_CTCF_PATHWAY	23	-0.013512	-0.00047171	0.17302	0.53112		BIOCARTA_CTCF_PATHWAY	23	-0.11795	-0.0041178	0.17218	0.75335		BIOCARTA_CTCF_PATHWAY
BIOCARTA_CTL_PATHWAY	15	0.11936	0.0033659	0.2145	0.28895		BIOCARTA_CTL_PATHWAY	15	0.23955	0.006755	0.21154	0.12874		BIOCARTA_CTL_PATHWAY	15	0.17231	0.0048589	0.21082	0.20687		BIOCARTA_CTL_PATHWAY	15	-0.14451	-0.0040751	0.21094	0.75336		BIOCARTA_CTL_PATHWAY	15	-0.13131	-0.0037029	0.20993	0.73418		BIOCARTA_CTL_PATHWAY	15	-0.26312	-0.0074198	0.21281	0.89184		BIOCARTA_CTL_PATHWAY	15	0.33041	0.0093171	0.21177	0.059362		BIOCARTA_CTL_PATHWAY
BIOCARTA_CXCR4_PATHWAY	24	0.014548	0.00051878	0.15124	0.46169		BIOCARTA_CXCR4_PATHWAY	24	0.11293	0.0040272	0.14915	0.22448		BIOCARTA_CXCR4_PATHWAY	24	0.0048651	0.00017349	0.14864	0.48695		BIOCARTA_CXCR4_PATHWAY	24	-0.20601	-0.0073463	0.14872	0.917		BIOCARTA_CXCR4_PATHWAY	24	0.040681	0.0014507	0.14802	0.39172		BIOCARTA_CXCR4_PATHWAY	24	0.080836	0.0028826	0.15005	0.29504		BIOCARTA_CXCR4_PATHWAY	24	0.20399	0.0072744	0.14931	0.085949		BIOCARTA_CXCR4_PATHWAY
BIOCARTA_CELLCYCLE_PATHWAY	23	0.19505	0.0068092	0.15964	0.11089		BIOCARTA_CELLCYCLE_PATHWAY	23	0.20954	0.0073153	0.15743	0.091598		BIOCARTA_CELLCYCLE_PATHWAY	23	0.11615	0.0040549	0.1569	0.22956		BIOCARTA_CELLCYCLE_PATHWAY	23	0.23068	0.008053	0.15698	0.070859		BIOCARTA_CELLCYCLE_PATHWAY	23	0.037361	0.0013043	0.15624	0.40551		BIOCARTA_CELLCYCLE_PATHWAY	23	0.0068426	0.00023888	0.15839	0.48277		BIOCARTA_CELLCYCLE_PATHWAY	23	0.10473	0.0036561	0.15761	0.2532		BIOCARTA_CELLCYCLE_PATHWAY
BIOCARTA_CFTR_PATHWAY	12	-0.30671	-0.0077363	0.2652	0.87626		BIOCARTA_CFTR_PATHWAY	12	0.24484	0.0061757	0.26154	0.17461		BIOCARTA_CFTR_PATHWAY	12	-0.060094	-0.0015158	0.26065	0.59117		BIOCARTA_CFTR_PATHWAY	12	0.30653	0.0077318	0.26079	0.11992		BIOCARTA_CFTR_PATHWAY	12	-0.25919	-0.0065376	0.25955	0.841		BIOCARTA_CFTR_PATHWAY	12	-0.12103	-0.0030527	0.26312	0.67723		BIOCARTA_CFTR_PATHWAY	12	-0.11118	-0.0028043	0.26184	0.66444		BIOCARTA_CFTR_PATHWAY
BIOCARTA_CYTOKINE_PATHWAY	21	0.014649	0.00048868	0.19839	0.47057		BIOCARTA_CYTOKINE_PATHWAY	21	0.068736	0.002293	0.19565	0.36267		BIOCARTA_CYTOKINE_PATHWAY	21	-0.10423	-0.0034771	0.19498	0.70352		BIOCARTA_CYTOKINE_PATHWAY	21	0.085508	0.0028525	0.19509	0.33059		BIOCARTA_CYTOKINE_PATHWAY	21	-0.17865	-0.0059597	0.19416	0.82124		BIOCARTA_CYTOKINE_PATHWAY	21	0.030879	0.0010301	0.19683	0.43767		BIOCARTA_CYTOKINE_PATHWAY	21	0.13366	0.0044588	0.19587	0.2475		BIOCARTA_CYTOKINE_PATHWAY
BIOCARTA_INFLAM_PATHWAY	29	0.11497	0.0045061	0.16237	0.23946		BIOCARTA_INFLAM_PATHWAY	29	0.059745	0.0023417	0.16013	0.35454		BIOCARTA_INFLAM_PATHWAY	29	0.25573	0.010023	0.15957	0.054518		BIOCARTA_INFLAM_PATHWAY	29	-0.1019	-0.0039938	0.15967	0.73832		BIOCARTA_INFLAM_PATHWAY	29	-0.27014	-0.010588	0.1589	0.95543		BIOCARTA_INFLAM_PATHWAY	29	0.092741	0.0036349	0.16109	0.28242		BIOCARTA_INFLAM_PATHWAY	29	0.11892	0.004661	0.16031	0.2291		BIOCARTA_INFLAM_PATHWAY
BIOCARTA_D4GDI_PATHWAY	13	0.33401	0.0087689	0.24055	0.082497		BIOCARTA_D4GDI_PATHWAY	13	0.069235	0.0018176	0.23724	0.38521		BIOCARTA_D4GDI_PATHWAY	13	0.055526	0.0014577	0.23643	0.40716		BIOCARTA_D4GDI_PATHWAY	13	-0.14676	-0.0038528	0.23656	0.73249		BIOCARTA_D4GDI_PATHWAY	13	0.1126	0.0029561	0.23544	0.31623		BIOCARTA_D4GDI_PATHWAY	13	-0.070582	-0.001853	0.23867	0.61628		BIOCARTA_D4GDI_PATHWAY	13	0.054199	0.0014229	0.23751	0.40975		BIOCARTA_D4GDI_PATHWAY
BIOCARTA_DC_PATHWAY	22	-0.09708	-0.0033147	0.1846	0.70051		BIOCARTA_DC_PATHWAY	22	0.1537	0.0052478	0.18205	0.19927		BIOCARTA_DC_PATHWAY	22	0.1819	0.0062107	0.18143	0.15804		BIOCARTA_DC_PATHWAY	22	0.18007	0.0061484	0.18153	0.16061		BIOCARTA_DC_PATHWAY	22	0.0066861	0.00022829	0.18067	0.48524		BIOCARTA_DC_PATHWAY	22	-0.08839	-0.003018	0.18315	0.68531		BIOCARTA_DC_PATHWAY	22	0.0097736	0.00033371	0.18226	0.47862		BIOCARTA_DC_PATHWAY
BIOCARTA_P35ALZHEIMERS_PATHW...	11	-0.00012501	-3.0191e-06	0.26067	0.50019		BIOCARTA_P35ALZHEIMERS_PATHW...	11	0.047468	0.0011464	0.25707	0.42675		BIOCARTA_P35ALZHEIMERS_PATHW...	11	0.12442	0.0030048	0.25619	0.31361		BIOCARTA_P35ALZHEIMERS_PATHW...	11	0.11796	0.0028488	0.25633	0.3227		BIOCARTA_P35ALZHEIMERS_PATHW...	11	0.052574	0.0012697	0.25511	0.41836		BIOCARTA_P35ALZHEIMERS_PATHW...	11	0.087688	0.0021177	0.25862	0.36728		BIOCARTA_P35ALZHEIMERS_PATHW...	11	0.23027	0.0055612	0.25736	0.18546		BIOCARTA_P35ALZHEIMERS_PATHW...
BIOCARTA_RNA_PATHWAY	10	-0.18669	-0.004299	0.18999	0.8371		BIOCARTA_RNA_PATHWAY	10	0.38571	0.0088818	0.18735	0.019764		BIOCARTA_RNA_PATHWAY	10	0.17611	0.0040553	0.18672	0.17281		BIOCARTA_RNA_PATHWAY	10	-0.026802	-0.00061718	0.18683	0.55703		BIOCARTA_RNA_PATHWAY	10	-0.046479	-0.0010703	0.18594	0.59869		BIOCARTA_RNA_PATHWAY	10	-0.27503	-0.0063332	0.18849	0.92773		BIOCARTA_RNA_PATHWAY	10	0.19226	0.0044273	0.18758	0.15269		BIOCARTA_RNA_PATHWAY
BIOCARTA_MTA3_PATHWAY	18	-0.024703	-0.000763	0.18615	0.55279		BIOCARTA_MTA3_PATHWAY	18	0.1273	0.003932	0.18357	0.24402		BIOCARTA_MTA3_PATHWAY	18	-0.18997	-0.0058679	0.18294	0.85046		BIOCARTA_MTA3_PATHWAY	18	0.27381	0.0084574	0.18304	0.067347		BIOCARTA_MTA3_PATHWAY	18	0.15386	0.0047522	0.18218	0.19919		BIOCARTA_MTA3_PATHWAY	18	-0.44521	-0.013752	0.18465	0.99204		BIOCARTA_MTA3_PATHWAY	18	0.056597	0.0017482	0.18378	0.37906		BIOCARTA_MTA3_PATHWAY
BIOCARTA_SKP2E2F_PATHWAY	10	0.12506	0.0028797	0.2487	0.30754		BIOCARTA_SKP2E2F_PATHWAY	10	0.2772	0.0063831	0.24526	0.1292		BIOCARTA_SKP2E2F_PATHWAY	10	-0.03207	-0.00073848	0.24443	0.55219		BIOCARTA_SKP2E2F_PATHWAY	10	0.15691	0.0036133	0.24456	0.26057		BIOCARTA_SKP2E2F_PATHWAY	10	-0.21763	-0.0050113	0.24339	0.81437		BIOCARTA_SKP2E2F_PATHWAY	10	0.06837	0.0015744	0.24675	0.39086		BIOCARTA_SKP2E2F_PATHWAY	10	-0.13772	-0.0031712	0.24554	0.71255		BIOCARTA_SKP2E2F_PATHWAY
BIOCARTA_CALCINEURIN_PATHWAY	18	0.17773	0.0054895	0.21398	0.20311		BIOCARTA_CALCINEURIN_PATHWAY	18	-0.059633	-0.0018419	0.21103	0.61125		BIOCARTA_CALCINEURIN_PATHWAY	18	-0.080466	-0.0024854	0.21031	0.64899		BIOCARTA_CALCINEURIN_PATHWAY	18	-0.23263	-0.0071854	0.21042	0.86553		BIOCARTA_CALCINEURIN_PATHWAY	18	0.17586	0.0054318	0.20942	0.20053		BIOCARTA_CALCINEURIN_PATHWAY	18	0.24042	0.0074261	0.21229	0.12872		BIOCARTA_CALCINEURIN_PATHWAY	18	0.391	0.012077	0.21125	0.032102		BIOCARTA_CALCINEURIN_PATHWAY
BIOCARTA_EGF_PATHWAY	31	0.16393	0.0066426	0.13699	0.11572		BIOCARTA_EGF_PATHWAY	31	-0.036729	-0.0014883	0.1351	0.60713		BIOCARTA_EGF_PATHWAY	31	-0.27865	-0.011291	0.13462	0.98076		BIOCARTA_EGF_PATHWAY	31	-0.29107	-0.011794	0.13469	0.98464		BIOCARTA_EGF_PATHWAY	31	0.038107	0.0015442	0.13407	0.38812		BIOCARTA_EGF_PATHWAY	31	-0.066782	-0.0027061	0.13591	0.68841		BIOCARTA_EGF_PATHWAY	31	0.15653	0.0063425	0.13525	0.12358		BIOCARTA_EGF_PATHWAY
BIOCARTA_ETC_PATHWAY	10	-0.2596	-0.005978	0.24007	0.86023		BIOCARTA_ETC_PATHWAY	10	0.056358	0.0012978	0.23676	0.40593		BIOCARTA_ETC_PATHWAY	10	0.32429	0.0074675	0.23594	0.084656		BIOCARTA_ETC_PATHWAY	10	0.067254	0.0015487	0.23608	0.38787		BIOCARTA_ETC_PATHWAY	10	0.0020131	4.6356e-05	0.23496	0.49658		BIOCARTA_ETC_PATHWAY	10	0.10746	0.0024744	0.23819	0.32595		BIOCARTA_ETC_PATHWAY	10	-0.12956	-0.0029834	0.23703	0.70767		BIOCARTA_ETC_PATHWAY
BIOCARTA_NDKDYNAMIN_PATHWAY	18	-0.13123	-0.0040534	0.2006	0.7435		BIOCARTA_NDKDYNAMIN_PATHWAY	18	-0.10485	-0.0032386	0.19783	0.70194		BIOCARTA_NDKDYNAMIN_PATHWAY	18	-0.27152	-0.0083866	0.19715	0.91577		BIOCARTA_NDKDYNAMIN_PATHWAY	18	-0.29002	-0.0089582	0.19726	0.92925		BIOCARTA_NDKDYNAMIN_PATHWAY	18	0.18364	0.0056723	0.19632	0.17479		BIOCARTA_NDKDYNAMIN_PATHWAY	18	-0.064889	-0.0020043	0.19903	0.6278		BIOCARTA_NDKDYNAMIN_PATHWAY	18	0.073222	0.0022616	0.19806	0.35581		BIOCARTA_NDKDYNAMIN_PATHWAY
BIOCARTA_EPHA4_PATHWAY	10	0.46736	0.010762	0.27346	0.043732		BIOCARTA_EPHA4_PATHWAY	10	-0.24621	-0.0056694	0.26971	0.81934		BIOCARTA_EPHA4_PATHWAY	10	0.11041	0.0025425	0.26879	0.34062		BIOCARTA_EPHA4_PATHWAY	10	0.062597	0.0014414	0.26894	0.40798		BIOCARTA_EPHA4_PATHWAY	10	0.32591	0.0075048	0.26765	0.11168		BIOCARTA_EPHA4_PATHWAY	10	-0.096296	-0.0022174	0.27134	0.63866		BIOCARTA_EPHA4_PATHWAY	10	0.055182	0.0012707	0.27002	0.41904		BIOCARTA_EPHA4_PATHWAY
BIOCARTA_EPO_PATHWAY	19	0.13319	0.0042264	0.16581	0.21093		BIOCARTA_EPO_PATHWAY	19	-0.2679	-0.0085012	0.16351	0.94932		BIOCARTA_EPO_PATHWAY	19	-0.18271	-0.0057981	0.16296	0.86889		BIOCARTA_EPO_PATHWAY	19	-0.28299	-0.0089802	0.16304	0.95868		BIOCARTA_EPO_PATHWAY	19	0.20979	0.0066574	0.16227	0.098043		BIOCARTA_EPO_PATHWAY	19	0.11566	0.0036704	0.16451	0.24101		BIOCARTA_EPO_PATHWAY	19	0.1673	0.0053089	0.16371	0.15341		BIOCARTA_EPO_PATHWAY
BIOCARTA_ECM_PATHWAY	24	-0.038811	-0.001384	0.14946	0.60244		BIOCARTA_ECM_PATHWAY	24	-0.24154	-0.0086133	0.14738	0.94937		BIOCARTA_ECM_PATHWAY	24	-0.13548	-0.0048313	0.14689	0.82182		BIOCARTA_ECM_PATHWAY	24	-0.043925	-0.0015664	0.14697	0.61748		BIOCARTA_ECM_PATHWAY	24	0.035457	0.0012644	0.14627	0.40423		BIOCARTA_ECM_PATHWAY	24	0.17192	0.0061308	0.14828	0.12314		BIOCARTA_ECM_PATHWAY	24	0.088392	0.0031521	0.14756	0.27458		BIOCARTA_ECM_PATHWAY
BIOCARTA_ERK_PATHWAY	28	-0.1808	-0.006963	0.14797	0.88911		BIOCARTA_ERK_PATHWAY	28	-0.11207	-0.0043163	0.14593	0.77875		BIOCARTA_ERK_PATHWAY	28	0.054866	0.0021131	0.14543	0.35299		BIOCARTA_ERK_PATHWAY	28	-0.40067	-0.015431	0.14548	0.99705		BIOCARTA_ERK_PATHWAY	28	-0.094093	-0.0036239	0.14482	0.74206		BIOCARTA_ERK_PATHWAY	28	0.1334	0.0051379	0.14681	0.18176		BIOCARTA_ERK_PATHWAY	28	0.24646	0.009492	0.14609	0.045802		BIOCARTA_ERK_PATHWAY
BIOCARTA_ERYTH_PATHWAY	15	-0.07385	-0.0020825	0.22194	0.63034		BIOCARTA_ERYTH_PATHWAY	15	-0.32504	-0.0091657	0.21886	0.93124		BIOCARTA_ERYTH_PATHWAY	15	0.37587	0.010599	0.2181	0.042422		BIOCARTA_ERYTH_PATHWAY	15	-0.19647	-0.0055402	0.21824	0.816		BIOCARTA_ERYTH_PATHWAY	15	-0.23647	-0.0066682	0.2172	0.86186		BIOCARTA_ERYTH_PATHWAY	15	-0.036837	-0.0010388	0.22019	0.56643		BIOCARTA_ERYTH_PATHWAY	15	0.021353	0.00060212	0.21912	0.46119		BIOCARTA_ERYTH_PATHWAY
BIOCARTA_EPONFKB_PATHWAY	11	-0.29104	-0.0070288	0.24844	0.87929		BIOCARTA_EPONFKB_PATHWAY	11	0.1656	0.0039992	0.24502	0.24957		BIOCARTA_EPONFKB_PATHWAY	11	0.27539	0.0066508	0.24417	0.1297		BIOCARTA_EPONFKB_PATHWAY	11	-0.26217	-0.0063315	0.24431	0.85838		BIOCARTA_EPONFKB_PATHWAY	11	0.011004	0.00026575	0.24316	0.48195		BIOCARTA_EPONFKB_PATHWAY	11	-0.028232	-0.00068182	0.2465	0.54559		BIOCARTA_EPONFKB_PATHWAY	11	0.39061	0.0094334	0.24528	0.055646		BIOCARTA_EPONFKB_PATHWAY
BIOCARTA_EIF_PATHWAY	16	-0.30875	-0.0089916	0.16236	0.97138		BIOCARTA_EIF_PATHWAY	16	0.099607	0.0029008	0.16013	0.26696		BIOCARTA_EIF_PATHWAY	16	0.096221	0.0028022	0.15958	0.27328		BIOCARTA_EIF_PATHWAY	16	0.35657	0.010384	0.15965	0.012766		BIOCARTA_EIF_PATHWAY	16	0.098361	0.0028645	0.15891	0.26797		BIOCARTA_EIF_PATHWAY	16	0.056854	0.0016557	0.1611	0.36208		BIOCARTA_EIF_PATHWAY	16	0.1835	0.0053441	0.16031	0.12618		BIOCARTA_EIF_PATHWAY
BIOCARTA_EXTRINSIC_PATHWAY	13	-0.27432	-0.0072017	0.2486	0.86508		BIOCARTA_EXTRINSIC_PATHWAY	13	0.074315	0.001951	0.24518	0.38091		BIOCARTA_EXTRINSIC_PATHWAY	13	-0.077992	-0.0020475	0.24434	0.62521		BIOCARTA_EXTRINSIC_PATHWAY	13	0.2078	0.0054553	0.24447	0.19767		BIOCARTA_EXTRINSIC_PATHWAY	13	0.29752	0.0078108	0.2433	0.1107		BIOCARTA_EXTRINSIC_PATHWAY	13	-0.38177	-0.010023	0.24664	0.93917		BIOCARTA_EXTRINSIC_PATHWAY	13	-0.2815	-0.0073901	0.24545	0.87428		BIOCARTA_EXTRINSIC_PATHWAY
BIOCARTA_FAS_PATHWAY	30	0.19689	0.0078485	0.14153	0.082104		BIOCARTA_FAS_PATHWAY	30	0.25041	0.009982	0.13957	0.036405		BIOCARTA_FAS_PATHWAY	30	-0.11007	-0.0043876	0.1391	0.78559		BIOCARTA_FAS_PATHWAY	30	0.045906	0.0018299	0.13918	0.37077		BIOCARTA_FAS_PATHWAY	30	-0.15569	-0.0062065	0.13852	0.86949		BIOCARTA_FAS_PATHWAY	30	-0.20425	-0.0081421	0.14042	0.9271		BIOCARTA_FAS_PATHWAY	30	0.25821	0.010293	0.13973	0.032314		BIOCARTA_FAS_PATHWAY
BIOCARTA_FCER1_PATHWAY	38	0.20382	0.0091424	0.12837	0.056176		BIOCARTA_FCER1_PATHWAY	38	-0.16022	-0.0071868	0.1266	0.89716		BIOCARTA_FCER1_PATHWAY	38	-0.2446	-0.010971	0.12616	0.97373		BIOCARTA_FCER1_PATHWAY	38	-0.28675	-0.012862	0.12622	0.98844		BIOCARTA_FCER1_PATHWAY	38	0.30559	0.013707	0.12562	0.0074984		BIOCARTA_FCER1_PATHWAY	38	0.055929	0.0025087	0.12737	0.33029		BIOCARTA_FCER1_PATHWAY	38	0.11422	0.0051234	0.12675	0.18375		BIOCARTA_FCER1_PATHWAY
BIOCARTA_FEEDER_PATHWAY	9	0.041873	0.00091475	0.27461	0.4394		BIOCARTA_FEEDER_PATHWAY	9	-0.45625	-0.0099672	0.27079	0.95398		BIOCARTA_FEEDER_PATHWAY	9	-0.043302	-0.00094597	0.26989	0.56373		BIOCARTA_FEEDER_PATHWAY	9	-0.034778	-0.00075976	0.27004	0.55124		BIOCARTA_FEEDER_PATHWAY	9	0.15132	0.0033057	0.26875	0.28671		BIOCARTA_FEEDER_PATHWAY	9	-0.13851	-0.0030258	0.27245	0.6944		BIOCARTA_FEEDER_PATHWAY	9	-0.08476	-0.0018517	0.27112	0.62272		BIOCARTA_FEEDER_PATHWAY
BIOCARTA_FIBRINOLYSIS_PATHWAY	12	-0.057381	-0.0014474	0.25701	0.58833		BIOCARTA_FIBRINOLYSIS_PATHWAY	12	-0.0091674	-0.00023124	0.25346	0.51443		BIOCARTA_FIBRINOLYSIS_PATHWAY	12	0.11387	0.0028723	0.25259	0.32607		BIOCARTA_FIBRINOLYSIS_PATHWAY	12	-0.22205	-0.0056009	0.25273	0.81019		BIOCARTA_FIBRINOLYSIS_PATHWAY	12	-0.25851	-0.0065205	0.25152	0.84796		BIOCARTA_FIBRINOLYSIS_PATHWAY	12	-0.29325	-0.0073967	0.25498	0.87493		BIOCARTA_FIBRINOLYSIS_PATHWAY	12	0.084905	0.0021416	0.25375	0.36896		BIOCARTA_FIBRINOLYSIS_PATHWAY
BIOCARTA_FMLP_PATHWAY	35	-0.0031731	-0.0001366	0.13218	0.50958		BIOCARTA_FMLP_PATHWAY	35	0.016109	0.0006935	0.13035	0.45083		BIOCARTA_FMLP_PATHWAY	35	-0.057928	-0.0024939	0.12991	0.67217		BIOCARTA_FMLP_PATHWAY	35	-0.085818	-0.0036946	0.12998	0.74545		BIOCARTA_FMLP_PATHWAY	35	-0.011031	-0.0004749	0.12936	0.53398		BIOCARTA_FMLP_PATHWAY	35	0.20003	0.0086114	0.13113	0.063589		BIOCARTA_FMLP_PATHWAY	35	0.3551	0.015287	0.13047	0.0032515		BIOCARTA_FMLP_PATHWAY
BIOCARTA_FREE_PATHWAY	10	0.28622	0.0065909	0.23087	0.10754		BIOCARTA_FREE_PATHWAY	10	0.57022	0.01313	0.22765	0.0061315		BIOCARTA_FREE_PATHWAY	10	0.24366	0.0056108	0.22691	0.14146		BIOCARTA_FREE_PATHWAY	10	-0.29234	-0.0067319	0.22703	0.90106		BIOCARTA_FREE_PATHWAY	10	-0.17206	-0.0039621	0.22596	0.77681		BIOCARTA_FREE_PATHWAY	10	0.18509	0.0042621	0.22906	0.20954		BIOCARTA_FREE_PATHWAY	10	0.16657	0.0038357	0.22795	0.23247		BIOCARTA_FREE_PATHWAY
BIOCARTA_GABA_PATHWAY	10	0.083347	0.0019192	0.29827	0.38996		BIOCARTA_GABA_PATHWAY	10	0.18865	0.0043441	0.29415	0.26065		BIOCARTA_GABA_PATHWAY	10	-0.053546	-0.001233	0.29314	0.57247		BIOCARTA_GABA_PATHWAY	10	0.14866	0.0034233	0.2933	0.30613		BIOCARTA_GABA_PATHWAY	10	0.61877	0.014248	0.29187	0.01701		BIOCARTA_GABA_PATHWAY	10	0.32194	0.0074133	0.29591	0.13832		BIOCARTA_GABA_PATHWAY	10	-0.30702	-0.0070698	0.29447	0.85143		BIOCARTA_GABA_PATHWAY
BIOCARTA_GATA3_PATHWAY	16	-0.097947	-0.0028525	0.24282	0.65666		BIOCARTA_GATA3_PATHWAY	16	-0.3192	-0.009296	0.23945	0.90873		BIOCARTA_GATA3_PATHWAY	16	-0.12995	-0.0037845	0.23864	0.70696		BIOCARTA_GATA3_PATHWAY	16	0.19839	0.0057778	0.23877	0.20302		BIOCARTA_GATA3_PATHWAY	16	0.30294	0.0088223	0.23763	0.10119		BIOCARTA_GATA3_PATHWAY	16	0.48402	0.014096	0.24088	0.022257		BIOCARTA_GATA3_PATHWAY	16	0.10406	0.0030305	0.23973	0.33213		BIOCARTA_GATA3_PATHWAY
BIOCARTA_GLYCOLYSIS_PATHWAY	10	0.08634	0.0019882	0.24261	0.36097		BIOCARTA_GLYCOLYSIS_PATHWAY	10	-0.17896	-0.0041209	0.23926	0.77276		BIOCARTA_GLYCOLYSIS_PATHWAY	10	0.018947	0.00043631	0.23844	0.46833		BIOCARTA_GLYCOLYSIS_PATHWAY	10	-0.35969	-0.0082826	0.23856	0.93418		BIOCARTA_GLYCOLYSIS_PATHWAY	10	-0.13725	-0.0031604	0.23744	0.71837		BIOCARTA_GLYCOLYSIS_PATHWAY	10	-0.51383	-0.011832	0.24067	0.98361		BIOCARTA_GLYCOLYSIS_PATHWAY	10	0.15141	0.0034866	0.23953	0.26366		BIOCARTA_GLYCOLYSIS_PATHWAY
BIOCARTA_SET_PATHWAY	11	0.2665	0.0064362	0.28306	0.17323		BIOCARTA_SET_PATHWAY	11	-0.28309	-0.0068368	0.27915	0.84473		BIOCARTA_SET_PATHWAY	11	0.29614	0.0071518	0.27819	0.14356		BIOCARTA_SET_PATHWAY	11	-0.91521	-0.022103	0.27827	0.9995		BIOCARTA_SET_PATHWAY	11	0.0016047	3.8754e-05	0.27703	0.49769		BIOCARTA_SET_PATHWAY	11	0.0098192	0.00023714	0.28084	0.48605		BIOCARTA_SET_PATHWAY	11	0.20977	0.0050659	0.27947	0.22646		BIOCARTA_SET_PATHWAY
BIOCARTA_GH_PATHWAY	28	-0.070199	-0.0027036	0.14181	0.6897		BIOCARTA_GH_PATHWAY	28	-0.013999	-0.00053914	0.13985	0.53987		BIOCARTA_GH_PATHWAY	28	-0.1084	-0.0041748	0.13937	0.78164		BIOCARTA_GH_PATHWAY	28	-0.24028	-0.009254	0.13944	0.95756		BIOCARTA_GH_PATHWAY	28	0.074438	0.0028669	0.13879	0.29586		BIOCARTA_GH_PATHWAY	28	0.2164	0.0083341	0.14069	0.062018		BIOCARTA_GH_PATHWAY	28	0.19535	0.0075235	0.14	0.081473		BIOCARTA_GH_PATHWAY
BIOCARTA_AHSP_PATHWAY	12	0.049061	0.0012375	0.21343	0.4091		BIOCARTA_AHSP_PATHWAY	12	-0.20825	-0.0052529	0.21048	0.83877		BIOCARTA_AHSP_PATHWAY	12	-0.18138	-0.0045752	0.20976	0.8064		BIOCARTA_AHSP_PATHWAY	12	-0.25536	-0.0064411	0.20987	0.88814		BIOCARTA_AHSP_PATHWAY	12	0.020405	0.00051469	0.20888	0.46109		BIOCARTA_AHSP_PATHWAY	12	-0.1161	-0.0029285	0.21175	0.70825		BIOCARTA_AHSP_PATHWAY	12	0.19305	0.0048695	0.21071	0.17979		BIOCARTA_AHSP_PATHWAY
BIOCARTA_TCAPOPTOSIS_PATHWAY	11	-0.053898	-0.0013017	0.27089	0.57885		BIOCARTA_TCAPOPTOSIS_PATHWAY	11	0.52132	0.01259	0.26712	0.025498		BIOCARTA_TCAPOPTOSIS_PATHWAY	11	0.13992	0.0033792	0.26623	0.2996		BIOCARTA_TCAPOPTOSIS_PATHWAY	11	0.057435	0.0013871	0.26638	0.41465		BIOCARTA_TCAPOPTOSIS_PATHWAY	11	-0.26013	-0.0062823	0.26511	0.83676		BIOCARTA_TCAPOPTOSIS_PATHWAY	11	-0.18173	-0.004389	0.26876	0.75054		BIOCARTA_TCAPOPTOSIS_PATHWAY	11	0.11175	0.0026988	0.26745	0.33804		BIOCARTA_TCAPOPTOSIS_PATHWAY
BIOCARTA_HIVNEF_PATHWAY	58	0.13611	0.0075386	0.096497	0.079203		BIOCARTA_HIVNEF_PATHWAY	58	0.16184	0.0089638	0.095162	0.044508		BIOCARTA_HIVNEF_PATHWAY	58	0.027718	0.0015352	0.094844	0.38505		BIOCARTA_HIVNEF_PATHWAY	58	-0.029217	-0.0016182	0.094897	0.62091		BIOCARTA_HIVNEF_PATHWAY	58	0.032463	0.001798	0.094444	0.36553		BIOCARTA_HIVNEF_PATHWAY	58	0.008729	0.00048346	0.095743	0.46368		BIOCARTA_HIVNEF_PATHWAY	58	0.17775	0.0098449	0.095268	0.031044		BIOCARTA_HIVNEF_PATHWAY
BIOCARTA_SALMONELLA_PATHWAY	13	-0.0011568	-3.0369e-05	0.22209	0.50208		BIOCARTA_SALMONELLA_PATHWAY	13	0.096527	0.0025341	0.21902	0.32971		BIOCARTA_SALMONELLA_PATHWAY	13	0.1392	0.0036544	0.21827	0.26182		BIOCARTA_SALMONELLA_PATHWAY	13	0.31516	0.0082738	0.21838	0.074498		BIOCARTA_SALMONELLA_PATHWAY	13	-0.18276	-0.004798	0.21735	0.79978		BIOCARTA_SALMONELLA_PATHWAY	13	-0.1688	-0.0044316	0.22034	0.77819		BIOCARTA_SALMONELLA_PATHWAY	13	-0.012029	-0.00031579	0.21927	0.52187		BIOCARTA_SALMONELLA_PATHWAY
BIOCARTA_MPR_PATHWAY	34	0.048841	0.0020725	0.14372	0.36699		BIOCARTA_MPR_PATHWAY	34	0.070156	0.0029769	0.14173	0.31031		BIOCARTA_MPR_PATHWAY	34	0.061075	0.0025916	0.14125	0.33273		BIOCARTA_MPR_PATHWAY	34	0.045544	0.0019326	0.14133	0.37363		BIOCARTA_MPR_PATHWAY	34	-0.11814	-0.0050129	0.14065	0.79952		BIOCARTA_MPR_PATHWAY	34	0.15228	0.0064616	0.14258	0.14277		BIOCARTA_MPR_PATHWAY	34	0.023224	0.00098544	0.14189	0.435		BIOCARTA_MPR_PATHWAY
BIOCARTA_HCMV_PATHWAY	17	-0.058957	-0.0017698	0.17754	0.63008		BIOCARTA_HCMV_PATHWAY	17	0.15888	0.0047694	0.17509	0.18208		BIOCARTA_HCMV_PATHWAY	17	0.0057446	0.00017244	0.17449	0.48687		BIOCARTA_HCMV_PATHWAY	17	0.029778	0.00089388	0.17459	0.43228		BIOCARTA_HCMV_PATHWAY	17	-0.043674	-0.001311	0.17376	0.59923		BIOCARTA_HCMV_PATHWAY	17	0.099587	0.0029894	0.17614	0.28591		BIOCARTA_HCMV_PATHWAY	17	0.37554	0.011273	0.17526	0.016076		BIOCARTA_HCMV_PATHWAY
BIOCARTA_P53HYPOXIA_PATHWAY	22	-0.1677	-0.005726	0.16731	0.8419		BIOCARTA_P53HYPOXIA_PATHWAY	22	-0.035917	-0.0012263	0.16501	0.58615		BIOCARTA_P53HYPOXIA_PATHWAY	22	0.13722	0.0046851	0.16444	0.20202		BIOCARTA_P53HYPOXIA_PATHWAY	22	0.36146	0.012342	0.16451	0.014009		BIOCARTA_P53HYPOXIA_PATHWAY	22	0.091034	0.0031082	0.16375	0.28913		BIOCARTA_P53HYPOXIA_PATHWAY	22	-0.023714	-0.00080969	0.166	0.5568		BIOCARTA_P53HYPOXIA_PATHWAY	22	0.061387	0.002096	0.16519	0.35509		BIOCARTA_P53HYPOXIA_PATHWAY
BIOCARTA_HIF_PATHWAY	15	-0.22171	-0.006252	0.24092	0.82128		BIOCARTA_HIF_PATHWAY	15	-0.077428	-0.0021834	0.2376	0.62774		BIOCARTA_HIF_PATHWAY	15	0.2576	0.0072639	0.23678	0.13832		BIOCARTA_HIF_PATHWAY	15	-0.5163	-0.014559	0.23689	0.98535		BIOCARTA_HIF_PATHWAY	15	-0.088669	-0.0025003	0.23579	0.64656		BIOCARTA_HIF_PATHWAY	15	-0.055853	-0.001575	0.23903	0.59238		BIOCARTA_HIF_PATHWAY	15	-0.063351	-0.0017864	0.23787	0.605		BIOCARTA_HIF_PATHWAY
BIOCARTA_IGF1_PATHWAY	21	0.061414	0.0020488	0.15555	0.34649		BIOCARTA_IGF1_PATHWAY	21	-0.12287	-0.0040988	0.1534	0.78842		BIOCARTA_IGF1_PATHWAY	21	-0.17344	-0.0057861	0.15287	0.87171		BIOCARTA_IGF1_PATHWAY	21	-0.2185	-0.007289	0.15295	0.92342		BIOCARTA_IGF1_PATHWAY	21	0.025855	0.00086252	0.15223	0.43257		BIOCARTA_IGF1_PATHWAY	21	0.03496	0.0011662	0.15433	0.4104		BIOCARTA_IGF1_PATHWAY	21	0.11982	0.0039973	0.15357	0.21763		BIOCARTA_IGF1_PATHWAY
BIOCARTA_IL17_PATHWAY	17	0.12695	0.0038108	0.22169	0.28345		BIOCARTA_IL17_PATHWAY	17	0.54994	0.016508	0.21859	0.0059422		BIOCARTA_IL17_PATHWAY	17	0.088841	0.0026669	0.21788	0.34173		BIOCARTA_IL17_PATHWAY	17	0.057358	0.0017218	0.21801	0.39624		BIOCARTA_IL17_PATHWAY	17	-0.37754	-0.011333	0.21695	0.95908		BIOCARTA_IL17_PATHWAY	17	-0.13617	-0.0040876	0.21995	0.73207		BIOCARTA_IL17_PATHWAY	17	0.10123	0.0030387	0.21888	0.32187		BIOCARTA_IL17_PATHWAY
BIOCARTA_IL2_PATHWAY	22	0.098492	0.0033629	0.16511	0.27542		BIOCARTA_IL2_PATHWAY	22	-0.13935	-0.004758	0.16283	0.80394		BIOCARTA_IL2_PATHWAY	22	-0.118	-0.0040291	0.16228	0.76643		BIOCARTA_IL2_PATHWAY	22	-0.053572	-0.0018291	0.16237	0.62927		BIOCARTA_IL2_PATHWAY	22	0.18233	0.0062254	0.16159	0.1296		BIOCARTA_IL2_PATHWAY	22	0.080102	0.002735	0.16382	0.31243		BIOCARTA_IL2_PATHWAY	22	0.1986	0.0067808	0.16301	0.11157		BIOCARTA_IL2_PATHWAY
BIOCARTA_IL3_PATHWAY	14	0.11413	0.0031093	0.19606	0.28024		BIOCARTA_IL3_PATHWAY	14	-0.3032	-0.0082602	0.19334	0.94158		BIOCARTA_IL3_PATHWAY	14	-0.11971	-0.0032613	0.19269	0.73278		BIOCARTA_IL3_PATHWAY	14	-0.22908	-0.0062409	0.19279	0.88262		BIOCARTA_IL3_PATHWAY	14	0.27955	0.0076159	0.19187	0.07257		BIOCARTA_IL3_PATHWAY	14	0.28323	0.0077161	0.19451	0.072687		BIOCARTA_IL3_PATHWAY	14	0.038794	0.0010569	0.19357	0.42058		BIOCARTA_IL3_PATHWAY
BIOCARTA_IL4_PATHWAY	11	-0.081743	-0.0019741	0.23633	0.63528		BIOCARTA_IL4_PATHWAY	11	0.02707	0.00065376	0.23307	0.45377		BIOCARTA_IL4_PATHWAY	11	0.12152	0.0029348	0.23227	0.30042		BIOCARTA_IL4_PATHWAY	11	-0.38012	-0.00918	0.23239	0.94904		BIOCARTA_IL4_PATHWAY	11	0.13429	0.0032432	0.23129	0.28076		BIOCARTA_IL4_PATHWAY	11	0.047442	0.0011457	0.23448	0.41983		BIOCARTA_IL4_PATHWAY	11	0.057991	0.0014005	0.23334	0.40186		BIOCARTA_IL4_PATHWAY
BIOCARTA_IL5_PATHWAY	10	0.31983	0.0073647	0.27993	0.12663		BIOCARTA_IL5_PATHWAY	10	-0.19811	-0.0045619	0.27608	0.76349		BIOCARTA_IL5_PATHWAY	10	0.35916	0.0082705	0.27512	0.095875		BIOCARTA_IL5_PATHWAY	10	0.00872	0.0002008	0.27529	0.48737		BIOCARTA_IL5_PATHWAY	10	-0.32734	-0.0075378	0.27397	0.88392		BIOCARTA_IL5_PATHWAY	10	-0.26751	-0.0061601	0.27774	0.83227		BIOCARTA_IL5_PATHWAY	10	0.33282	0.0076639	0.27638	0.11426		BIOCARTA_IL5_PATHWAY
BIOCARTA_IL6_PATHWAY	22	-0.099522	-0.0033981	0.15844	0.73504		BIOCARTA_IL6_PATHWAY	22	-0.10678	-0.0036458	0.15625	0.75281		BIOCARTA_IL6_PATHWAY	22	-0.030134	-0.0010289	0.15572	0.57672		BIOCARTA_IL6_PATHWAY	22	-0.19879	-0.0067874	0.1558	0.89901		BIOCARTA_IL6_PATHWAY	22	0.033085	0.0011297	0.15506	0.41552		BIOCARTA_IL6_PATHWAY	22	0.12602	0.0043029	0.15719	0.21136		BIOCARTA_IL6_PATHWAY	22	0.018855	0.00064378	0.15643	0.45203		BIOCARTA_IL6_PATHWAY
BIOCARTA_IL10_PATHWAY	17	0.059919	0.0017987	0.2135	0.38949		BIOCARTA_IL10_PATHWAY	17	0.20874	0.0062661	0.21054	0.16074		BIOCARTA_IL10_PATHWAY	17	-0.056653	-0.0017006	0.20983	0.60642		BIOCARTA_IL10_PATHWAY	17	0.081054	0.0024331	0.20994	0.34972		BIOCARTA_IL10_PATHWAY	17	-0.25024	-0.0075116	0.20894	0.88447		BIOCARTA_IL10_PATHWAY	17	-0.14439	-0.0043342	0.21182	0.75227		BIOCARTA_IL10_PATHWAY	17	-0.08251	-0.0024768	0.21079	0.65226		BIOCARTA_IL10_PATHWAY
BIOCARTA_IL12_PATHWAY	23	-0.10066	-0.0035141	0.19371	0.69834		BIOCARTA_IL12_PATHWAY	23	0.23852	0.0083269	0.19102	0.10591		BIOCARTA_IL12_PATHWAY	23	-0.24324	-0.0084914	0.19037	0.89931		BIOCARTA_IL12_PATHWAY	23	0.12633	0.0044104	0.19048	0.25359		BIOCARTA_IL12_PATHWAY	23	-0.18739	-0.0065417	0.18957	0.83853		BIOCARTA_IL12_PATHWAY	23	-0.22193	-0.0077477	0.19218	0.87591		BIOCARTA_IL12_PATHWAY	23	0.3578	0.012491	0.19123	0.030678		BIOCARTA_IL12_PATHWAY
BIOCARTA_IL2RB_PATHWAY	37	0.13985	0.0061898	0.13266	0.14592		BIOCARTA_IL2RB_PATHWAY	37	-0.036026	-0.0015946	0.13084	0.60848		BIOCARTA_IL2RB_PATHWAY	37	0.058778	0.0026016	0.13039	0.32607		BIOCARTA_IL2RB_PATHWAY	37	-0.24292	-0.010752	0.13045	0.9687		BIOCARTA_IL2RB_PATHWAY	37	0.01264	0.00055946	0.12984	0.46123		BIOCARTA_IL2RB_PATHWAY	37	0.28405	0.012572	0.13161	0.01546		BIOCARTA_IL2RB_PATHWAY	37	-0.023959	-0.0010605	0.13099	0.57257		BIOCARTA_IL2RB_PATHWAY
BIOCARTA_IL22BP_PATHWAY	15	-0.25794	-0.0072736	0.25585	0.84331		BIOCARTA_IL22BP_PATHWAY	15	0.16896	0.0047645	0.25232	0.25155		BIOCARTA_IL22BP_PATHWAY	15	0.089827	0.002533	0.25146	0.36047		BIOCARTA_IL22BP_PATHWAY	15	-0.10245	-0.0028889	0.2516	0.65806		BIOCARTA_IL22BP_PATHWAY	15	-0.22584	-0.0063685	0.2504	0.81645		BIOCARTA_IL22BP_PATHWAY	15	-0.32604	-0.009194	0.25383	0.9005		BIOCARTA_IL22BP_PATHWAY	15	-0.24823	-0.0069998	0.2526	0.83711		BIOCARTA_IL22BP_PATHWAY
BIOCARTA_IL7_PATHWAY	17	-0.10342	-0.0031044	0.20845	0.6901		BIOCARTA_IL7_PATHWAY	17	0.13508	0.0040548	0.20557	0.25556		BIOCARTA_IL7_PATHWAY	17	-0.095508	-0.002867	0.20487	0.67946		BIOCARTA_IL7_PATHWAY	17	-0.32502	-0.0097564	0.20497	0.94359		BIOCARTA_IL7_PATHWAY	17	0.00016143	4.846e-06	0.20401	0.49968		BIOCARTA_IL7_PATHWAY	17	0.098189	0.0029475	0.20681	0.31747		BIOCARTA_IL7_PATHWAY	17	-0.17417	-0.0052282	0.2058	0.8013		BIOCARTA_IL7_PATHWAY
BIOCARTA_GSK3_PATHWAY	27	-0.15699	-0.0059373	0.14767	0.85612		BIOCARTA_GSK3_PATHWAY	27	-0.03317	-0.0012545	0.14564	0.59008		BIOCARTA_GSK3_PATHWAY	27	0.2598	0.0098256	0.14513	0.036725		BIOCARTA_GSK3_PATHWAY	27	-0.22212	-0.0084008	0.14521	0.93694		BIOCARTA_GSK3_PATHWAY	27	0.05821	0.0022015	0.14453	0.34357		BIOCARTA_GSK3_PATHWAY	27	-0.15588	-0.0058956	0.14651	0.85632		BIOCARTA_GSK3_PATHWAY	27	0.24196	0.0091511	0.14579	0.048502		BIOCARTA_GSK3_PATHWAY
BIOCARTA_DEATH_PATHWAY	33	0.21576	0.0090199	0.12779	0.045672		BIOCARTA_DEATH_PATHWAY	33	0.21207	0.0088658	0.12602	0.046213		BIOCARTA_DEATH_PATHWAY	33	-0.010329	-0.00043181	0.1256	0.53277		BIOCARTA_DEATH_PATHWAY	33	0.028377	0.0011863	0.12567	0.41068		BIOCARTA_DEATH_PATHWAY	33	0.13548	0.0056639	0.12507	0.13935		BIOCARTA_DEATH_PATHWAY	33	0.042397	0.0017724	0.12679	0.36905		BIOCARTA_DEATH_PATHWAY	33	-0.00252	-0.00010535	0.12617	0.50797		BIOCARTA_DEATH_PATHWAY
BIOCARTA_RACCYCD_PATHWAY	26	-0.090432	-0.0033563	0.14054	0.74004		BIOCARTA_RACCYCD_PATHWAY	26	0.18653	0.0069228	0.13859	0.089182		BIOCARTA_RACCYCD_PATHWAY	26	0.035536	0.0013189	0.13812	0.39848		BIOCARTA_RACCYCD_PATHWAY	26	-0.062519	-0.0023204	0.1382	0.6745		BIOCARTA_RACCYCD_PATHWAY	26	-0.17376	-0.006449	0.13754	0.89677		BIOCARTA_RACCYCD_PATHWAY	26	0.038357	0.0014236	0.13943	0.39162		BIOCARTA_RACCYCD_PATHWAY	26	0.033013	0.0012252	0.13876	0.40597		BIOCARTA_RACCYCD_PATHWAY
BIOCARTA_GLEEVEC_PATHWAY	23	0.22255	0.0077693	0.16081	0.083199		BIOCARTA_GLEEVEC_PATHWAY	23	-0.15094	-0.0052693	0.15859	0.82937		BIOCARTA_GLEEVEC_PATHWAY	23	-0.069356	-0.0024213	0.15806	0.6696		BIOCARTA_GLEEVEC_PATHWAY	23	-0.016016	-0.00055912	0.15814	0.54033		BIOCARTA_GLEEVEC_PATHWAY	23	0.096824	0.0033802	0.15739	0.26922		BIOCARTA_GLEEVEC_PATHWAY	23	-0.028339	-0.00098931	0.15955	0.57048		BIOCARTA_GLEEVEC_PATHWAY	23	0.10062	0.0035126	0.15878	0.26314		BIOCARTA_GLEEVEC_PATHWAY
BIOCARTA_INSULIN_PATHWAY	22	-0.18095	-0.0061783	0.15302	0.88148		BIOCARTA_INSULIN_PATHWAY	22	-0.19864	-0.0067825	0.15091	0.90596		BIOCARTA_INSULIN_PATHWAY	22	-0.24571	-0.0083894	0.15039	0.94884		BIOCARTA_INSULIN_PATHWAY	22	-0.22121	-0.0075529	0.15048	0.92922		BIOCARTA_INSULIN_PATHWAY	22	0.064781	0.0022119	0.14977	0.33268		BIOCARTA_INSULIN_PATHWAY	22	0.095063	0.0032458	0.15183	0.26562		BIOCARTA_INSULIN_PATHWAY	22	0.19389	0.00662	0.15108	0.099698		BIOCARTA_INSULIN_PATHWAY
BIOCARTA_INTEGRIN_PATHWAY	38	0.084104	0.0037725	0.12295	0.24698		BIOCARTA_INTEGRIN_PATHWAY	38	0.04069	0.0018251	0.12126	0.3686		BIOCARTA_INTEGRIN_PATHWAY	38	-0.063052	-0.0028282	0.12084	0.69908		BIOCARTA_INTEGRIN_PATHWAY	38	0.014268	0.00063999	0.12091	0.45303		BIOCARTA_INTEGRIN_PATHWAY	38	0.08253	0.0037019	0.12033	0.24641		BIOCARTA_INTEGRIN_PATHWAY	38	-0.058417	-0.0026203	0.12199	0.68398		BIOCARTA_INTEGRIN_PATHWAY	38	0.14387	0.0064531	0.12139	0.11798		BIOCARTA_INTEGRIN_PATHWAY
BIOCARTA_INTRINSIC_PATHWAY	23	-0.20471	-0.0071465	0.19711	0.85048		BIOCARTA_INTRINSIC_PATHWAY	23	-0.13766	-0.0048058	0.1944	0.76057		BIOCARTA_INTRINSIC_PATHWAY	23	0.054783	0.0019125	0.19373	0.38868		BIOCARTA_INTRINSIC_PATHWAY	23	0.14265	0.0049801	0.19384	0.23089		BIOCARTA_INTRINSIC_PATHWAY	23	-0.044435	-0.0015513	0.19292	0.59108		BIOCARTA_INTRINSIC_PATHWAY	23	-0.29184	-0.010188	0.19556	0.93219		BIOCARTA_INTRINSIC_PATHWAY	23	-0.14674	-0.0051228	0.19462	0.77457		BIOCARTA_INTRINSIC_PATHWAY
BIOCARTA_KERATINOCYTE_PATHWAY	46	0.064195	0.0031674	0.11532	0.28889		BIOCARTA_KERATINOCYTE_PATHWAY	46	0.061745	0.0030465	0.11373	0.2936		BIOCARTA_KERATINOCYTE_PATHWAY	46	0.12359	0.006098	0.11334	0.13777		BIOCARTA_KERATINOCYTE_PATHWAY	46	0.0089063	0.00043944	0.11341	0.4687		BIOCARTA_KERATINOCYTE_PATHWAY	46	-0.098229	-0.0048467	0.11286	0.80794		BIOCARTA_KERATINOCYTE_PATHWAY	46	0.1067	0.0052648	0.11441	0.17552		BIOCARTA_KERATINOCYTE_PATHWAY	46	0.15232	0.0075158	0.11386	0.090476		BIOCARTA_KERATINOCYTE_PATHWAY
BIOCARTA_TCRA_PATHWAY	13	0.14436	0.0037898	0.24274	0.27602		BIOCARTA_TCRA_PATHWAY	13	0.36908	0.0096894	0.23937	0.061562		BIOCARTA_TCRA_PATHWAY	13	0.14827	0.0038925	0.23857	0.26714		BIOCARTA_TCRA_PATHWAY	13	-0.14828	-0.0038927	0.2387	0.73276		BIOCARTA_TCRA_PATHWAY	13	-0.27159	-0.00713	0.23755	0.87353		BIOCARTA_TCRA_PATHWAY	13	-0.31762	-0.0083384	0.24082	0.90639		BIOCARTA_TCRA_PATHWAY	13	0.24811	0.0065137	0.23965	0.15027		BIOCARTA_TCRA_PATHWAY
BIOCARTA_LECTIN_PATHWAY	12	0.25685	0.0064787	0.26597	0.16711		BIOCARTA_LECTIN_PATHWAY	12	0.20315	0.0051243	0.26231	0.21933		BIOCARTA_LECTIN_PATHWAY	12	0.25479	0.0064267	0.26141	0.16487		BIOCARTA_LECTIN_PATHWAY	12	0.042656	0.0010759	0.26156	0.43523		BIOCARTA_LECTIN_PATHWAY	12	-0.10049	-0.0025347	0.26031	0.65026		BIOCARTA_LECTIN_PATHWAY	12	0.19665	0.0049603	0.26389	0.22807		BIOCARTA_LECTIN_PATHWAY	12	-0.43184	-0.010892	0.26259	0.94996		BIOCARTA_LECTIN_PATHWAY
BIOCARTA_PYK2_PATHWAY	28	0.15632	0.0060203	0.1408	0.13347		BIOCARTA_PYK2_PATHWAY	28	0.050096	0.0019294	0.13886	0.35914		BIOCARTA_PYK2_PATHWAY	28	-0.052208	-0.0020107	0.13839	0.64701		BIOCARTA_PYK2_PATHWAY	28	-0.077166	-0.0029719	0.13847	0.71133		BIOCARTA_PYK2_PATHWAY	28	0.19149	0.0073748	0.1378	0.082333		BIOCARTA_PYK2_PATHWAY	28	-0.030712	-0.0011828	0.1397	0.587		BIOCARTA_PYK2_PATHWAY	28	0.24885	0.0095842	0.13901	0.036721		BIOCARTA_PYK2_PATHWAY
BIOCARTA_EGFR_SMRTE_PATHWAY	11	0.13047	0.0031509	0.23506	0.28944		BIOCARTA_EGFR_SMRTE_PATHWAY	11	0.15549	0.0037551	0.23182	0.2512		BIOCARTA_EGFR_SMRTE_PATHWAY	11	-0.1464	-0.0035357	0.23102	0.73687		BIOCARTA_EGFR_SMRTE_PATHWAY	11	-0.12242	-0.0029564	0.23115	0.7018		BIOCARTA_EGFR_SMRTE_PATHWAY	11	0.46972	0.011344	0.23003	0.020582		BIOCARTA_EGFR_SMRTE_PATHWAY	11	0.32749	0.007909	0.2332	0.080124		BIOCARTA_EGFR_SMRTE_PATHWAY	11	0.11822	0.0028551	0.23208	0.30524		BIOCARTA_EGFR_SMRTE_PATHWAY
BIOCARTA_MAPK_PATHWAY	87	0.044107	0.0029897	0.079622	0.28981		BIOCARTA_MAPK_PATHWAY	87	-0.033153	-0.0022472	0.078523	0.66356		BIOCARTA_MAPK_PATHWAY	87	0.068319	0.0046308	0.078253	0.19132		BIOCARTA_MAPK_PATHWAY	87	-0.07865	-0.005331	0.078296	0.84243		BIOCARTA_MAPK_PATHWAY	87	-0.063572	-0.004309	0.077924	0.79269		BIOCARTA_MAPK_PATHWAY	87	0.11299	0.0076587	0.078992	0.076309		BIOCARTA_MAPK_PATHWAY	87	0.017559	0.0011902	0.078612	0.41163		BIOCARTA_MAPK_PATHWAY
BIOCARTA_MCALPAIN_PATHWAY	25	-0.06206	-0.0022586	0.16755	0.64445		BIOCARTA_MCALPAIN_PATHWAY	25	0.022867	0.00083222	0.16524	0.44497		BIOCARTA_MCALPAIN_PATHWAY	25	-0.016657	-0.00060624	0.16467	0.54029		BIOCARTA_MCALPAIN_PATHWAY	25	0.22374	0.0081431	0.16476	0.087238		BIOCARTA_MCALPAIN_PATHWAY	25	-0.046701	-0.0016997	0.16398	0.6121		BIOCARTA_MCALPAIN_PATHWAY	25	-0.10115	-0.0036812	0.16623	0.72855		BIOCARTA_MCALPAIN_PATHWAY	25	0.021129	0.00076898	0.16543	0.44918		BIOCARTA_MCALPAIN_PATHWAY
BIOCARTA_PPARA_PATHWAY	57	-0.058048	-0.0031873	0.10952	0.70195		BIOCARTA_PPARA_PATHWAY	57	0.010979	0.00060284	0.10801	0.45952		BIOCARTA_PPARA_PATHWAY	57	-0.024455	-0.0013428	0.10764	0.58986		BIOCARTA_PPARA_PATHWAY	57	-0.053599	-0.002943	0.1077	0.69064		BIOCARTA_PPARA_PATHWAY	57	0.10778	0.0059179	0.10718	0.15732		BIOCARTA_PPARA_PATHWAY	57	0.14647	0.0080422	0.10865	0.088833		BIOCARTA_PPARA_PATHWAY	57	0.073487	0.004035	0.10813	0.24837		BIOCARTA_PPARA_PATHWAY
BIOCARTA_ETS_PATHWAY	18	0.25871	0.0079909	0.19423	0.091443		BIOCARTA_ETS_PATHWAY	18	0.16962	0.0052392	0.19155	0.18795		BIOCARTA_ETS_PATHWAY	18	-0.24854	-0.0076769	0.19089	0.90353		BIOCARTA_ETS_PATHWAY	18	0.071919	0.0022214	0.19101	0.35326		BIOCARTA_ETS_PATHWAY	18	-0.045112	-0.0013934	0.1901	0.59379		BIOCARTA_ETS_PATHWAY	18	0.1717	0.0053034	0.19271	0.18647		BIOCARTA_ETS_PATHWAY	18	-0.30634	-0.0094622	0.19176	0.94492		BIOCARTA_ETS_PATHWAY
BIOCARTA_MONOCYTE_PATHWAY	11	-0.10277	-0.002482	0.28163	0.64241		BIOCARTA_MONOCYTE_PATHWAY	11	0.22162	0.0053522	0.27774	0.21246		BIOCARTA_MONOCYTE_PATHWAY	11	-0.13357	-0.0032257	0.27679	0.68529		BIOCARTA_MONOCYTE_PATHWAY	11	-0.15827	-0.0038223	0.27695	0.71616		BIOCARTA_MONOCYTE_PATHWAY	11	0.37055	0.0089489	0.27562	0.089414		BIOCARTA_MONOCYTE_PATHWAY	11	-0.17373	-0.0041956	0.27942	0.73294		BIOCARTA_MONOCYTE_PATHWAY	11	0.13111	0.0031663	0.27806	0.31864		BIOCARTA_MONOCYTE_PATHWAY
BIOCARTA_MTOR_PATHWAY	23	-0.32935	-0.011498	0.15709	0.98198		BIOCARTA_MTOR_PATHWAY	23	-0.00025272	-8.8224e-06	0.15494	0.50065		BIOCARTA_MTOR_PATHWAY	23	0.097457	0.0034022	0.1544	0.26397		BIOCARTA_MTOR_PATHWAY	23	-0.21031	-0.007342	0.15448	0.91329		BIOCARTA_MTOR_PATHWAY	23	-0.03236	-0.0011297	0.15376	0.58335		BIOCARTA_MTOR_PATHWAY	23	-0.1326	-0.0046291	0.15587	0.80253		BIOCARTA_MTOR_PATHWAY	23	0.051081	0.0017833	0.15511	0.37096		BIOCARTA_MTOR_PATHWAY
BIOCARTA_IGF1R_PATHWAY	23	-0.067559	-0.0023585	0.15723	0.66629		BIOCARTA_IGF1R_PATHWAY	23	-0.077391	-0.0027017	0.15506	0.69114		BIOCARTA_IGF1R_PATHWAY	23	-0.10891	-0.0038021	0.15453	0.75953		BIOCARTA_IGF1R_PATHWAY	23	-0.075938	-0.002651	0.15461	0.68834		BIOCARTA_IGF1R_PATHWAY	23	0.019793	0.00069097	0.15388	0.44883		BIOCARTA_IGF1R_PATHWAY	23	0.089933	0.0031396	0.15599	0.28214		BIOCARTA_IGF1R_PATHWAY	23	0.18294	0.0063865	0.15523	0.1193		BIOCARTA_IGF1R_PATHWAY
BIOCARTA_PITX2_PATHWAY	15	0.074898	0.002112	0.2289	0.37176		BIOCARTA_PITX2_PATHWAY	15	-0.1943	-0.0054791	0.22574	0.80531		BIOCARTA_PITX2_PATHWAY	15	-0.051103	-0.001441	0.22497	0.58985		BIOCARTA_PITX2_PATHWAY	15	-0.19343	-0.0054544	0.22509	0.80492		BIOCARTA_PITX2_PATHWAY	15	-0.031505	-0.0008884	0.22402	0.55592		BIOCARTA_PITX2_PATHWAY	15	-0.44048	-0.012421	0.22708	0.97379		BIOCARTA_PITX2_PATHWAY	15	0.063061	0.0017782	0.226	0.39011		BIOCARTA_PITX2_PATHWAY
BIOCARTA_NGF_PATHWAY	18	0.16292	0.0050323	0.16947	0.16819		BIOCARTA_NGF_PATHWAY	18	-0.19951	-0.0061622	0.16713	0.8837		BIOCARTA_NGF_PATHWAY	18	-0.22266	-0.0068774	0.16656	0.90935		BIOCARTA_NGF_PATHWAY	18	-0.23326	-0.0072048	0.16665	0.91919		BIOCARTA_NGF_PATHWAY	18	0.18569	0.0057357	0.16586	0.13145		BIOCARTA_NGF_PATHWAY	18	0.10172	0.0031419	0.16814	0.27261		BIOCARTA_NGF_PATHWAY	18	0.15845	0.0048942	0.16732	0.17183		BIOCARTA_NGF_PATHWAY
BIOCARTA_VIP_PATHWAY	26	0.13876	0.0051501	0.15633	0.18738		BIOCARTA_VIP_PATHWAY	26	0.10812	0.0040127	0.15418	0.24158		BIOCARTA_VIP_PATHWAY	26	-0.1033	-0.0038337	0.15365	0.74929		BIOCARTA_VIP_PATHWAY	26	-0.073433	-0.0027254	0.15373	0.68355		BIOCARTA_VIP_PATHWAY	26	0.23831	0.0088447	0.15299	0.059666		BIOCARTA_VIP_PATHWAY	26	0.018513	0.00068709	0.15511	0.4525		BIOCARTA_VIP_PATHWAY	26	0.13105	0.0048638	0.15435	0.19793		BIOCARTA_VIP_PATHWAY
BIOCARTA_NFAT_PATHWAY	52	-0.044857	-0.0023528	0.11387	0.65318		BIOCARTA_NFAT_PATHWAY	52	-0.060218	-0.0031585	0.1123	0.70409		BIOCARTA_NFAT_PATHWAY	52	-0.046303	-0.0024286	0.11192	0.66046		BIOCARTA_NFAT_PATHWAY	52	-0.026136	-0.0013708	0.11198	0.59227		BIOCARTA_NFAT_PATHWAY	52	-0.12557	-0.0065865	0.11144	0.87008		BIOCARTA_NFAT_PATHWAY	52	0.060627	0.00318	0.11298	0.29577		BIOCARTA_NFAT_PATHWAY	52	-0.058082	-0.0030465	0.11243	0.69728		BIOCARTA_NFAT_PATHWAY
BIOCARTA_NTHI_PATHWAY	24	-0.13351	-0.0047611	0.15488	0.80565		BIOCARTA_NTHI_PATHWAY	24	0.25079	0.0089431	0.15274	0.050311		BIOCARTA_NTHI_PATHWAY	24	-0.013076	-0.00046631	0.15223	0.53423		BIOCARTA_NTHI_PATHWAY	24	-0.10853	-0.0038704	0.15231	0.76195		BIOCARTA_NTHI_PATHWAY	24	-0.1722	-0.0061406	0.15158	0.87201		BIOCARTA_NTHI_PATHWAY	24	-0.032661	-0.0011647	0.15367	0.58415		BIOCARTA_NTHI_PATHWAY	24	0.31906	0.011378	0.1529	0.018465		BIOCARTA_NTHI_PATHWAY
BIOCARTA_NFKB_PATHWAY	23	-0.13807	-0.0048202	0.15595	0.81201		BIOCARTA_NFKB_PATHWAY	23	0.39666	0.013848	0.15377	0.0049506		BIOCARTA_NFKB_PATHWAY	23	0.048709	0.0017004	0.15328	0.37533		BIOCARTA_NFKB_PATHWAY	23	-0.0073263	-0.00025576	0.15336	0.51905		BIOCARTA_NFKB_PATHWAY	23	-0.19945	-0.006963	0.15262	0.90436		BIOCARTA_NFKB_PATHWAY	23	0.076877	0.0026838	0.15473	0.30965		BIOCARTA_NFKB_PATHWAY	23	0.17753	0.0061976	0.15397	0.12446		BIOCARTA_NFKB_PATHWAY
BIOCARTA_NOS1_PATHWAY	21	0.13142	0.0043841	0.18776	0.24199		BIOCARTA_NOS1_PATHWAY	21	0.040171	0.0013401	0.18517	0.41413		BIOCARTA_NOS1_PATHWAY	21	-0.35673	-0.011901	0.18452	0.9734		BIOCARTA_NOS1_PATHWAY	21	-0.069942	-0.0023333	0.18464	0.64758		BIOCARTA_NOS1_PATHWAY	21	-0.15638	-0.0052167	0.18376	0.80261		BIOCARTA_NOS1_PATHWAY	21	-0.41082	-0.013705	0.18626	0.98629		BIOCARTA_NOS1_PATHWAY	21	-0.15367	-0.0051263	0.18538	0.79643		BIOCARTA_NOS1_PATHWAY
BIOCARTA_NO2IL12_PATHWAY	17	-0.26462	-0.0079434	0.21732	0.88831		BIOCARTA_NO2IL12_PATHWAY	17	0.30986	0.0093015	0.21432	0.074124		BIOCARTA_NO2IL12_PATHWAY	17	-0.19384	-0.0058188	0.21359	0.81793		BIOCARTA_NO2IL12_PATHWAY	17	-0.0073193	-0.00021971	0.21372	0.51366		BIOCARTA_NO2IL12_PATHWAY	17	-0.060743	-0.0018234	0.2127	0.6124		BIOCARTA_NO2IL12_PATHWAY	17	-0.23096	-0.006933	0.21562	0.85795		BIOCARTA_NO2IL12_PATHWAY	17	0.17942	0.0053859	0.21457	0.20153		BIOCARTA_NO2IL12_PATHWAY
BIOCARTA_RARRXR_PATHWAY	15	-0.36235	-0.010218	0.21115	0.95692		BIOCARTA_RARRXR_PATHWAY	15	0.06739	0.0019003	0.20825	0.37312		BIOCARTA_RARRXR_PATHWAY	15	-0.15564	-0.0043887	0.20754	0.77334		BIOCARTA_RARRXR_PATHWAY	15	-0.049301	-0.0013902	0.20766	0.59383		BIOCARTA_RARRXR_PATHWAY	15	0.53633	0.015124	0.20663	0.0047244		BIOCARTA_RARRXR_PATHWAY	15	0.052949	0.0014931	0.20951	0.40024		BIOCARTA_RARRXR_PATHWAY	15	0.28158	0.0079401	0.20848	0.088416		BIOCARTA_RARRXR_PATHWAY
BIOCARTA_NUCLEARRS_PATHWAY	14	-0.010226	-0.00027858	0.20461	0.51993		BIOCARTA_NUCLEARRS_PATHWAY	14	0.15583	0.0042454	0.20178	0.21998		BIOCARTA_NUCLEARRS_PATHWAY	14	-0.3991	-0.010873	0.20107	0.97641		BIOCARTA_NUCLEARRS_PATHWAY	14	0.11345	0.0030908	0.2012	0.28643		BIOCARTA_NUCLEARRS_PATHWAY	14	0.18691	0.005092	0.20024	0.17531		BIOCARTA_NUCLEARRS_PATHWAY	14	0.29187	0.0079516	0.20299	0.075242		BIOCARTA_NUCLEARRS_PATHWAY	14	-0.074932	-0.0020414	0.20201	0.64465		BIOCARTA_NUCLEARRS_PATHWAY
BIOCARTA_ARENRF2_PATHWAY	13	0.36602	0.009609	0.24185	0.065098		BIOCARTA_ARENRF2_PATHWAY	13	0.16222	0.0042588	0.23852	0.24822		BIOCARTA_ARENRF2_PATHWAY	13	-0.038251	-0.0010042	0.23771	0.56392		BIOCARTA_ARENRF2_PATHWAY	13	0.11857	0.0031129	0.23784	0.30905		BIOCARTA_ARENRF2_PATHWAY	13	0.081068	0.0021283	0.23671	0.366		BIOCARTA_ARENRF2_PATHWAY	13	-0.02599	-0.00068232	0.23996	0.54312		BIOCARTA_ARENRF2_PATHWAY	13	-0.16479	-0.0043261	0.23879	0.75492		BIOCARTA_ARENRF2_PATHWAY
BIOCARTA_P38MAPK_PATHWAY	40	0.28845	0.013274	0.11913	0.0077387		BIOCARTA_P38MAPK_PATHWAY	40	-0.19642	-0.0090387	0.1175	0.9527		BIOCARTA_P38MAPK_PATHWAY	40	0.019766	0.00090961	0.1171	0.43298		BIOCARTA_P38MAPK_PATHWAY	40	0.011145	0.00051288	0.11717	0.46211		BIOCARTA_P38MAPK_PATHWAY	40	0.036001	0.0016567	0.11661	0.37877		BIOCARTA_P38MAPK_PATHWAY	40	0.16042	0.0073823	0.11821	0.087381		BIOCARTA_P38MAPK_PATHWAY	40	0.059353	0.0027313	0.11764	0.30694		BIOCARTA_P38MAPK_PATHWAY
BIOCARTA_P53_PATHWAY	16	0.11174	0.0032543	0.19461	0.28292		BIOCARTA_P53_PATHWAY	16	0.15637	0.0045539	0.19192	0.20761		BIOCARTA_P53_PATHWAY	16	0.1283	0.0037365	0.19127	0.25118		BIOCARTA_P53_PATHWAY	16	0.10604	0.0030881	0.19137	0.28977		BIOCARTA_P53_PATHWAY	16	0.093735	0.0027298	0.19046	0.31131		BIOCARTA_P53_PATHWAY	16	-0.010835	-0.00031554	0.19308	0.52237		BIOCARTA_P53_PATHWAY	16	-0.35749	-0.010411	0.19212	0.9686		BIOCARTA_P53_PATHWAY
BIOCARTA_PDGF_PATHWAY	32	0.16689	0.0068706	0.13583	0.1096		BIOCARTA_PDGF_PATHWAY	32	-0.084189	-0.0034659	0.13395	0.73516		BIOCARTA_PDGF_PATHWAY	32	-0.20622	-0.0084898	0.13349	0.9388		BIOCARTA_PDGF_PATHWAY	32	-0.28159	-0.011593	0.13355	0.9825		BIOCARTA_PDGF_PATHWAY	32	0.039793	0.0016382	0.13293	0.38234		BIOCARTA_PDGF_PATHWAY	32	-0.085939	-0.003538	0.13476	0.73817		BIOCARTA_PDGF_PATHWAY	32	0.13084	0.0053863	0.1341	0.16463		BIOCARTA_PDGF_PATHWAY
BIOCARTA_CCR5_PATHWAY	17	-0.013209	-0.00039651	0.21708	0.52426		BIOCARTA_CCR5_PATHWAY	17	0.044364	0.0013317	0.21408	0.41792		BIOCARTA_CCR5_PATHWAY	17	-0.2095	-0.0062888	0.21334	0.83694		BIOCARTA_CCR5_PATHWAY	17	-0.14335	-0.004303	0.21346	0.74905		BIOCARTA_CCR5_PATHWAY	17	0.28883	0.0086702	0.21244	0.086987		BIOCARTA_CCR5_PATHWAY	17	-0.10738	-0.0032233	0.21537	0.69096		BIOCARTA_CCR5_PATHWAY	17	0.2958	0.0088793	0.21431	0.08377		BIOCARTA_CCR5_PATHWAY
BIOCARTA_PTDINS_PATHWAY	23	0.085657	0.0029903	0.1511	0.2854		BIOCARTA_PTDINS_PATHWAY	23	-0.20399	-0.0071215	0.14901	0.91449		BIOCARTA_PTDINS_PATHWAY	23	-0.088832	-0.0031012	0.14851	0.72513		BIOCARTA_PTDINS_PATHWAY	23	-0.06302	-0.0022	0.14859	0.66426		BIOCARTA_PTDINS_PATHWAY	23	0.044374	0.0015491	0.14788	0.38207		BIOCARTA_PTDINS_PATHWAY	23	-0.17477	-0.0061014	0.14991	0.87816		BIOCARTA_PTDINS_PATHWAY	23	0.054219	0.0018928	0.14919	0.35814		BIOCARTA_PTDINS_PATHWAY
BIOCARTA_PLCE_PATHWAY	12	-0.16196	-0.0040852	0.27545	0.72172		BIOCARTA_PLCE_PATHWAY	12	-0.025663	-0.00064731	0.27165	0.53763		BIOCARTA_PLCE_PATHWAY	12	-0.14042	-0.003542	0.27072	0.69801		BIOCARTA_PLCE_PATHWAY	12	0.71098	0.017934	0.27082	0.0043327		BIOCARTA_PLCE_PATHWAY	12	0.11091	0.0027976	0.26958	0.34038		BIOCARTA_PLCE_PATHWAY	12	0.60894	0.01536	0.27325	0.012931		BIOCARTA_PLCE_PATHWAY	12	0.30769	0.0077612	0.27195	0.12894		BIOCARTA_PLCE_PATHWAY
BIOCARTA_EDG1_PATHWAY	27	-0.02477	-0.00093683	0.15805	0.56227		BIOCARTA_EDG1_PATHWAY	27	-0.085654	-0.0032395	0.15587	0.70867		BIOCARTA_EDG1_PATHWAY	27	-0.14154	-0.005353	0.15533	0.81889		BIOCARTA_EDG1_PATHWAY	27	-0.1558	-0.0058924	0.15542	0.84193		BIOCARTA_EDG1_PATHWAY	27	-0.22446	-0.0084893	0.15467	0.92663		BIOCARTA_EDG1_PATHWAY	27	0.021102	0.00079808	0.15681	0.44648		BIOCARTA_EDG1_PATHWAY	27	0.030445	0.0011514	0.15605	0.42266		BIOCARTA_EDG1_PATHWAY
BIOCARTA_CDK5_PATHWAY	11	-0.072176	-0.0017431	0.2225	0.62718		BIOCARTA_CDK5_PATHWAY	11	-0.0665	-0.001606	0.21942	0.61908		BIOCARTA_CDK5_PATHWAY	11	0.16123	0.0038938	0.21867	0.23047		BIOCARTA_CDK5_PATHWAY	11	-0.22189	-0.0053587	0.21879	0.84474		BIOCARTA_CDK5_PATHWAY	11	0.03792	0.00091579	0.21775	0.43088		BIOCARTA_CDK5_PATHWAY	11	0.31196	0.0075341	0.22073	0.078792		BIOCARTA_CDK5_PATHWAY	11	0.34548	0.0083434	0.21966	0.057891		BIOCARTA_CDK5_PATHWAY
BIOCARTA_MYOSIN_PATHWAY	31	0.013028	0.00052792	0.13688	0.46209		BIOCARTA_MYOSIN_PATHWAY	31	0.054796	0.0022204	0.13499	0.3424		BIOCARTA_MYOSIN_PATHWAY	31	0.088306	0.0035782	0.13453	0.25578		BIOCARTA_MYOSIN_PATHWAY	31	0.13631	0.0055235	0.1346	0.1556		BIOCARTA_MYOSIN_PATHWAY	31	-0.13602	-0.0055115	0.13396	0.84503		BIOCARTA_MYOSIN_PATHWAY	31	-0.057011	-0.0023102	0.1358	0.66268		BIOCARTA_MYOSIN_PATHWAY	31	-0.16518	-0.0066931	0.13514	0.88919		BIOCARTA_MYOSIN_PATHWAY
BIOCARTA_PLATELETAPP_PATHWAY	14	-0.16364	-0.0044581	0.25225	0.74174		BIOCARTA_PLATELETAPP_PATHWAY	14	-0.14571	-0.0039696	0.24877	0.72097		BIOCARTA_PLATELETAPP_PATHWAY	14	0.060612	0.0016513	0.24792	0.40343		BIOCARTA_PLATELETAPP_PATHWAY	14	-0.10086	-0.0027477	0.24806	0.65784		BIOCARTA_PLATELETAPP_PATHWAY	14	-0.13377	-0.0036443	0.24687	0.70604		BIOCARTA_PLATELETAPP_PATHWAY	14	0.013391	0.0003648	0.25027	0.47867		BIOCARTA_PLATELETAPP_PATHWAY	14	-0.12867	-0.0035054	0.24905	0.6973		BIOCARTA_PLATELETAPP_PATHWAY
BIOCARTA_PS1_PATHWAY	14	-0.027013	-0.00073593	0.20166	0.55328		BIOCARTA_PS1_PATHWAY	14	0.13044	0.0035535	0.19887	0.25596		BIOCARTA_PS1_PATHWAY	14	0.052988	0.0014436	0.19819	0.3946		BIOCARTA_PS1_PATHWAY	14	-0.066802	-0.0018199	0.1983	0.63189		BIOCARTA_PS1_PATHWAY	14	-0.13224	-0.0036028	0.19736	0.74859		BIOCARTA_PS1_PATHWAY	14	-0.44086	-0.01201	0.20005	0.98622		BIOCARTA_PS1_PATHWAY	14	0.088701	0.0024165	0.1991	0.32798		BIOCARTA_PS1_PATHWAY
BIOCARTA_PROTEASOME_PATHWAY	28	-0.030261	-0.0011655	0.15907	0.57544		BIOCARTA_PROTEASOME_PATHWAY	28	-0.0028655	-0.00011036	0.15688	0.50729		BIOCARTA_PROTEASOME_PATHWAY	28	0.030452	0.0011728	0.15634	0.42278		BIOCARTA_PROTEASOME_PATHWAY	28	0.23267	0.008961	0.15642	0.06845		BIOCARTA_PROTEASOME_PATHWAY	28	0.20779	0.0080029	0.15568	0.09098		BIOCARTA_PROTEASOME_PATHWAY	28	0.11078	0.0042664	0.15782	0.24137		BIOCARTA_PROTEASOME_PATHWAY	28	-0.10529	-0.0040551	0.15705	0.7487		BIOCARTA_PROTEASOME_PATHWAY
BIOCARTA_AKAPCENTROSOME_PATH...	15	-0.35861	-0.010112	0.20277	0.9615		BIOCARTA_AKAPCENTROSOME_PATH...	15	-0.047397	-0.0013365	0.19999	0.59367		BIOCARTA_AKAPCENTROSOME_PATH...	15	-0.16196	-0.0045672	0.1993	0.79178		BIOCARTA_AKAPCENTROSOME_PATH...	15	-0.30997	-0.0087408	0.1994	0.93996		BIOCARTA_AKAPCENTROSOME_PATH...	15	-0.19004	-0.0053589	0.19846	0.83085		BIOCARTA_AKAPCENTROSOME_PATH...	15	0.092761	0.0026157	0.2012	0.32239		BIOCARTA_AKAPCENTROSOME_PATH...	15	-0.012857	-0.00036256	0.20022	0.5256		BIOCARTA_AKAPCENTROSOME_PATH...
BIOCARTA_PTEN_PATHWAY	18	0.12191	0.0037657	0.17943	0.24843		BIOCARTA_PTEN_PATHWAY	18	-0.064205	-0.0019831	0.17696	0.64163		BIOCARTA_PTEN_PATHWAY	18	-0.010726	-0.00033129	0.17635	0.52425		BIOCARTA_PTEN_PATHWAY	18	-0.1035	-0.0031968	0.17645	0.72125		BIOCARTA_PTEN_PATHWAY	18	0.21209	0.0065509	0.1756	0.11358		BIOCARTA_PTEN_PATHWAY	18	-0.012365	-0.00038191	0.17803	0.52769		BIOCARTA_PTEN_PATHWAY	18	0.05195	0.0016046	0.17716	0.38467		BIOCARTA_PTEN_PATHWAY
BIOCARTA_RAB_PATHWAY	12	-0.16334	-0.0041201	0.23261	0.75872		BIOCARTA_RAB_PATHWAY	12	-0.16888	-0.0042597	0.2294	0.76918		BIOCARTA_RAB_PATHWAY	12	0.048323	0.0012189	0.22862	0.4163		BIOCARTA_RAB_PATHWAY	12	0.19096	0.0048168	0.22874	0.20191		BIOCARTA_RAB_PATHWAY	12	0.11366	0.0028669	0.22766	0.3088		BIOCARTA_RAB_PATHWAY	12	0.07872	0.0019856	0.23079	0.36652		BIOCARTA_RAB_PATHWAY	12	0.23234	0.0058605	0.22966	0.15585		BIOCARTA_RAB_PATHWAY
BIOCARTA_RAC1_PATHWAY	23	0.10874	0.0037962	0.16385	0.25346		BIOCARTA_RAC1_PATHWAY	23	-0.27531	-0.0096113	0.16157	0.95579		BIOCARTA_RAC1_PATHWAY	23	0.14277	0.0049842	0.16103	0.18765		BIOCARTA_RAC1_PATHWAY	23	0.099528	0.0034746	0.16112	0.26839		BIOCARTA_RAC1_PATHWAY	23	-0.23374	-0.0081599	0.16035	0.92753		BIOCARTA_RAC1_PATHWAY	23	0.034816	0.0012154	0.16256	0.41521		BIOCARTA_RAC1_PATHWAY	23	0.12904	0.0045049	0.16177	0.21253		BIOCARTA_RAC1_PATHWAY
BIOCARTA_RAS_PATHWAY	23	-0.061486	-0.0021465	0.14336	0.666		BIOCARTA_RAS_PATHWAY	23	0.052566	0.0018351	0.14138	0.35502		BIOCARTA_RAS_PATHWAY	23	-0.0066017	-0.00023047	0.1409	0.51869		BIOCARTA_RAS_PATHWAY	23	-0.14669	-0.0051212	0.14097	0.85096		BIOCARTA_RAS_PATHWAY	23	-0.20941	-0.0073105	0.1403	0.93222		BIOCARTA_RAS_PATHWAY	23	-0.020316	-0.00070924	0.14223	0.55679		BIOCARTA_RAS_PATHWAY	23	0.25248	0.0088143	0.14153	0.037223		BIOCARTA_RAS_PATHWAY
BIOCARTA_NKCELLS_PATHWAY	19	0.014043	0.00044563	0.16527	0.46614		BIOCARTA_NKCELLS_PATHWAY	19	-0.070706	-0.0022437	0.16299	0.66778		BIOCARTA_NKCELLS_PATHWAY	19	0.065443	0.0020767	0.16243	0.34352		BIOCARTA_NKCELLS_PATHWAY	19	-0.0059865	-0.00018997	0.16253	0.51469		BIOCARTA_NKCELLS_PATHWAY	19	0.0027212	8.6351e-05	0.16175	0.49329		BIOCARTA_NKCELLS_PATHWAY	19	0.10564	0.0033522	0.16397	0.25972		BIOCARTA_NKCELLS_PATHWAY	19	0.28258	0.008967	0.16316	0.041658		BIOCARTA_NKCELLS_PATHWAY
BIOCARTA_RB_PATHWAY	13	-0.30571	-0.0080257	0.21713	0.92041		BIOCARTA_RB_PATHWAY	13	0.011859	0.00031133	0.21415	0.47792		BIOCARTA_RB_PATHWAY	13	-0.18506	-0.0048584	0.21341	0.80707		BIOCARTA_RB_PATHWAY	13	0.036369	0.0009548	0.21353	0.43238		BIOCARTA_RB_PATHWAY	13	-0.1308	-0.003434	0.21251	0.73089		BIOCARTA_RB_PATHWAY	13	-0.00044104	-1.1579e-05	0.21544	0.50082		BIOCARTA_RB_PATHWAY	13	-0.13706	-0.0035983	0.21439	0.73869		BIOCARTA_RB_PATHWAY
BIOCARTA_CHREBP2_PATHWAY	41	-0.077779	-0.0036236	0.11957	0.74231		BIOCARTA_CHREBP2_PATHWAY	41	0.060332	0.0028108	0.11792	0.30445		BIOCARTA_CHREBP2_PATHWAY	41	-0.083482	-0.0038893	0.11751	0.76127		BIOCARTA_CHREBP2_PATHWAY	41	0.044123	0.0020556	0.11758	0.35374		BIOCARTA_CHREBP2_PATHWAY	41	0.15672	0.0073013	0.11701	0.090242		BIOCARTA_CHREBP2_PATHWAY	41	-0.16914	-0.0078801	0.11862	0.92304		BIOCARTA_CHREBP2_PATHWAY	41	0.13677	0.0063718	0.11805	0.12332		BIOCARTA_CHREBP2_PATHWAY
BIOCARTA_BAD_PATHWAY	25	-0.026713	-0.00097222	0.17021	0.56235		BIOCARTA_BAD_PATHWAY	25	-0.17255	-0.00628	0.16785	0.84802		BIOCARTA_BAD_PATHWAY	25	0.06113	0.0022248	0.16729	0.3574		BIOCARTA_BAD_PATHWAY	25	0.089581	0.0032603	0.16738	0.29626		BIOCARTA_BAD_PATHWAY	25	-0.10491	-0.0038182	0.16658	0.73558		BIOCARTA_BAD_PATHWAY	25	0.038416	0.0013982	0.16887	0.41002		BIOCARTA_BAD_PATHWAY	25	0.006233	0.00022685	0.16805	0.48521		BIOCARTA_BAD_PATHWAY
BIOCARTA_CK1_PATHWAY	17	-0.28164	-0.0084544	0.20424	0.91604		BIOCARTA_CK1_PATHWAY	17	-0.01328	-0.00039864	0.20144	0.52628		BIOCARTA_CK1_PATHWAY	17	-0.013882	-0.0004167	0.20075	0.52756		BIOCARTA_CK1_PATHWAY	17	-0.38887	-0.011673	0.20084	0.97357		BIOCARTA_CK1_PATHWAY	17	0.016283	0.00048878	0.1999	0.46754		BIOCARTA_CK1_PATHWAY	17	0.035217	0.0010571	0.20265	0.43102		BIOCARTA_CK1_PATHWAY	17	0.016181	0.00048573	0.20166	0.46802		BIOCARTA_CK1_PATHWAY
BIOCARTA_EIF2_PATHWAY	11	-0.22713	-0.0054854	0.198	0.87433		BIOCARTA_EIF2_PATHWAY	11	0.11578	0.0027962	0.19527	0.27661		BIOCARTA_EIF2_PATHWAY	11	0.38113	0.0092045	0.19458	0.025081		BIOCARTA_EIF2_PATHWAY	11	-0.016598	-0.00040085	0.19471	0.53397		BIOCARTA_EIF2_PATHWAY	11	-0.14676	-0.0035442	0.19378	0.77557		BIOCARTA_EIF2_PATHWAY	11	0.10281	0.0024829	0.19645	0.30037		BIOCARTA_EIF2_PATHWAY	11	0.30349	0.0073293	0.19548	0.060278		BIOCARTA_EIF2_PATHWAY
BIOCARTA_EIF4_PATHWAY	24	-0.26135	-0.0093198	0.16065	0.9481		BIOCARTA_EIF4_PATHWAY	24	0.077749	0.0027726	0.15844	0.31182		BIOCARTA_EIF4_PATHWAY	24	0.024835	0.00088562	0.1579	0.43751		BIOCARTA_EIF4_PATHWAY	24	-0.12957	-0.0046207	0.15799	0.79393		BIOCARTA_EIF4_PATHWAY	24	-0.15388	-0.0054873	0.15723	0.83612		BIOCARTA_EIF4_PATHWAY	24	0.054869	0.0019566	0.1594	0.36534		BIOCARTA_EIF4_PATHWAY	24	0.0028504	0.00010165	0.15862	0.49283		BIOCARTA_EIF4_PATHWAY
BIOCARTA_STEM_PATHWAY	15	-0.19313	-0.0054461	0.22348	0.80626		BIOCARTA_STEM_PATHWAY	15	-0.086705	-0.002445	0.2204	0.65299		BIOCARTA_STEM_PATHWAY	15	0.48577	0.013698	0.21962	0.013493		BIOCARTA_STEM_PATHWAY	15	-0.23441	-0.0066102	0.21976	0.85693		BIOCARTA_STEM_PATHWAY	15	-0.2905	-0.0081916	0.21871	0.90794		BIOCARTA_STEM_PATHWAY	15	0.20625	0.005816	0.22172	0.17614		BIOCARTA_STEM_PATHWAY	15	0.071469	0.0020153	0.22065	0.37301		BIOCARTA_STEM_PATHWAY
BIOCARTA_P27_PATHWAY	13	0.1732	0.0045471	0.20605	0.20029		BIOCARTA_P27_PATHWAY	13	-0.25654	-0.0067348	0.2032	0.8966		BIOCARTA_P27_PATHWAY	13	0.015965	0.00041912	0.20251	0.46858		BIOCARTA_P27_PATHWAY	13	-0.112	-0.0029405	0.20263	0.70979		BIOCARTA_P27_PATHWAY	13	-0.054031	-0.0014185	0.20166	0.60562		BIOCARTA_P27_PATHWAY	13	-0.047413	-0.0012447	0.20443	0.5917		BIOCARTA_P27_PATHWAY	13	-0.056294	-0.0014779	0.20344	0.609		BIOCARTA_P27_PATHWAY
BIOCARTA_PGC1A_PATHWAY	23	-0.056482	-0.0019718	0.16773	0.63184		BIOCARTA_PGC1A_PATHWAY	23	0.078566	0.0027428	0.16541	0.31741		BIOCARTA_PGC1A_PATHWAY	23	-0.16884	-0.0058943	0.16484	0.84713		BIOCARTA_PGC1A_PATHWAY	23	-0.10357	-0.0036158	0.16494	0.73498		BIOCARTA_PGC1A_PATHWAY	23	0.047088	0.0016438	0.16415	0.38711		BIOCARTA_PGC1A_PATHWAY	23	-0.028795	-0.0010052	0.16641	0.56869		BIOCARTA_PGC1A_PATHWAY	23	0.31704	0.011068	0.16558	0.027775		BIOCARTA_PGC1A_PATHWAY
BIOCARTA_PML_PATHWAY	17	-0.20778	-0.0062372	0.17193	0.88657		BIOCARTA_PML_PATHWAY	17	0.027393	0.00082229	0.16956	0.43583		BIOCARTA_PML_PATHWAY	17	0.20258	0.0060812	0.16898	0.11529		BIOCARTA_PML_PATHWAY	17	0.27282	0.0081897	0.16906	0.053303		BIOCARTA_PML_PATHWAY	17	-0.13944	-0.0041858	0.16827	0.79636		BIOCARTA_PML_PATHWAY	17	0.15284	0.004588	0.17058	0.18513		BIOCARTA_PML_PATHWAY	17	-0.18033	-0.0054132	0.16975	0.85595		BIOCARTA_PML_PATHWAY
BIOCARTA_DREAM_PATHWAY	14	-0.21904	-0.0059673	0.22771	0.83194		BIOCARTA_DREAM_PATHWAY	14	-0.098709	-0.0026891	0.22457	0.66986		BIOCARTA_DREAM_PATHWAY	14	0.01181	0.00032175	0.22381	0.47896		BIOCARTA_DREAM_PATHWAY	14	0.10762	0.002932	0.22393	0.3154		BIOCARTA_DREAM_PATHWAY	14	-0.018213	-0.00049618	0.22286	0.53257		BIOCARTA_DREAM_PATHWAY	14	0.040305	0.001098	0.22593	0.42921		BIOCARTA_DREAM_PATHWAY	14	-0.16248	-0.0044265	0.22483	0.76506		BIOCARTA_DREAM_PATHWAY
BIOCARTA_LEPTIN_PATHWAY	11	0.48479	0.011708	0.24032	0.02184		BIOCARTA_LEPTIN_PATHWAY	11	0.24388	0.0058898	0.23702	0.15176		BIOCARTA_LEPTIN_PATHWAY	11	-0.11659	-0.0028156	0.23621	0.68919		BIOCARTA_LEPTIN_PATHWAY	11	0.041494	0.0010021	0.23635	0.43032		BIOCARTA_LEPTIN_PATHWAY	11	0.25436	0.006143	0.23521	0.13976		BIOCARTA_LEPTIN_PATHWAY	11	-0.29374	-0.0070939	0.23844	0.891		BIOCARTA_LEPTIN_PATHWAY	11	0.18923	0.0045701	0.23729	0.21259		BIOCARTA_LEPTIN_PATHWAY
BIOCARTA_RHO_PATHWAY	32	0.032288	0.0013292	0.13608	0.40623		BIOCARTA_RHO_PATHWAY	32	-0.068703	-0.0028284	0.1342	0.69565		BIOCARTA_RHO_PATHWAY	32	0.10601	0.0043642	0.13374	0.214		BIOCARTA_RHO_PATHWAY	32	0.28111	0.011573	0.1338	0.01783		BIOCARTA_RHO_PATHWAY	32	-0.37298	-0.015355	0.13315	0.99745		BIOCARTA_RHO_PATHWAY	32	-0.036033	-0.0014834	0.13501	0.60522		BIOCARTA_RHO_PATHWAY	32	0.022535	0.00092773	0.13435	0.4334		BIOCARTA_RHO_PATHWAY
BIOCARTA_AKAP13_PATHWAY	12	-0.41459	-0.010457	0.28165	0.92948		BIOCARTA_AKAP13_PATHWAY	12	-0.40363	-0.010181	0.27776	0.92691		BIOCARTA_AKAP13_PATHWAY	12	-0.14454	-0.0036458	0.27682	0.69921		BIOCARTA_AKAP13_PATHWAY	12	0.085917	0.0021672	0.27698	0.37821		BIOCARTA_AKAP13_PATHWAY	12	0.063036	0.00159	0.27566	0.40956		BIOCARTA_AKAP13_PATHWAY	12	0.21368	0.0053897	0.27944	0.22225		BIOCARTA_AKAP13_PATHWAY	12	-0.011356	-0.00028644	0.27809	0.51629		BIOCARTA_AKAP13_PATHWAY
BIOCARTA_ATRBRCA_PATHWAY	21	0.046426	0.0015488	0.17561	0.39575		BIOCARTA_ATRBRCA_PATHWAY	21	-0.108	-0.003603	0.17318	0.73356		BIOCARTA_ATRBRCA_PATHWAY	21	0.13308	0.0044396	0.17259	0.22033		BIOCARTA_ATRBRCA_PATHWAY	21	0.13181	0.0043973	0.17268	0.22264		BIOCARTA_ATRBRCA_PATHWAY	21	0.10126	0.0033779	0.17186	0.27788		BIOCARTA_ATRBRCA_PATHWAY	21	-0.0829	-0.0027655	0.17423	0.6829		BIOCARTA_ATRBRCA_PATHWAY	21	-0.21228	-0.0070816	0.17337	0.8896		BIOCARTA_ATRBRCA_PATHWAY
BIOCARTA_CARDIACEGF_PATHWAY	18	0.15181	0.0046892	0.19663	0.22004		BIOCARTA_CARDIACEGF_PATHWAY	18	0.042272	0.0013057	0.19392	0.41372		BIOCARTA_CARDIACEGF_PATHWAY	18	0.084116	0.0025981	0.19326	0.33169		BIOCARTA_CARDIACEGF_PATHWAY	18	-0.48244	-0.014901	0.19333	0.9937		BIOCARTA_CARDIACEGF_PATHWAY	18	-0.11687	-0.00361	0.19244	0.72818		BIOCARTA_CARDIACEGF_PATHWAY	18	-0.23309	-0.0071997	0.19508	0.88392		BIOCARTA_CARDIACEGF_PATHWAY	18	0.076405	0.00236	0.19414	0.34696		BIOCARTA_CARDIACEGF_PATHWAY
BIOCARTA_HER2_PATHWAY	22	0.084442	0.0028832	0.15893	0.2976		BIOCARTA_HER2_PATHWAY	22	0.085172	0.0029081	0.15674	0.29343		BIOCARTA_HER2_PATHWAY	22	-0.048899	-0.0016696	0.1562	0.62288		BIOCARTA_HER2_PATHWAY	22	-0.27103	-0.0092541	0.15628	0.95856		BIOCARTA_HER2_PATHWAY	22	0.018005	0.00061477	0.15554	0.45392		BIOCARTA_HER2_PATHWAY	22	0.22337	0.0076268	0.15767	0.078299		BIOCARTA_HER2_PATHWAY	22	0.10005	0.0034161	0.15691	0.26187		BIOCARTA_HER2_PATHWAY
BIOCARTA_ERK5_PATHWAY	18	0.16888	0.0052164	0.17089	0.16152		BIOCARTA_ERK5_PATHWAY	18	0.0039101	0.00012078	0.16854	0.49075		BIOCARTA_ERK5_PATHWAY	18	-0.21048	-0.0065013	0.16795	0.89493		BIOCARTA_ERK5_PATHWAY	18	-0.25575	-0.0078996	0.16804	0.93598		BIOCARTA_ERK5_PATHWAY	18	0.099301	0.0030672	0.16725	0.27635		BIOCARTA_ERK5_PATHWAY	18	0.27238	0.0084133	0.16954	0.05408		BIOCARTA_ERK5_PATHWAY	18	0.066288	0.0020475	0.16873	0.34721		BIOCARTA_ERK5_PATHWAY
BIOCARTA_MAL_PATHWAY	19	-0.025821	-0.00081939	0.15513	0.5661		BIOCARTA_MAL_PATHWAY	19	0.025584	0.00081187	0.15299	0.4336		BIOCARTA_MAL_PATHWAY	19	0.0052515	0.00016665	0.15247	0.48626		BIOCARTA_MAL_PATHWAY	19	-0.012371	-0.00039257	0.15255	0.53232		BIOCARTA_MAL_PATHWAY	19	-0.12967	-0.0041149	0.15182	0.80347		BIOCARTA_MAL_PATHWAY	19	-0.10777	-0.0034199	0.15391	0.7581		BIOCARTA_MAL_PATHWAY	19	0.23602	0.0074898	0.15316	0.061659		BIOCARTA_MAL_PATHWAY
BIOCARTA_MEF2D_PATHWAY	20	0.017422	0.00056721	0.19449	0.46431		BIOCARTA_MEF2D_PATHWAY	20	-0.10334	-0.0033643	0.19181	0.70497		BIOCARTA_MEF2D_PATHWAY	20	-0.09586	-0.0031209	0.19115	0.69198		BIOCARTA_MEF2D_PATHWAY	20	-0.080666	-0.0026262	0.19126	0.6634		BIOCARTA_MEF2D_PATHWAY	20	0.22208	0.0072301	0.19034	0.12167		BIOCARTA_MEF2D_PATHWAY	20	0.10804	0.0035173	0.19296	0.28779		BIOCARTA_MEF2D_PATHWAY	20	0.26659	0.0086794	0.19202	0.082517		BIOCARTA_MEF2D_PATHWAY
BIOCARTA_MITOCHONDRIA_PATHWAY	21	0.45346	0.015127	0.16812	0.0034995		BIOCARTA_MITOCHONDRIA_PATHWAY	21	0.17938	0.0059842	0.16583	0.13969		BIOCARTA_MITOCHONDRIA_PATHWAY	21	0.031465	0.0010497	0.16527	0.4245		BIOCARTA_MITOCHONDRIA_PATHWAY	21	0.017447	0.00058202	0.16536	0.45799		BIOCARTA_MITOCHONDRIA_PATHWAY	21	0.079933	0.0026665	0.16457	0.31359		BIOCARTA_MITOCHONDRIA_PATHWAY	21	-0.11478	-0.0038291	0.16683	0.75427		BIOCARTA_MITOCHONDRIA_PATHWAY	21	0.17412	0.0058085	0.16602	0.14715		BIOCARTA_MITOCHONDRIA_PATHWAY
BIOCARTA_ACH_PATHWAY	16	-0.047108	-0.0013719	0.18376	0.60116		BIOCARTA_ACH_PATHWAY	16	-0.076182	-0.0022186	0.18122	0.66289		BIOCARTA_ACH_PATHWAY	16	0.1792	0.0052187	0.1806	0.16054		BIOCARTA_ACH_PATHWAY	16	0.18486	0.0053837	0.1807	0.15315		BIOCARTA_ACH_PATHWAY	16	-0.001494	-4.3509e-05	0.17984	0.50331		BIOCARTA_ACH_PATHWAY	16	0.062683	0.0018255	0.18231	0.36549		BIOCARTA_ACH_PATHWAY	16	0.31389	0.0091414	0.18141	0.041797		BIOCARTA_ACH_PATHWAY
BIOCARTA_PARKIN_PATHWAY	12	-0.30799	-0.0077687	0.22069	0.91857		BIOCARTA_PARKIN_PATHWAY	12	0.065276	0.0016465	0.21766	0.38213		BIOCARTA_PARKIN_PATHWAY	12	-0.076887	-0.0019394	0.21691	0.6385		BIOCARTA_PARKIN_PATHWAY	12	0.24541	0.00619	0.21703	0.12909		BIOCARTA_PARKIN_PATHWAY	12	0.24984	0.006302	0.21599	0.1237		BIOCARTA_PARKIN_PATHWAY	12	0.0058873	0.0001485	0.21897	0.48928		BIOCARTA_PARKIN_PATHWAY	12	0.1701	0.0042906	0.2179	0.21751		BIOCARTA_PARKIN_PATHWAY
BIOCARTA_CDC42RAC_PATHWAY	16	0.040935	0.0011921	0.19954	0.41873		BIOCARTA_CDC42RAC_PATHWAY	16	0.05019	0.0014617	0.19679	0.39935		BIOCARTA_CDC42RAC_PATHWAY	16	0.12372	0.003603	0.19611	0.26407		BIOCARTA_CDC42RAC_PATHWAY	16	0.16999	0.0049504	0.19622	0.19317		BIOCARTA_CDC42RAC_PATHWAY	16	-0.14269	-0.0041556	0.19529	0.76751		BIOCARTA_CDC42RAC_PATHWAY	16	-0.071091	-0.0020704	0.19797	0.64024		BIOCARTA_CDC42RAC_PATHWAY	16	-0.025972	-0.00075636	0.19701	0.55244		BIOCARTA_CDC42RAC_PATHWAY
BIOCARTA_RANMS_PATHWAY	10	0.037728	0.00086878	0.2157	0.43058		BIOCARTA_RANMS_PATHWAY	10	0.40128	0.0092404	0.2127	0.029615		BIOCARTA_RANMS_PATHWAY	10	-0.053238	-0.0012259	0.21199	0.59914		BIOCARTA_RANMS_PATHWAY	10	0.098047	0.0022577	0.21211	0.32196		BIOCARTA_RANMS_PATHWAY	10	-0.099473	-0.0022906	0.2111	0.68125		BIOCARTA_RANMS_PATHWAY	10	0.2129	0.0049024	0.214	0.15991		BIOCARTA_RANMS_PATHWAY	10	0.15241	0.0035096	0.21296	0.2371		BIOCARTA_RANMS_PATHWAY
BIOCARTA_BARR_MAPK_PATHWAY	12	-0.098877	-0.002494	0.21208	0.67947		BIOCARTA_BARR_MAPK_PATHWAY	12	0.13105	0.0033055	0.20915	0.26548		BIOCARTA_BARR_MAPK_PATHWAY	12	0.06171	0.0015565	0.20844	0.3836		BIOCARTA_BARR_MAPK_PATHWAY	12	-0.067313	-0.0016979	0.20856	0.62656		BIOCARTA_BARR_MAPK_PATHWAY	12	-0.037648	-0.00094961	0.20756	0.57196		BIOCARTA_BARR_MAPK_PATHWAY	12	0.3349	0.0084473	0.2104	0.055734		BIOCARTA_BARR_MAPK_PATHWAY	12	0.35538	0.008964	0.20938	0.044825		BIOCARTA_BARR_MAPK_PATHWAY
BIOCARTA_TOB1_PATHWAY	21	-0.0011445	-3.8182e-05	0.17606	0.50259		BIOCARTA_TOB1_PATHWAY	21	0.19718	0.0065779	0.17362	0.12805		BIOCARTA_TOB1_PATHWAY	21	0.30438	0.010154	0.17302	0.039276		BIOCARTA_TOB1_PATHWAY	21	0.16532	0.005515	0.17313	0.16982		BIOCARTA_TOB1_PATHWAY	21	-0.0048131	-0.00016056	0.17231	0.51114		BIOCARTA_TOB1_PATHWAY	21	-0.11735	-0.0039148	0.17467	0.74915		BIOCARTA_TOB1_PATHWAY	21	0.12242	0.004084	0.17382	0.24063		BIOCARTA_TOB1_PATHWAY
BIOCARTA_BARRESTIN_SRC_PATHW...	15	-0.070152	-0.0019782	0.19682	0.63924		BIOCARTA_BARRESTIN_SRC_PATHW...	15	0.19573	0.0055193	0.1941	0.15663		BIOCARTA_BARRESTIN_SRC_PATHW...	15	0.08619	0.0024305	0.19344	0.32795		BIOCARTA_BARRESTIN_SRC_PATHW...	15	-0.10524	-0.0029676	0.19354	0.70669		BIOCARTA_BARRESTIN_SRC_PATHW...	15	-0.059661	-0.0016824	0.19262	0.62162		BIOCARTA_BARRESTIN_SRC_PATHW...	15	0.39066	0.011016	0.19525	0.022713		BIOCARTA_BARRESTIN_SRC_PATHW...	15	0.35128	0.0099057	0.1943	0.035319		BIOCARTA_BARRESTIN_SRC_PATHW...
BIOCARTA_NKT_PATHWAY	29	-0.12579	-0.0049302	0.17113	0.76884		BIOCARTA_NKT_PATHWAY	29	0.0084592	0.00033155	0.16877	0.48001		BIOCARTA_NKT_PATHWAY	29	0.11807	0.0046276	0.16819	0.24135		BIOCARTA_NKT_PATHWAY	29	0.072494	0.0028413	0.16829	0.33332		BIOCARTA_NKT_PATHWAY	29	0.099757	0.0039099	0.16749	0.27572		BIOCARTA_NKT_PATHWAY	29	0.11094	0.0043481	0.16979	0.25676		BIOCARTA_NKT_PATHWAY	29	0.33563	0.013155	0.16894	0.023491		BIOCARTA_NKT_PATHWAY
BIOCARTA_IL1R_PATHWAY	33	-0.0062272	-0.00026033	0.1322	0.51878		BIOCARTA_IL1R_PATHWAY	33	-0.017263	-0.00072167	0.13038	0.55267		BIOCARTA_IL1R_PATHWAY	33	-0.0067691	-0.00028299	0.12993	0.52077		BIOCARTA_IL1R_PATHWAY	33	0.06845	0.0028616	0.13	0.29927		BIOCARTA_IL1R_PATHWAY	33	-0.12511	-0.0052304	0.12938	0.83322		BIOCARTA_IL1R_PATHWAY	33	-0.046464	-0.0019424	0.13116	0.63842		BIOCARTA_IL1R_PATHWAY	33	0.23934	0.010006	0.13051	0.033348		BIOCARTA_IL1R_PATHWAY
BIOCARTA_MET_PATHWAY	37	-0.060476	-0.0026768	0.12964	0.67956		BIOCARTA_MET_PATHWAY	37	0.045486	0.0020133	0.12785	0.36101		BIOCARTA_MET_PATHWAY	37	-0.10028	-0.0044386	0.12741	0.78437		BIOCARTA_MET_PATHWAY	37	0.099236	0.0043924	0.12748	0.21816		BIOCARTA_MET_PATHWAY	37	0.099657	0.004411	0.12688	0.21609		BIOCARTA_MET_PATHWAY	37	0.15359	0.0067982	0.12862	0.11622		BIOCARTA_MET_PATHWAY	37	0.092323	0.0040864	0.12799	0.23537		BIOCARTA_MET_PATHWAY
BIOCARTA_GPCR_PATHWAY	34	0.068211	0.0028944	0.13975	0.31275		BIOCARTA_GPCR_PATHWAY	34	-0.20229	-0.0085836	0.13782	0.92891		BIOCARTA_GPCR_PATHWAY	34	-0.045563	-0.0019334	0.13735	0.62995		BIOCARTA_GPCR_PATHWAY	34	-0.16412	-0.0069643	0.13742	0.88381		BIOCARTA_GPCR_PATHWAY	34	0.070629	0.002997	0.13677	0.30279		BIOCARTA_GPCR_PATHWAY	34	0.22587	0.0095845	0.13865	0.05165		BIOCARTA_GPCR_PATHWAY	34	0.13294	0.005641	0.13798	0.16766		BIOCARTA_GPCR_PATHWAY
BIOCARTA_IGF1MTOR_PATHWAY	20	-0.306	-0.0099622	0.18063	0.95486		BIOCARTA_IGF1MTOR_PATHWAY	20	-0.045954	-0.0014961	0.17815	0.60178		BIOCARTA_IGF1MTOR_PATHWAY	20	0.10364	0.0033743	0.17754	0.27969		BIOCARTA_IGF1MTOR_PATHWAY	20	-0.097399	-0.003171	0.17764	0.70825		BIOCARTA_IGF1MTOR_PATHWAY	20	-0.36193	-0.011783	0.17677	0.97969		BIOCARTA_IGF1MTOR_PATHWAY	20	-0.18108	-0.0058952	0.17922	0.84383		BIOCARTA_IGF1MTOR_PATHWAY	20	0.046417	0.0015112	0.17835	0.39734		BIOCARTA_IGF1MTOR_PATHWAY
BIOCARTA_SODD_PATHWAY	10	0.21391	0.0049257	0.22653	0.17252		BIOCARTA_SODD_PATHWAY	10	-0.0044936	-0.00010347	0.22341	0.50802		BIOCARTA_SODD_PATHWAY	10	0.28268	0.0065093	0.22263	0.1021		BIOCARTA_SODD_PATHWAY	10	0.48068	0.011069	0.22274	0.015468		BIOCARTA_SODD_PATHWAY	10	0.10773	0.0024807	0.2217	0.31352		BIOCARTA_SODD_PATHWAY	10	0.13829	0.0031845	0.22475	0.26918		BIOCARTA_SODD_PATHWAY	10	0.40055	0.0092235	0.22364	0.036653		BIOCARTA_SODD_PATHWAY
BIOCARTA_SHH_PATHWAY	16	0.11569	0.0033691	0.23256	0.30944		BIOCARTA_SHH_PATHWAY	16	-0.44273	-0.012893	0.22933	0.97322		BIOCARTA_SHH_PATHWAY	16	-0.17468	-0.0050872	0.22857	0.77763		BIOCARTA_SHH_PATHWAY	16	0.21864	0.0063675	0.22869	0.16953		BIOCARTA_SHH_PATHWAY	16	0.11653	0.0033937	0.22761	0.30433		BIOCARTA_SHH_PATHWAY	16	0.1782	0.0051897	0.23073	0.21997		BIOCARTA_SHH_PATHWAY	16	0.058515	0.0017041	0.22961	0.39942		BIOCARTA_SHH_PATHWAY
BIOCARTA_PTC1_PATHWAY	11	0.18365	0.0044351	0.21287	0.19415		BIOCARTA_PTC1_PATHWAY	11	0.19927	0.0048124	0.20993	0.17126		BIOCARTA_PTC1_PATHWAY	11	0.2457	0.0059337	0.20921	0.12012		BIOCARTA_PTC1_PATHWAY	11	0.1466	0.0035403	0.20933	0.24187		BIOCARTA_PTC1_PATHWAY	11	0.10493	0.0025342	0.20834	0.30725		BIOCARTA_PTC1_PATHWAY	11	0.23217	0.005607	0.21119	0.13582		BIOCARTA_PTC1_PATHWAY	11	-0.071954	-0.0017377	0.21017	0.63396		BIOCARTA_PTC1_PATHWAY
BIOCARTA_SPRY_PATHWAY	17	-0.07604	-0.0022826	0.17926	0.66429		BIOCARTA_SPRY_PATHWAY	17	0.065792	0.001975	0.17678	0.35489		BIOCARTA_SPRY_PATHWAY	17	-0.13834	-0.0041529	0.17618	0.78385		BIOCARTA_SPRY_PATHWAY	17	-0.42047	-0.012622	0.17625	0.99147		BIOCARTA_SPRY_PATHWAY	17	0.26256	0.0078817	0.17543	0.067242		BIOCARTA_SPRY_PATHWAY	17	0.32582	0.0097805	0.17783	0.033471		BIOCARTA_SPRY_PATHWAY	17	0.15011	0.0045061	0.17698	0.19817		BIOCARTA_SPRY_PATHWAY
BIOCARTA_BARRESTIN_PATHWAY	10	-0.20268	-0.0046672	0.24289	0.79798		BIOCARTA_BARRESTIN_PATHWAY	10	-0.10573	-0.0024347	0.23954	0.67054		BIOCARTA_BARRESTIN_PATHWAY	10	-0.19562	-0.0045046	0.23872	0.79374		BIOCARTA_BARRESTIN_PATHWAY	10	0.077384	0.0017819	0.23885	0.37298		BIOCARTA_BARRESTIN_PATHWAY	10	-0.069188	-0.0015932	0.23772	0.61449		BIOCARTA_BARRESTIN_PATHWAY	10	0.31306	0.0072088	0.24097	0.096957		BIOCARTA_BARRESTIN_PATHWAY	10	-0.0068757	-0.00015833	0.23981	0.51144		BIOCARTA_BARRESTIN_PATHWAY
BIOCARTA_STATHMIN_PATHWAY	19	-0.045206	-0.0014345	0.21092	0.58485		BIOCARTA_STATHMIN_PATHWAY	19	0.12558	0.0039849	0.20801	0.27302		BIOCARTA_STATHMIN_PATHWAY	19	-0.11857	-0.0037627	0.2073	0.71633		BIOCARTA_STATHMIN_PATHWAY	19	0.0072132	0.0002289	0.20741	0.48613		BIOCARTA_STATHMIN_PATHWAY	19	-0.067648	-0.0021467	0.20643	0.62843		BIOCARTA_STATHMIN_PATHWAY	19	-0.26086	-0.0082779	0.20926	0.89372		BIOCARTA_STATHMIN_PATHWAY	19	-0.0094123	-0.00029868	0.20825	0.51803		BIOCARTA_STATHMIN_PATHWAY
BIOCARTA_HSP27_PATHWAY	15	0.012644	0.00035654	0.19826	0.47458		BIOCARTA_HSP27_PATHWAY	15	0.34309	0.0096748	0.19551	0.039646		BIOCARTA_HSP27_PATHWAY	15	0.24193	0.0068222	0.19484	0.10719		BIOCARTA_HSP27_PATHWAY	15	0.053597	0.0015114	0.19496	0.39169		BIOCARTA_HSP27_PATHWAY	15	-0.24044	-0.00678	0.19402	0.89236		BIOCARTA_HSP27_PATHWAY	15	0.37947	0.010701	0.19668	0.02685		BIOCARTA_HSP27_PATHWAY	15	0.12757	0.0035973	0.19574	0.25729		BIOCARTA_HSP27_PATHWAY
BIOCARTA_TCR_PATHWAY	46	0.090086	0.0044449	0.11243	0.21149		BIOCARTA_TCR_PATHWAY	46	0.055651	0.0027459	0.11087	0.30786		BIOCARTA_TCR_PATHWAY	46	-0.090892	-0.0044847	0.11049	0.79463		BIOCARTA_TCR_PATHWAY	46	-0.20312	-0.010022	0.11055	0.96692		BIOCARTA_TCR_PATHWAY	46	0.046239	0.0022814	0.11003	0.33716		BIOCARTA_TCR_PATHWAY	46	-0.0046502	-0.00022944	0.11154	0.51663		BIOCARTA_TCR_PATHWAY	46	0.10024	0.0049459	0.111	0.18325		BIOCARTA_TCR_PATHWAY
BIOCARTA_TCYTOTOXIC_PATHWAY	14	0.0076249	0.00020773	0.24588	0.48763		BIOCARTA_TCYTOTOXIC_PATHWAY	14	0.43406	0.011825	0.24246	0.036716		BIOCARTA_TCYTOTOXIC_PATHWAY	14	0.023823	0.00064901	0.24165	0.46074		BIOCARTA_TCYTOTOXIC_PATHWAY	14	-0.12897	-0.0035135	0.24178	0.70312		BIOCARTA_TCYTOTOXIC_PATHWAY	14	-0.083122	-0.0022645	0.24063	0.63511		BIOCARTA_TCYTOTOXIC_PATHWAY	14	-0.32555	-0.0088691	0.24393	0.90899		BIOCARTA_TCYTOTOXIC_PATHWAY	14	0.085878	0.0023396	0.24276	0.36176		BIOCARTA_TCYTOTOXIC_PATHWAY
BIOCARTA_THELPER_PATHWAY	14	-0.0084838	-0.00023113	0.24675	0.51371		BIOCARTA_THELPER_PATHWAY	14	0.47197	0.012858	0.24332	0.026215		BIOCARTA_THELPER_PATHWAY	14	-0.045606	-0.0012425	0.24251	0.57458		BIOCARTA_THELPER_PATHWAY	14	-0.19776	-0.0053875	0.24264	0.79246		BIOCARTA_THELPER_PATHWAY	14	-0.24482	-0.0066697	0.24148	0.84466		BIOCARTA_THELPER_PATHWAY	14	-0.42153	-0.011484	0.24479	0.95746		BIOCARTA_THELPER_PATHWAY	14	0.09393	0.0025589	0.24362	0.34991		BIOCARTA_THELPER_PATHWAY
BIOCARTA_TALL1_PATHWAY	15	-0.074186	-0.0020919	0.1729	0.66606		BIOCARTA_TALL1_PATHWAY	15	0.21865	0.0061655	0.1705	0.099866		BIOCARTA_TALL1_PATHWAY	15	-0.18253	-0.0051472	0.16992	0.85863		BIOCARTA_TALL1_PATHWAY	15	-0.0035064	-9.8876e-05	0.17002	0.50823		BIOCARTA_TALL1_PATHWAY	15	0.025358	0.00071507	0.16921	0.44044		BIOCARTA_TALL1_PATHWAY	15	-0.032474	-0.00091572	0.17154	0.57507		BIOCARTA_TALL1_PATHWAY	15	0.32001	0.0090238	0.17069	0.030416		BIOCARTA_TALL1_PATHWAY
BIOCARTA_TEL_PATHWAY	18	-0.17221	-0.0053191	0.16813	0.84714		BIOCARTA_TEL_PATHWAY	18	-0.04855	-0.0014996	0.16581	0.61516		BIOCARTA_TEL_PATHWAY	18	-0.24746	-0.0076436	0.16523	0.93288		BIOCARTA_TEL_PATHWAY	18	0.09069	0.0028012	0.16533	0.29167		BIOCARTA_TEL_PATHWAY	18	-0.13015	-0.0040202	0.16454	0.78552		BIOCARTA_TEL_PATHWAY	18	-0.25054	-0.0077387	0.1668	0.93345		BIOCARTA_TEL_PATHWAY	18	0.16065	0.0049622	0.16599	0.16657		BIOCARTA_TEL_PATHWAY
BIOCARTA_TGFB_PATHWAY	19	-0.016009	-0.00050801	0.17041	0.53742		BIOCARTA_TGFB_PATHWAY	19	0.25936	0.0082302	0.16804	0.061377		BIOCARTA_TGFB_PATHWAY	19	0.091066	0.0028898	0.16748	0.29331		BIOCARTA_TGFB_PATHWAY	19	-0.069472	-0.0022046	0.16757	0.66077		BIOCARTA_TGFB_PATHWAY	19	0.16699	0.0052991	0.16677	0.15835		BIOCARTA_TGFB_PATHWAY	19	-0.012299	-0.00039028	0.16907	0.52899		BIOCARTA_TGFB_PATHWAY	19	0.17674	0.0056085	0.16824	0.14675		BIOCARTA_TGFB_PATHWAY
BIOCARTA_TH1TH2_PATHWAY	19	-0.044549	-0.0014137	0.19881	0.58865		BIOCARTA_TH1TH2_PATHWAY	19	-0.21334	-0.0067699	0.19606	0.86172		BIOCARTA_TH1TH2_PATHWAY	19	0.099312	0.0031515	0.1954	0.30564		BIOCARTA_TH1TH2_PATHWAY	19	0.07491	0.0023771	0.19551	0.3508		BIOCARTA_TH1TH2_PATHWAY	19	-0.027058	-0.00085863	0.19457	0.5553		BIOCARTA_TH1TH2_PATHWAY	19	0.11386	0.0036131	0.19725	0.28189		BIOCARTA_TH1TH2_PATHWAY	19	0.3802	0.012065	0.19627	0.026373		BIOCARTA_TH1TH2_PATHWAY
BIOCARTA_41BB_PATHWAY	17	-0.11726	-0.0035201	0.16127	0.76642		BIOCARTA_41BB_PATHWAY	17	0.094319	0.0028313	0.15905	0.27659		BIOCARTA_41BB_PATHWAY	17	0.093816	0.0028162	0.1585	0.27697		BIOCARTA_41BB_PATHWAY	17	0.022625	0.00067917	0.15859	0.44328		BIOCARTA_41BB_PATHWAY	17	0.054018	0.0016215	0.15784	0.36609		BIOCARTA_41BB_PATHWAY	17	0.071846	0.0021567	0.16001	0.32671		BIOCARTA_41BB_PATHWAY	17	0.1207	0.0036232	0.15923	0.22422		BIOCARTA_41BB_PATHWAY
BIOCARTA_KREB_PATHWAY	8	-0.25886	-0.0053319	0.27435	0.82729		BIOCARTA_KREB_PATHWAY	8	0.080507	0.0016582	0.27057	0.38303		BIOCARTA_KREB_PATHWAY	8	-0.1671	-0.0034417	0.26965	0.73226		BIOCARTA_KREB_PATHWAY	8	-0.055901	-0.0011514	0.2698	0.58207		BIOCARTA_KREB_PATHWAY	8	0.13905	0.002864	0.26851	0.30228		BIOCARTA_KREB_PATHWAY	8	0.17229	0.0035487	0.2722	0.26338		BIOCARTA_KREB_PATHWAY	8	-0.21569	-0.0044426	0.27088	0.78705		BIOCARTA_KREB_PATHWAY
BIOCARTA_CTLA4_PATHWAY	21	0.092399	0.0030824	0.18647	0.31012		BIOCARTA_CTLA4_PATHWAY	21	0.096136	0.0032071	0.1839	0.30057		BIOCARTA_CTLA4_PATHWAY	21	0.14676	0.0048959	0.18327	0.21163		BIOCARTA_CTLA4_PATHWAY	21	-0.10362	-0.0034568	0.18337	0.71399		BIOCARTA_CTLA4_PATHWAY	21	-0.0082158	-0.00027408	0.1825	0.51795		BIOCARTA_CTLA4_PATHWAY	21	-0.23238	-0.0077522	0.185	0.89545		BIOCARTA_CTLA4_PATHWAY	21	0.078316	0.0026126	0.18411	0.33528		BIOCARTA_CTLA4_PATHWAY
BIOCARTA_LONGEVITY_PATHWAY	15	0.033557	0.00094627	0.2029	0.43432		BIOCARTA_LONGEVITY_PATHWAY	15	-0.063484	-0.0017902	0.2001	0.62448		BIOCARTA_LONGEVITY_PATHWAY	15	-0.12954	-0.0036528	0.19941	0.74202		BIOCARTA_LONGEVITY_PATHWAY	15	-0.20175	-0.0056892	0.19952	0.84403		BIOCARTA_LONGEVITY_PATHWAY	15	-0.12206	-0.0034418	0.19857	0.73061		BIOCARTA_LONGEVITY_PATHWAY	15	0.1655	0.004667	0.2013	0.2055		BIOCARTA_LONGEVITY_PATHWAY	15	0.061692	0.0017396	0.20032	0.37906		BIOCARTA_LONGEVITY_PATHWAY
BIOCARTA_SARS_PATHWAY	10	0.15513	0.0035721	0.26287	0.27756		BIOCARTA_SARS_PATHWAY	10	0.18662	0.0042973	0.25924	0.23581		BIOCARTA_SARS_PATHWAY	10	-0.32972	-0.0075925	0.25835	0.89906		BIOCARTA_SARS_PATHWAY	10	0.0081198	0.00018698	0.2585	0.48747		BIOCARTA_SARS_PATHWAY	10	0.5768	0.013282	0.25723	0.012477		BIOCARTA_SARS_PATHWAY	10	0.33634	0.007745	0.2608	0.098591		BIOCARTA_SARS_PATHWAY	10	0.22167	0.0051044	0.25953	0.19653		BIOCARTA_SARS_PATHWAY
BIOCARTA_PAR1_PATHWAY	37	0.12319	0.0054525	0.13107	0.17365		BIOCARTA_PAR1_PATHWAY	37	0.043655	0.0019323	0.12926	0.36779		BIOCARTA_PAR1_PATHWAY	37	-0.061539	-0.0027238	0.12882	0.68357		BIOCARTA_PAR1_PATHWAY	37	0.026109	0.0011556	0.12889	0.41974		BIOCARTA_PAR1_PATHWAY	37	-0.25837	-0.011436	0.12826	0.97801		BIOCARTA_PAR1_PATHWAY	37	-0.024954	-0.0011045	0.13004	0.57609		BIOCARTA_PAR1_PATHWAY	37	-0.13238	-0.0058595	0.12941	0.84684		BIOCARTA_PAR1_PATHWAY
BIOCARTA_STRESS_PATHWAY	25	0.14927	0.0054325	0.14153	0.14579		BIOCARTA_STRESS_PATHWAY	25	0.099284	0.0036134	0.13957	0.23844		BIOCARTA_STRESS_PATHWAY	25	0.024711	0.00089934	0.1391	0.4295		BIOCARTA_STRESS_PATHWAY	25	0.070783	0.0025761	0.13918	0.30552		BIOCARTA_STRESS_PATHWAY	25	0.016349	0.000595	0.13851	0.45302		BIOCARTA_STRESS_PATHWAY	25	0.033393	0.0012153	0.14042	0.40602		BIOCARTA_STRESS_PATHWAY	25	0.27953	0.010173	0.13972	0.022723		BIOCARTA_STRESS_PATHWAY
BIOCARTA_TNFR1_PATHWAY	29	0.21244	0.0083264	0.13736	0.060983		BIOCARTA_TNFR1_PATHWAY	29	0.077896	0.0030531	0.13547	0.28264		BIOCARTA_TNFR1_PATHWAY	29	0.11134	0.004364	0.135	0.20476		BIOCARTA_TNFR1_PATHWAY	29	0.094385	0.0036993	0.13508	0.24236		BIOCARTA_TNFR1_PATHWAY	29	-0.062979	-0.0024684	0.13444	0.68027		BIOCARTA_TNFR1_PATHWAY	29	-0.072871	-0.0028561	0.13628	0.70357		BIOCARTA_TNFR1_PATHWAY	29	0.46113	0.018074	0.13558	0.00033615		BIOCARTA_TNFR1_PATHWAY
BIOCARTA_TNFR2_PATHWAY	18	0.13503	0.0041708	0.16679	0.20909		BIOCARTA_TNFR2_PATHWAY	18	0.15334	0.0047363	0.16448	0.17561		BIOCARTA_TNFR2_PATHWAY	18	0.11942	0.0036885	0.16392	0.23316		BIOCARTA_TNFR2_PATHWAY	18	0.087251	0.002695	0.16402	0.29738		BIOCARTA_TNFR2_PATHWAY	18	-0.075175	-0.002322	0.16323	0.67743		BIOCARTA_TNFR2_PATHWAY	18	0.12708	0.0039253	0.16548	0.22125		BIOCARTA_TNFR2_PATHWAY	18	0.069211	0.0021378	0.16467	0.33714		BIOCARTA_TNFR2_PATHWAY
BIOCARTA_TOLL_PATHWAY	37	0.062901	0.0027841	0.11715	0.29566		BIOCARTA_TOLL_PATHWAY	37	0.022957	0.0010161	0.11553	0.42125		BIOCARTA_TOLL_PATHWAY	37	0.025431	0.0011256	0.11514	0.4126		BIOCARTA_TOLL_PATHWAY	37	0.034534	0.0015286	0.1152	0.38218		BIOCARTA_TOLL_PATHWAY	37	-0.095294	-0.0042179	0.11465	0.79706		BIOCARTA_TOLL_PATHWAY	37	0.020219	0.00089492	0.11623	0.43095		BIOCARTA_TOLL_PATHWAY	37	0.17693	0.0078314	0.11566	0.06304		BIOCARTA_TOLL_PATHWAY
BIOCARTA_TPO_PATHWAY	24	-0.01397	-0.00049819	0.14999	0.5371		BIOCARTA_TPO_PATHWAY	24	0.0027266	9.7231e-05	0.14792	0.49265		BIOCARTA_TPO_PATHWAY	24	-0.10985	-0.0039171	0.14741	0.7719		BIOCARTA_TPO_PATHWAY	24	-0.23394	-0.0083425	0.14749	0.94364		BIOCARTA_TPO_PATHWAY	24	0.25406	0.00906	0.14678	0.041745		BIOCARTA_TPO_PATHWAY	24	0.16195	0.0057752	0.14881	0.13823		BIOCARTA_TPO_PATHWAY	24	0.13491	0.0048109	0.14809	0.18115		BIOCARTA_TPO_PATHWAY
BIOCARTA_CREB_PATHWAY	27	-0.035951	-0.0013597	0.16808	0.58468		BIOCARTA_CREB_PATHWAY	27	0.18148	0.0068635	0.16575	0.1368		BIOCARTA_CREB_PATHWAY	27	0.049834	0.0018847	0.16519	0.38145		BIOCARTA_CREB_PATHWAY	27	0.0017912	6.7745e-05	0.16528	0.49568		BIOCARTA_CREB_PATHWAY	27	0.075198	0.002844	0.16449	0.32379		BIOCARTA_CREB_PATHWAY	27	0.12944	0.0048954	0.16675	0.21881		BIOCARTA_CREB_PATHWAY	27	-4.8171e-05	-1.8218e-06	0.16595	0.50012		BIOCARTA_CREB_PATHWAY
BIOCARTA_CARM1_PATHWAY	13	-0.15918	-0.0041789	0.24185	0.74478		BIOCARTA_CARM1_PATHWAY	13	-0.046609	-0.0012236	0.23851	0.57746		BIOCARTA_CARM1_PATHWAY	13	0.057008	0.0014966	0.2377	0.40523		BIOCARTA_CARM1_PATHWAY	13	-0.13761	-0.0036127	0.23783	0.71857		BIOCARTA_CARM1_PATHWAY	13	0.12506	0.0032832	0.23669	0.29863		BIOCARTA_CARM1_PATHWAY	13	0.051002	0.001339	0.23995	0.41584		BIOCARTA_CARM1_PATHWAY	13	-0.062103	-0.0016304	0.23878	0.6026		BIOCARTA_CARM1_PATHWAY
BIOCARTA_TFF_PATHWAY	21	0.13647	0.0045525	0.1684	0.20887		BIOCARTA_TFF_PATHWAY	21	-0.12478	-0.0041626	0.16608	0.77377		BIOCARTA_TFF_PATHWAY	21	-0.016546	-0.00055198	0.16551	0.53982		BIOCARTA_TFF_PATHWAY	21	-0.026779	-0.00089334	0.1656	0.56423		BIOCARTA_TFF_PATHWAY	21	0.012041	0.00040168	0.16481	0.47088		BIOCARTA_TFF_PATHWAY	21	0.16406	0.0054731	0.16708	0.16307		BIOCARTA_TFF_PATHWAY	21	0.078726	0.0026263	0.16627	0.31793		BIOCARTA_TFF_PATHWAY
BIOCARTA_TRKA_PATHWAY	12	0.051072	0.0012882	0.20949	0.4037		BIOCARTA_TRKA_PATHWAY	12	0.091932	0.0023189	0.2066	0.32817		BIOCARTA_TRKA_PATHWAY	12	-0.22609	-0.0057029	0.20589	0.86392		BIOCARTA_TRKA_PATHWAY	12	-0.41935	-0.010578	0.20598	0.97911		BIOCARTA_TRKA_PATHWAY	12	0.010175	0.00025664	0.20503	0.48021		BIOCARTA_TRKA_PATHWAY	12	0.075435	0.0019027	0.20785	0.35833		BIOCARTA_TRKA_PATHWAY	12	0.03547	0.00089468	0.20683	0.43192		BIOCARTA_TRKA_PATHWAY
BIOCARTA_ARF_PATHWAY	17	0.18098	0.0054328	0.18173	0.15966		BIOCARTA_ARF_PATHWAY	17	0.10345	0.0031053	0.17922	0.28191		BIOCARTA_ARF_PATHWAY	17	-0.22269	-0.0066847	0.1786	0.89376		BIOCARTA_ARF_PATHWAY	17	0.10076	0.0030245	0.17871	0.28645		BIOCARTA_ARF_PATHWAY	17	0.037163	0.0011156	0.17786	0.41725		BIOCARTA_ARF_PATHWAY	17	-0.052229	-0.0015678	0.18031	0.61396		BIOCARTA_ARF_PATHWAY	17	-0.44787	-0.013444	0.1794	0.99373		BIOCARTA_ARF_PATHWAY
BIOCARTA_UCALPAIN_PATHWAY	18	-0.12535	-0.0038716	0.18895	0.74645		BIOCARTA_UCALPAIN_PATHWAY	18	0.044373	0.0013706	0.18635	0.4059		BIOCARTA_UCALPAIN_PATHWAY	18	0.074402	0.0022981	0.18571	0.34435		BIOCARTA_UCALPAIN_PATHWAY	18	0.16457	0.0050832	0.18581	0.1879		BIOCARTA_UCALPAIN_PATHWAY	18	-0.24171	-0.007466	0.18492	0.90441		BIOCARTA_UCALPAIN_PATHWAY	18	-0.13106	-0.0040481	0.18747	0.75775		BIOCARTA_UCALPAIN_PATHWAY	18	0.21895	0.0067628	0.18655	0.12027		BIOCARTA_UCALPAIN_PATHWAY
BIOCARTA_VEGF_PATHWAY	29	0.049438	0.0019377	0.13797	0.36006		BIOCARTA_VEGF_PATHWAY	29	0.16243	0.0063661	0.13606	0.1163		BIOCARTA_VEGF_PATHWAY	29	-0.063964	-0.002507	0.1356	0.68143		BIOCARTA_VEGF_PATHWAY	29	-0.0048594	-0.00019046	0.13568	0.51428		BIOCARTA_VEGF_PATHWAY	29	-0.068141	-0.0026707	0.13503	0.69309		BIOCARTA_VEGF_PATHWAY	29	0.13963	0.0054726	0.13689	0.15386		BIOCARTA_VEGF_PATHWAY	29	0.030239	0.0011852	0.13622	0.41217		BIOCARTA_VEGF_PATHWAY
BIOCARTA_VITCB_PATHWAY	11	0.26239	0.0063369	0.29519	0.18703		BIOCARTA_VITCB_PATHWAY	11	-0.19075	-0.0046067	0.29111	0.74384		BIOCARTA_VITCB_PATHWAY	11	-0.34657	-0.0083698	0.29011	0.88387		BIOCARTA_VITCB_PATHWAY	11	0.24458	0.0059068	0.29028	0.19974		BIOCARTA_VITCB_PATHWAY	11	-0.18324	-0.0044253	0.2889	0.73704		BIOCARTA_VITCB_PATHWAY	11	-0.31096	-0.0075099	0.29286	0.85583		BIOCARTA_VITCB_PATHWAY	11	0.034442	0.00083178	0.29145	0.45297		BIOCARTA_VITCB_PATHWAY
BIOCARTA_WNT_PATHWAY	26	-0.0060261	-0.00022365	0.15987	0.51503		BIOCARTA_WNT_PATHWAY	26	0.10298	0.0038222	0.15766	0.25682		BIOCARTA_WNT_PATHWAY	26	-0.19715	-0.0073172	0.15712	0.89522		BIOCARTA_WNT_PATHWAY	26	-0.075483	-0.0028015	0.15721	0.68443		BIOCARTA_WNT_PATHWAY	26	-0.20364	-0.0075579	0.15645	0.90346		BIOCARTA_WNT_PATHWAY	26	-0.29785	-0.011054	0.1586	0.9698		BIOCARTA_WNT_PATHWAY	26	0.056793	0.0021078	0.15784	0.3595		BIOCARTA_WNT_PATHWAY
BIOCARTA_ACTINY_PATHWAY	20	-0.073845	-0.0024042	0.18167	0.6578		BIOCARTA_ACTINY_PATHWAY	20	-0.0013113	-4.2693e-05	0.17917	0.50292		BIOCARTA_ACTINY_PATHWAY	20	0.36917	0.012019	0.17853	0.019335		BIOCARTA_ACTINY_PATHWAY	20	0.31057	0.010111	0.17864	0.041067		BIOCARTA_ACTINY_PATHWAY	20	-0.14723	-0.0047932	0.1778	0.79617		BIOCARTA_ACTINY_PATHWAY	20	0.090708	0.0029531	0.18025	0.3074		BIOCARTA_ACTINY_PATHWAY	20	0.092193	0.0030015	0.17937	0.30363		BIOCARTA_ACTINY_PATHWAY
ST_INTERFERON_GAMMA_PATHWAY	10	0.068091	0.001568	0.27084	0.40075		ST_INTERFERON_GAMMA_PATHWAY	10	0.12475	0.0028726	0.2671	0.32024		ST_INTERFERON_GAMMA_PATHWAY	10	-0.030448	-0.00070113	0.26619	0.54553		ST_INTERFERON_GAMMA_PATHWAY	10	0.26216	0.0060368	0.26633	0.16248		ST_INTERFERON_GAMMA_PATHWAY	10	0.6911	0.015914	0.26502	0.0045605		ST_INTERFERON_GAMMA_PATHWAY	10	0.053086	0.0012224	0.26871	0.4217		ST_INTERFERON_GAMMA_PATHWAY	10	-0.025733	-0.00059256	0.2674	0.53833		ST_INTERFERON_GAMMA_PATHWAY
ST_WNT_CA2_CYCLIC_GMP_PATHWAY	20	0.09386	0.0030558	0.17718	0.29815		ST_WNT_CA2_CYCLIC_GMP_PATHWAY	20	-0.17006	-0.0055367	0.17473	0.83479		ST_WNT_CA2_CYCLIC_GMP_PATHWAY	20	-0.082303	-0.0026795	0.17414	0.68176		ST_WNT_CA2_CYCLIC_GMP_PATHWAY	20	-0.049589	-0.0016144	0.17423	0.61203		ST_WNT_CA2_CYCLIC_GMP_PATHWAY	20	0.18047	0.0058755	0.1734	0.149		ST_WNT_CA2_CYCLIC_GMP_PATHWAY	20	0.1128	0.0036724	0.17579	0.26054		ST_WNT_CA2_CYCLIC_GMP_PATHWAY	20	-0.26745	-0.0087073	0.17492	0.93686		ST_WNT_CA2_CYCLIC_GMP_PATHWAY
ST_DIFFERENTIATION_PATHWAY_I...	44	0.060086	0.0028997	0.12056	0.30911		ST_DIFFERENTIATION_PATHWAY_I...	44	-0.10515	-0.0050746	0.11889	0.81176		ST_DIFFERENTIATION_PATHWAY_I...	44	-0.070014	-0.0033788	0.11849	0.7227		ST_DIFFERENTIATION_PATHWAY_I...	44	-0.10536	-0.0050847	0.11855	0.81292		ST_DIFFERENTIATION_PATHWAY_I...	44	0.12249	0.0059114	0.11799	0.1496		ST_DIFFERENTIATION_PATHWAY_I...	44	0.11617	0.0056064	0.11961	0.16572		ST_DIFFERENTIATION_PATHWAY_I...	44	-0.0098569	-0.00047568	0.11903	0.533		ST_DIFFERENTIATION_PATHWAY_I...
ST_TUMOR_NECROSIS_FACTOR_PAT...	29	0.21163	0.0082946	0.14707	0.075093		ST_TUMOR_NECROSIS_FACTOR_PAT...	29	0.040448	0.0015853	0.14505	0.39018		ST_TUMOR_NECROSIS_FACTOR_PAT...	29	0.14582	0.0057152	0.14455	0.15655		ST_TUMOR_NECROSIS_FACTOR_PAT...	29	0.28947	0.011346	0.14462	0.02267		ST_TUMOR_NECROSIS_FACTOR_PAT...	29	-0.017462	-0.0006844	0.14395	0.54828		ST_TUMOR_NECROSIS_FACTOR_PAT...	29	0.21775	0.0085346	0.14592	0.067819		ST_TUMOR_NECROSIS_FACTOR_PAT...	29	0.10567	0.0041417	0.14521	0.2334		ST_TUMOR_NECROSIS_FACTOR_PAT...
SA_B_CELL_RECEPTOR_COMPLEXES	24	0.23222	0.0082809	0.14683	0.056893		SA_B_CELL_RECEPTOR_COMPLEXES	24	-0.26888	-0.0095884	0.1448	0.96833		SA_B_CELL_RECEPTOR_COMPLEXES	24	0.011848	0.00042251	0.14432	0.46729		SA_B_CELL_RECEPTOR_COMPLEXES	24	-0.10739	-0.0038296	0.1444	0.77147		SA_B_CELL_RECEPTOR_COMPLEXES	24	0.13246	0.0047235	0.14371	0.17835		SA_B_CELL_RECEPTOR_COMPLEXES	24	0.24708	0.008811	0.14568	0.044945		SA_B_CELL_RECEPTOR_COMPLEXES	24	0.027315	0.00097408	0.14498	0.42528		SA_B_CELL_RECEPTOR_COMPLEXES
ST_ERK1_ERK2_MAPK_PATHWAY	32	-0.10768	-0.0044329	0.13081	0.79478		ST_ERK1_ERK2_MAPK_PATHWAY	32	-0.23556	-0.0096976	0.129	0.96608		ST_ERK1_ERK2_MAPK_PATHWAY	32	-0.012824	-0.00052793	0.12857	0.53973		ST_ERK1_ERK2_MAPK_PATHWAY	32	-0.20136	-0.0082897	0.12863	0.94125		ST_ERK1_ERK2_MAPK_PATHWAY	32	0.2409	0.0099174	0.12801	0.029936		ST_ERK1_ERK2_MAPK_PATHWAY	32	-0.015981	-0.0006579	0.12979	0.549		ST_ERK1_ERK2_MAPK_PATHWAY	32	0.14406	0.0059309	0.12915	0.13233		ST_ERK1_ERK2_MAPK_PATHWAY
SIG_CD40PATHWAYMAP	34	0.05015	0.002128	0.14005	0.36014		SIG_CD40PATHWAYMAP	34	-0.065081	-0.0027616	0.13812	0.68125		SIG_CD40PATHWAYMAP	34	-0.087486	-0.0037123	0.13764	0.73748		SIG_CD40PATHWAYMAP	34	0.085764	0.0036392	0.13772	0.26673		SIG_CD40PATHWAYMAP	34	-0.095519	-0.0040532	0.13706	0.75706		SIG_CD40PATHWAYMAP	34	0.324	0.013748	0.13893	0.0098529		SIG_CD40PATHWAYMAP	34	0.0988	0.0041924	0.13827	0.23745		SIG_CD40PATHWAYMAP
SIG_PIP3_SIGNALING_IN_CARDIA...	67	0.022575	0.0013435	0.099084	0.40989		SIG_PIP3_SIGNALING_IN_CARDIA...	67	0.048111	0.0028633	0.097716	0.31124		SIG_PIP3_SIGNALING_IN_CARDIA...	67	-0.10112	-0.006018	0.097379	0.85045		SIG_PIP3_SIGNALING_IN_CARDIA...	67	-0.26019	-0.015485	0.097416	0.99621		SIG_PIP3_SIGNALING_IN_CARDIA...	67	0.036221	0.0021556	0.096972	0.35438		SIG_PIP3_SIGNALING_IN_CARDIA...	67	-0.046119	-0.0027447	0.098305	0.68051		SIG_PIP3_SIGNALING_IN_CARDIA...	67	-0.10389	-0.0061827	0.097824	0.85587		SIG_PIP3_SIGNALING_IN_CARDIA...
SA_CASPASE_CASCADE	19	0.16553	0.0052527	0.1877	0.18893		SA_CASPASE_CASCADE	19	0.055135	0.0017496	0.18511	0.38291		SA_CASPASE_CASCADE	19	0.016663	0.00052877	0.18448	0.46402		SA_CASPASE_CASCADE	19	-0.15177	-0.0048163	0.18458	0.79453		SA_CASPASE_CASCADE	19	-0.031365	-0.00099531	0.1837	0.56778		SA_CASPASE_CASCADE	19	0.050068	0.0015888	0.18623	0.39402		SA_CASPASE_CASCADE	19	0.020057	0.00063647	0.18532	0.45691		SA_CASPASE_CASCADE
ST_GA12_PATHWAY	23	0.15563	0.0054332	0.16779	0.17683		ST_GA12_PATHWAY	23	0.19092	0.0066652	0.16547	0.12429		ST_GA12_PATHWAY	23	-0.22294	-0.0077828	0.1649	0.91179		ST_GA12_PATHWAY	23	-0.28865	-0.010077	0.16499	0.95989		ST_GA12_PATHWAY	23	-0.25714	-0.008977	0.1642	0.94132		ST_GA12_PATHWAY	23	0.18858	0.0065833	0.16647	0.12865		ST_GA12_PATHWAY	23	-0.33868	-0.011823	0.16564	0.97955		ST_GA12_PATHWAY
ST_G_ALPHA_S_PATHWAY	16	0.12334	0.003592	0.19989	0.26861		ST_G_ALPHA_S_PATHWAY	16	0.22	0.006407	0.19712	0.13221		ST_G_ALPHA_S_PATHWAY	16	-0.097786	-0.0028478	0.19646	0.69067		ST_G_ALPHA_S_PATHWAY	16	-0.11255	-0.0032778	0.19656	0.71654		ST_G_ALPHA_S_PATHWAY	16	0.15531	0.0045232	0.19563	0.21362		ST_G_ALPHA_S_PATHWAY	16	0.17812	0.0051873	0.19831	0.18456		ST_G_ALPHA_S_PATHWAY	16	0.23953	0.0069757	0.19735	0.11243		ST_G_ALPHA_S_PATHWAY
ST_G_ALPHA_I_PATHWAY	35	0.061389	0.0026429	0.12687	0.31424		ST_G_ALPHA_I_PATHWAY	35	-0.11788	-0.005075	0.12512	0.82695		ST_G_ALPHA_I_PATHWAY	35	-0.030186	-0.0012996	0.12469	0.59564		ST_G_ALPHA_I_PATHWAY	35	-0.21887	-0.0094225	0.12475	0.96032		ST_G_ALPHA_I_PATHWAY	35	0.028787	0.0012393	0.12417	0.40833		ST_G_ALPHA_I_PATHWAY	35	0.036312	0.0015633	0.12587	0.38649		ST_G_ALPHA_I_PATHWAY	35	-0.090866	-0.0039119	0.12526	0.7659		ST_G_ALPHA_I_PATHWAY
SIG_CHEMOTAXIS	45	0.048403	0.0023622	0.11252	0.33354		SIG_CHEMOTAXIS	45	0.082578	0.00403	0.11097	0.22839		SIG_CHEMOTAXIS	45	0.074421	0.0036319	0.11059	0.25049		SIG_CHEMOTAXIS	45	-0.0083961	-0.00040975	0.11065	0.53024		SIG_CHEMOTAXIS	45	-0.18976	-0.0092608	0.11011	0.95757		SIG_CHEMOTAXIS	45	-0.042378	-0.0020682	0.11164	0.64788		SIG_CHEMOTAXIS	45	0.050033	0.0024417	0.11109	0.32622		SIG_CHEMOTAXIS
ST_IL_13_PATHWAY	7	-0.23269	-0.0044833	0.34787	0.74821		ST_IL_13_PATHWAY	7	0.60379	0.011633	0.34304	0.039204		ST_IL_13_PATHWAY	7	-0.058066	-0.0011188	0.3419	0.56743		ST_IL_13_PATHWAY	7	0.17915	0.0034518	0.34209	0.30025		ST_IL_13_PATHWAY	7	-0.13388	-0.0025795	0.34046	0.65293		ST_IL_13_PATHWAY	7	-0.20185	-0.0038892	0.34514	0.72067		ST_IL_13_PATHWAY	7	0.1583	0.0030501	0.34346	0.32243		ST_IL_13_PATHWAY
ST_P38_MAPK_PATHWAY	37	-0.13566	-0.0060046	0.14215	0.83004		ST_P38_MAPK_PATHWAY	37	-0.022876	-0.0010125	0.14019	0.56481		ST_P38_MAPK_PATHWAY	37	-0.19384	-0.0085799	0.1397	0.91736		ST_P38_MAPK_PATHWAY	37	-0.046077	-0.0020395	0.13979	0.62916		ST_P38_MAPK_PATHWAY	37	-0.24309	-0.01076	0.13911	0.95972		ST_P38_MAPK_PATHWAY	37	0.039372	0.0017427	0.14103	0.39006		ST_P38_MAPK_PATHWAY	37	0.26787	0.011857	0.14033	0.02815		ST_P38_MAPK_PATHWAY
SIG_IL4RECEPTOR_IN_B_LYPHOCY...	27	0.028195	0.0010664	0.14507	0.42295		SIG_IL4RECEPTOR_IN_B_LYPHOCY...	27	0.032822	0.0012413	0.14307	0.40927		SIG_IL4RECEPTOR_IN_B_LYPHOCY...	27	-0.22145	-0.0083755	0.14257	0.93982		SIG_IL4RECEPTOR_IN_B_LYPHOCY...	27	-0.27882	-0.010545	0.14264	0.97468		SIG_IL4RECEPTOR_IN_B_LYPHOCY...	27	0.075372	0.0028506	0.14198	0.29776		SIG_IL4RECEPTOR_IN_B_LYPHOCY...	27	0.0073404	0.00027762	0.14393	0.47966		SIG_IL4RECEPTOR_IN_B_LYPHOCY...	27	-0.055287	-0.002091	0.14323	0.65025		SIG_IL4RECEPTOR_IN_B_LYPHOCY...
WNT_SIGNALING	89	0.14471	0.0099203	0.08967	0.053292		WNT_SIGNALING	89	0.20722	0.014206	0.088424	0.0095571		WNT_SIGNALING	89	-0.055527	-0.0038065	0.088135	0.73566		WNT_SIGNALING	89	-0.026484	-0.0018156	0.088184	0.61803		WNT_SIGNALING	89	0.026512	0.0018175	0.087764	0.38129		WNT_SIGNALING	89	-0.14043	-0.0096271	0.088965	0.94277		WNT_SIGNALING	89	-0.051497	-0.0035303	0.088538	0.71959		WNT_SIGNALING
ST_JAK_STAT_PATHWAY	9	-0.19734	-0.004311	0.29351	0.74931		ST_JAK_STAT_PATHWAY	9	0.099525	0.0021742	0.28946	0.36549		ST_JAK_STAT_PATHWAY	9	0.043892	0.00095886	0.28847	0.43953		ST_JAK_STAT_PATHWAY	9	-0.074587	-0.0016294	0.28863	0.60196		ST_JAK_STAT_PATHWAY	9	0.54146	0.011829	0.28722	0.029713		ST_JAK_STAT_PATHWAY	9	0.14649	0.0032002	0.2912	0.30747		ST_JAK_STAT_PATHWAY	9	-0.25048	-0.0054721	0.28978	0.80631		ST_JAK_STAT_PATHWAY
SIG_REGULATION_OF_THE_ACTIN_...	35	-0.070334	-0.003028	0.12498	0.7132		SIG_REGULATION_OF_THE_ACTIN_...	35	-0.058902	-0.0025358	0.12325	0.68363		SIG_REGULATION_OF_THE_ACTIN_...	35	-0.015209	-0.00065478	0.12283	0.54927		SIG_REGULATION_OF_THE_ACTIN_...	35	0.029621	0.0012752	0.1229	0.40477		SIG_REGULATION_OF_THE_ACTIN_...	35	0.022121	0.00095236	0.12232	0.42824		SIG_REGULATION_OF_THE_ACTIN_...	35	-0.087498	-0.0037669	0.124	0.75979		SIG_REGULATION_OF_THE_ACTIN_...	35	0.079687	0.0034306	0.12339	0.25921		SIG_REGULATION_OF_THE_ACTIN_...
ST_GRANULE_CELL_SURVIVAL_PAT...	27	-0.12514	-0.0047327	0.16298	0.7787		ST_GRANULE_CELL_SURVIVAL_PAT...	27	-0.064749	-0.0024488	0.16073	0.65647		ST_GRANULE_CELL_SURVIVAL_PAT...	27	-0.08062	-0.0030491	0.16018	0.69262		ST_GRANULE_CELL_SURVIVAL_PAT...	27	-0.21002	-0.0079431	0.16026	0.90498		ST_GRANULE_CELL_SURVIVAL_PAT...	27	0.084694	0.0032032	0.1595	0.29772		ST_GRANULE_CELL_SURVIVAL_PAT...	27	0.14491	0.0054806	0.16169	0.18508		ST_GRANULE_CELL_SURVIVAL_PAT...	27	0.029223	0.0011052	0.16091	0.42795		ST_GRANULE_CELL_SURVIVAL_PAT...
ST_ADRENERGIC	36	-0.025147	-0.0010979	0.14146	0.57054		ST_ADRENERGIC	36	0.091177	0.0039808	0.13951	0.2567		ST_ADRENERGIC	36	-0.032347	-0.0014123	0.13903	0.59198		ST_ADRENERGIC	36	-0.11735	-0.0051237	0.13911	0.80055		ST_ADRENERGIC	36	-0.13061	-0.0057025	0.13844	0.82726		ST_ADRENERGIC	36	-0.019065	-0.00083239	0.14035	0.55402		ST_ADRENERGIC	36	-0.033283	-0.0014532	0.13967	0.59418		ST_ADRENERGIC
ST_INTEGRIN_SIGNALING_PATHWAY	82	0.017935	0.0011804	0.083524	0.41499		ST_INTEGRIN_SIGNALING_PATHWAY	82	0.029739	0.0019572	0.08237	0.35904		ST_INTEGRIN_SIGNALING_PATHWAY	82	-0.022485	-0.0014798	0.082088	0.60792		ST_INTEGRIN_SIGNALING_PATHWAY	82	-0.025735	-0.0016937	0.082134	0.62298		ST_INTEGRIN_SIGNALING_PATHWAY	82	0.011823	0.00077808	0.081743	0.4425		ST_INTEGRIN_SIGNALING_PATHWAY	82	-0.038681	-0.0025458	0.082867	0.67967		ST_INTEGRIN_SIGNALING_PATHWAY	82	0.060252	0.0039654	0.082462	0.2325		ST_INTEGRIN_SIGNALING_PATHWAY
ST_GAQ_PATHWAY	28	0.090834	0.0034983	0.15756	0.28215		ST_GAQ_PATHWAY	28	-0.028946	-0.0011148	0.15539	0.57389		ST_GAQ_PATHWAY	28	0.23695	0.0091257	0.15485	0.062992		ST_GAQ_PATHWAY	28	0.048689	0.0018752	0.15494	0.37667		ST_GAQ_PATHWAY	28	-0.32586	-0.01255	0.15419	0.98271		ST_GAQ_PATHWAY	28	0.23937	0.0092191	0.15632	0.062851		ST_GAQ_PATHWAY	28	-0.26514	-0.010212	0.15555	0.95585		ST_GAQ_PATHWAY
ST_GA13_PATHWAY	37	0.23192	0.010265	0.12635	0.033216		ST_GA13_PATHWAY	37	-0.053476	-0.002367	0.12461	0.66608		ST_GA13_PATHWAY	37	0.0083704	0.00037049	0.12419	0.47313		ST_GA13_PATHWAY	37	-0.013838	-0.0006125	0.12426	0.54434		ST_GA13_PATHWAY	37	-0.5581	-0.024703	0.12359	1		ST_GA13_PATHWAY	37	-0.085463	-0.0037828	0.12536	0.75229		ST_GA13_PATHWAY	37	-0.22206	-0.0098289	0.12474	0.96247		ST_GA13_PATHWAY
ST_STAT3_PATHWAY	11	-0.23647	-0.0057107	0.25883	0.81953		ST_STAT3_PATHWAY	11	0.53238	0.012857	0.25523	0.018502		ST_STAT3_PATHWAY	11	0.092802	0.0022412	0.25439	0.35763		ST_STAT3_PATHWAY	11	-0.043762	-0.0010569	0.25453	0.56825		ST_STAT3_PATHWAY	11	0.33198	0.0080174	0.25331	0.095008		ST_STAT3_PATHWAY	11	0.086996	0.002101	0.2568	0.36739		ST_STAT3_PATHWAY	11	-0.17672	-0.0042679	0.25555	0.75538		ST_STAT3_PATHWAY
SA_FAS_SIGNALING	9	-0.173	-0.0037793	0.26432	0.74361		SA_FAS_SIGNALING	9	-0.00757	-0.00016537	0.26067	0.51158		SA_FAS_SIGNALING	9	0.34638	0.007567	0.25976	0.091203		SA_FAS_SIGNALING	9	0.1818	0.0039716	0.25992	0.24214		SA_FAS_SIGNALING	9	0.22017	0.0048099	0.25868	0.19735		SA_FAS_SIGNALING	9	0.1644	0.0035915	0.26224	0.26536		SA_FAS_SIGNALING	9	0.37491	0.0081903	0.26095	0.075408		SA_FAS_SIGNALING
SA_G1_AND_S_PHASES	15	0.00035218	9.931e-06	0.21437	0.49934		SA_G1_AND_S_PHASES	15	-0.034178	-0.00096378	0.21141	0.56422		SA_G1_AND_S_PHASES	15	0.11091	0.0031276	0.21068	0.29929		SA_G1_AND_S_PHASES	15	-0.32851	-0.0092634	0.21079	0.94043		SA_G1_AND_S_PHASES	15	-0.11248	-0.0031719	0.2098	0.70407		SA_G1_AND_S_PHASES	15	-0.11567	-0.0032618	0.21268	0.70673		SA_G1_AND_S_PHASES	15	-0.19618	-0.0055321	0.21164	0.82302		SA_G1_AND_S_PHASES
SIG_INSULIN_RECEPTOR_PATHWAY...	51	0.0034021	0.00017672	0.11032	0.4877		SIG_INSULIN_RECEPTOR_PATHWAY...	51	0.11709	0.0060822	0.10879	0.14092		SIG_INSULIN_RECEPTOR_PATHWAY...	51	-0.19587	-0.010174	0.10841	0.96458		SIG_INSULIN_RECEPTOR_PATHWAY...	51	-0.19789	-0.010279	0.10847	0.96594		SIG_INSULIN_RECEPTOR_PATHWAY...	51	0.069436	0.0036069	0.10797	0.26007		SIG_INSULIN_RECEPTOR_PATHWAY...	51	-0.12727	-0.0066113	0.10945	0.87755		SIG_INSULIN_RECEPTOR_PATHWAY...	51	0.036323	0.0018868	0.10892	0.36938		SIG_INSULIN_RECEPTOR_PATHWAY...
ST_T_CELL_SIGNAL_TRANSDUCTION	45	0.11081	0.0054077	0.11579	0.16929		ST_T_CELL_SIGNAL_TRANSDUCTION	45	0.039158	0.001911	0.11419	0.36584		ST_T_CELL_SIGNAL_TRANSDUCTION	45	-0.042353	-0.002067	0.1138	0.64511		ST_T_CELL_SIGNAL_TRANSDUCTION	45	-0.16418	-0.0080123	0.11386	0.92533		ST_T_CELL_SIGNAL_TRANSDUCTION	45	0.098714	0.0048175	0.11332	0.19186		ST_T_CELL_SIGNAL_TRANSDUCTION	45	0.072643	0.0035451	0.11488	0.26359		ST_T_CELL_SIGNAL_TRANSDUCTION	45	-0.09602	-0.004686	0.11432	0.79952		ST_T_CELL_SIGNAL_TRANSDUCTION
ST_TYPE_I_INTERFERON_PATHWAY	9	0.027242	0.00059513	0.30508	0.46442		ST_TYPE_I_INTERFERON_PATHWAY	9	0.21629	0.0047252	0.30086	0.2361		ST_TYPE_I_INTERFERON_PATHWAY	9	-0.17382	-0.0037973	0.29983	0.71895		ST_TYPE_I_INTERFERON_PATHWAY	9	-0.15977	-0.0034902	0.3	0.70282		ST_TYPE_I_INTERFERON_PATHWAY	9	0.046367	0.0010129	0.29857	0.43829		ST_TYPE_I_INTERFERON_PATHWAY	9	0.074928	0.0016369	0.30268	0.40224		ST_TYPE_I_INTERFERON_PATHWAY	9	-0.095468	-0.0020856	0.3012	0.62436		ST_TYPE_I_INTERFERON_PATHWAY
ST_PAC1_RECEPTOR_PATHWAY	7	0.087401	0.001684	0.30303	0.38651		ST_PAC1_RECEPTOR_PATHWAY	7	0.046617	0.00089818	0.29884	0.43802		ST_PAC1_RECEPTOR_PATHWAY	7	0.18796	0.0036215	0.29782	0.26399		ST_PAC1_RECEPTOR_PATHWAY	7	-0.090078	-0.0017356	0.29799	0.61878		ST_PAC1_RECEPTOR_PATHWAY	7	0.15596	0.003005	0.29657	0.29948		ST_PAC1_RECEPTOR_PATHWAY	7	-0.052136	-0.0010045	0.30065	0.56884		ST_PAC1_RECEPTOR_PATHWAY	7	-0.089168	-0.001718	0.29918	0.61716		ST_PAC1_RECEPTOR_PATHWAY
SIG_PIP3_SIGNALING_IN_B_LYMP...	36	0.086419	0.0037731	0.13396	0.25944		SIG_PIP3_SIGNALING_IN_B_LYMP...	36	-0.11041	-0.0048205	0.13211	0.79833		SIG_PIP3_SIGNALING_IN_B_LYMP...	36	0.14845	0.0064813	0.13166	0.12977		SIG_PIP3_SIGNALING_IN_B_LYMP...	36	-0.04945	-0.002159	0.13174	0.6463		SIG_PIP3_SIGNALING_IN_B_LYMP...	36	0.014339	0.00062606	0.13111	0.45646		SIG_PIP3_SIGNALING_IN_B_LYMP...	36	0.036852	0.001609	0.13291	0.39079		SIG_PIP3_SIGNALING_IN_B_LYMP...	36	-0.1613	-0.0070423	0.13226	0.88867		SIG_PIP3_SIGNALING_IN_B_LYMP...
SIG_BCR_SIGNALING_PATHWAY	45	0.04734	0.0023103	0.11235	0.33675		SIG_BCR_SIGNALING_PATHWAY	45	-0.083301	-0.0040653	0.1108	0.77391		SIG_BCR_SIGNALING_PATHWAY	45	-0.0052599	-0.0002567	0.11042	0.519		SIG_BCR_SIGNALING_PATHWAY	45	-0.15672	-0.0076485	0.11048	0.92198		SIG_BCR_SIGNALING_PATHWAY	45	0.19016	0.0092802	0.10995	0.04187		SIG_BCR_SIGNALING_PATHWAY	45	0.072815	0.0035536	0.11147	0.25681		SIG_BCR_SIGNALING_PATHWAY	45	-0.055343	-0.0027009	0.11093	0.69108		SIG_BCR_SIGNALING_PATHWAY
SA_G2_AND_M_PHASES	8	-0.13045	-0.0026869	0.2593	0.69255		SA_G2_AND_M_PHASES	8	-0.05113	-0.0010531	0.25572	0.57924		SA_G2_AND_M_PHASES	8	0.094365	0.0019436	0.25484	0.35559		SA_G2_AND_M_PHASES	8	0.35452	0.0073022	0.25497	0.082206		SA_G2_AND_M_PHASES	8	-0.0036373	-7.4919e-05	0.25377	0.50572		SA_G2_AND_M_PHASES	8	-0.0045966	-9.4677e-05	0.25726	0.50713		SA_G2_AND_M_PHASES	8	0.27849	0.0057361	0.256	0.13834		SA_G2_AND_M_PHASES
ST_B_CELL_ANTIGEN_RECEPTOR	40	0.033844	0.0015574	0.11467	0.38395		ST_B_CELL_ANTIGEN_RECEPTOR	40	-0.096378	-0.0044351	0.11309	0.80295		ST_B_CELL_ANTIGEN_RECEPTOR	40	0.0431	0.0019834	0.1127	0.35108		ST_B_CELL_ANTIGEN_RECEPTOR	40	-0.1514	-0.0069669	0.11276	0.9103		ST_B_CELL_ANTIGEN_RECEPTOR	40	0.20087	0.0092438	0.11222	0.036733		ST_B_CELL_ANTIGEN_RECEPTOR	40	-0.0061084	-0.0002811	0.11377	0.52141		ST_B_CELL_ANTIGEN_RECEPTOR	40	-0.089941	-0.0041389	0.11322	0.78652		ST_B_CELL_ANTIGEN_RECEPTOR
ST_INTERLEUKIN_4_PATHWAY	25	0.029447	0.0010717	0.15135	0.42287		ST_INTERLEUKIN_4_PATHWAY	25	-0.0030467	-0.00011088	0.14926	0.50814		ST_INTERLEUKIN_4_PATHWAY	25	0.13011	0.0047353	0.14875	0.19087		ST_INTERLEUKIN_4_PATHWAY	25	-0.23448	-0.0085339	0.14882	0.94243		ST_INTERLEUKIN_4_PATHWAY	25	0.28074	0.010217	0.14811	0.029022		ST_INTERLEUKIN_4_PATHWAY	25	-0.14961	-0.005445	0.15016	0.84045		ST_INTERLEUKIN_4_PATHWAY	25	-0.13378	-0.0048688	0.14943	0.81467		ST_INTERLEUKIN_4_PATHWAY
ST_WNT_BETA_CATENIN_PATHWAY	34	0.0055666	0.00023621	0.13884	0.48401		ST_WNT_BETA_CATENIN_PATHWAY	34	0.028904	0.0012265	0.13692	0.4164		ST_WNT_BETA_CATENIN_PATHWAY	34	-0.034107	-0.0014473	0.13645	0.59869		ST_WNT_BETA_CATENIN_PATHWAY	34	0.020441	0.00086739	0.13653	0.44049		ST_WNT_BETA_CATENIN_PATHWAY	34	-0.011973	-0.00050806	0.13588	0.53511		ST_WNT_BETA_CATENIN_PATHWAY	34	-0.069257	-0.0029388	0.13774	0.69244		ST_WNT_BETA_CATENIN_PATHWAY	34	0.089298	0.0037892	0.13707	0.25738		ST_WNT_BETA_CATENIN_PATHWAY
SA_MMP_CYTOKINE_CONNECTION	15	0.0065414	0.00018446	0.21497	0.48786		SA_MMP_CYTOKINE_CONNECTION	15	0.36744	0.010361	0.21198	0.041523		SA_MMP_CYTOKINE_CONNECTION	15	0.25353	0.0071491	0.21127	0.11507		SA_MMP_CYTOKINE_CONNECTION	15	0.017112	0.00048253	0.21139	0.46774		SA_MMP_CYTOKINE_CONNECTION	15	-0.10842	-0.0030574	0.21038	0.69685		SA_MMP_CYTOKINE_CONNECTION	15	0.03415	0.00096298	0.21328	0.43639		SA_MMP_CYTOKINE_CONNECTION	15	0.027565	0.00077729	0.21224	0.44833		SA_MMP_CYTOKINE_CONNECTION
ST_JNK_MAPK_PATHWAY	40	0.16628	0.0076518	0.12751	0.09611		ST_JNK_MAPK_PATHWAY	40	0.16947	0.0077987	0.12575	0.08888		ST_JNK_MAPK_PATHWAY	40	-0.10293	-0.0047367	0.12532	0.79427		ST_JNK_MAPK_PATHWAY	40	0.12105	0.0055702	0.12539	0.16719		ST_JNK_MAPK_PATHWAY	40	-0.041652	-0.0019167	0.12479	0.63072		ST_JNK_MAPK_PATHWAY	40	0.090896	0.0041828	0.12651	0.23623		ST_JNK_MAPK_PATHWAY	40	0.069377	0.0031926	0.12589	0.29079		ST_JNK_MAPK_PATHWAY
SA_PROGRAMMED_CELL_DEATH	12	-0.078206	-0.0019727	0.22032	0.63869		SA_PROGRAMMED_CELL_DEATH	12	-0.0072065	-0.00018178	0.21728	0.51323		SA_PROGRAMMED_CELL_DEATH	12	0.22076	0.0055684	0.21653	0.15398		SA_PROGRAMMED_CELL_DEATH	12	-0.20809	-0.0052487	0.21665	0.83159		SA_PROGRAMMED_CELL_DEATH	12	-0.055663	-0.001404	0.21562	0.60185		SA_PROGRAMMED_CELL_DEATH	12	0.22337	0.0056343	0.21858	0.15341		SA_PROGRAMMED_CELL_DEATH	12	-0.098395	-0.0024819	0.21752	0.67449		SA_PROGRAMMED_CELL_DEATH
ST_FAS_SIGNALING_PATHWAY	65	0.028947	0.0016969	0.096489	0.38209		ST_FAS_SIGNALING_PATHWAY	65	-0.012554	-0.00073594	0.095157	0.55248		ST_FAS_SIGNALING_PATHWAY	65	0.018469	0.0010827	0.094831	0.42279		ST_FAS_SIGNALING_PATHWAY	65	0.17909	0.010498	0.094874	0.029547		ST_FAS_SIGNALING_PATHWAY	65	-0.19586	-0.011482	0.09442	0.98097		ST_FAS_SIGNALING_PATHWAY	65	0.1715	0.010053	0.095722	0.036606		ST_FAS_SIGNALING_PATHWAY	65	-0.037365	-0.0021904	0.095264	0.65255		ST_FAS_SIGNALING_PATHWAY
ST_MYOCYTE_AD_PATHWAY	27	0.18798	0.0071093	0.14352	0.095146		ST_MYOCYTE_AD_PATHWAY	27	0.017404	0.00065824	0.14154	0.45107		ST_MYOCYTE_AD_PATHWAY	27	0.22754	0.0086055	0.14105	0.053363		ST_MYOCYTE_AD_PATHWAY	27	-0.041017	-0.0015513	0.14114	0.61433		ST_MYOCYTE_AD_PATHWAY	27	-0.054123	-0.0020469	0.14046	0.64999		ST_MYOCYTE_AD_PATHWAY	27	-0.062422	-0.0023608	0.1424	0.66944		ST_MYOCYTE_AD_PATHWAY	27	-0.086159	-0.0032586	0.1417	0.72841		ST_MYOCYTE_AD_PATHWAY
SA_PTEN_PATHWAY	17	0.25961	0.0077931	0.17053	0.063964		SA_PTEN_PATHWAY	17	0.058812	0.0017654	0.16819	0.36329		SA_PTEN_PATHWAY	17	0.073754	0.002214	0.16761	0.32996		SA_PTEN_PATHWAY	17	-0.21877	-0.006567	0.1677	0.90397		SA_PTEN_PATHWAY	17	0.056	0.001681	0.1669	0.36862		SA_PTEN_PATHWAY	17	0.10006	0.0030035	0.1692	0.27715		SA_PTEN_PATHWAY	17	0.061888	0.0018578	0.16838	0.3566		SA_PTEN_PATHWAY
SA_REG_CASCADE_OF_CYCLIN_EXPR	13	0.053682	0.0014093	0.21721	0.4024		SA_REG_CASCADE_OF_CYCLIN_EXPR	13	-0.1079	-0.0028326	0.21421	0.69276		SA_REG_CASCADE_OF_CYCLIN_EXPR	13	-0.0054585	-0.0001433	0.21348	0.5102		SA_REG_CASCADE_OF_CYCLIN_EXPR	13	-0.087794	-0.0023049	0.2136	0.65947		SA_REG_CASCADE_OF_CYCLIN_EXPR	13	-0.10159	-0.0026672	0.21258	0.68364		SA_REG_CASCADE_OF_CYCLIN_EXPR	13	0.070256	0.0018444	0.2155	0.37221		SA_REG_CASCADE_OF_CYCLIN_EXPR	13	-0.45896	-0.012049	0.21443	0.98383		SA_REG_CASCADE_OF_CYCLIN_EXPR
SA_TRKA_RECEPTOR	17	0.0042855	0.00012864	0.17979	0.49049		SA_TRKA_RECEPTOR	17	-0.073493	-0.0022061	0.17731	0.66074		SA_TRKA_RECEPTOR	17	-0.0013616	-4.0873e-05	0.1767	0.50307		SA_TRKA_RECEPTOR	17	-0.26631	-0.0079943	0.17679	0.93401		SA_TRKA_RECEPTOR	17	0.0032391	9.723e-05	0.17596	0.49266		SA_TRKA_RECEPTOR	17	0.029529	0.00088642	0.17838	0.43426		SA_TRKA_RECEPTOR	17	0.096352	0.0028923	0.17751	0.29363		SA_TRKA_RECEPTOR
ST_PHOSPHOINOSITIDE_3_KINASE...	36	-0.095392	-0.0041649	0.128	0.77193		ST_PHOSPHOINOSITIDE_3_KINASE...	36	0.012412	0.00054191	0.12624	0.46084		ST_PHOSPHOINOSITIDE_3_KINASE...	36	-0.27673	-0.012082	0.12579	0.98609		ST_PHOSPHOINOSITIDE_3_KINASE...	36	-0.3236	-0.014129	0.12585	0.99493		ST_PHOSPHOINOSITIDE_3_KINASE...	36	0.012599	0.00055008	0.12528	0.45995		ST_PHOSPHOINOSITIDE_3_KINASE...	36	-0.16632	-0.0072615	0.12699	0.90483		ST_PHOSPHOINOSITIDE_3_KINASE...	36	-0.15297	-0.0066789	0.12638	0.88694		ST_PHOSPHOINOSITIDE_3_KINASE...
PID_FANCONI_PATHWAY	47	0.060163	0.0030005	0.11324	0.29762		PID_FANCONI_PATHWAY	47	-0.0832	-0.0041494	0.11168	0.77186		PID_FANCONI_PATHWAY	47	0.0057494	0.00028674	0.1113	0.4794		PID_FANCONI_PATHWAY	47	-0.036357	-0.0018132	0.11136	0.62797		PID_FANCONI_PATHWAY	47	0.10576	0.0052745	0.11083	0.16998		PID_FANCONI_PATHWAY	47	-0.04229	-0.0021091	0.11235	0.64669		PID_FANCONI_PATHWAY	47	0.039731	0.0019815	0.11181	0.36116		PID_FANCONI_PATHWAY
PID_SMAD2_3NUCLEAR_PATHWAY	81	0.015664	0.0010246	0.098028	0.43652		PID_SMAD2_3NUCLEAR_PATHWAY	81	0.075471	0.0049368	0.096673	0.2175		PID_SMAD2_3NUCLEAR_PATHWAY	81	-0.06652	-0.0043512	0.096343	0.75504		PID_SMAD2_3NUCLEAR_PATHWAY	81	0.058538	0.0038292	0.096397	0.27184		PID_SMAD2_3NUCLEAR_PATHWAY	81	0.038066	0.00249	0.095938	0.34577		PID_SMAD2_3NUCLEAR_PATHWAY	81	-0.025952	-0.0016976	0.097258	0.6052		PID_SMAD2_3NUCLEAR_PATHWAY	81	-0.048905	-0.003199	0.096784	0.69332		PID_SMAD2_3NUCLEAR_PATHWAY
PID_FCER1_PATHWAY	60	0.16729	0.0094236	0.093145	0.036253		PID_FCER1_PATHWAY	60	0.079367	0.0044707	0.091865	0.19381		PID_FCER1_PATHWAY	60	-0.061272	-0.0034514	0.091552	0.74833		PID_FCER1_PATHWAY	60	-0.2127	-0.011982	0.09159	0.98989		PID_FCER1_PATHWAY	60	0.057363	0.0032313	0.091166	0.26461		PID_FCER1_PATHWAY	60	-0.0057169	-0.00032203	0.092421	0.52466		PID_FCER1_PATHWAY	60	0.0015576	8.774e-05	0.091971	0.49324		PID_FCER1_PATHWAY
PID_ENDOTHELIN_PATHWAY	63	0.013739	0.00079298	0.10506	0.44798		PID_ENDOTHELIN_PATHWAY	63	0.066538	0.0038403	0.10361	0.26038		PID_ENDOTHELIN_PATHWAY	63	-0.047901	-0.0027647	0.10326	0.67864		PID_ENDOTHELIN_PATHWAY	63	0.055932	0.0032282	0.10331	0.29412		PID_ENDOTHELIN_PATHWAY	63	0.13255	0.0076504	0.10282	0.098673		PID_ENDOTHELIN_PATHWAY	63	-0.1625	-0.0093792	0.10423	0.94051		PID_ENDOTHELIN_PATHWAY	63	0.1276	0.0073645	0.10372	0.10933		PID_ENDOTHELIN_PATHWAY
PID_BCR_5PATHWAY	64	-0.035951	-0.0020913	0.093797	0.64924		PID_BCR_5PATHWAY	64	-0.053776	-0.0031282	0.092502	0.71949		PID_BCR_5PATHWAY	64	-0.04348	-0.0025293	0.092186	0.68141		PID_BCR_5PATHWAY	64	-0.16985	-0.0098803	0.092228	0.96723		PID_BCR_5PATHWAY	64	0.02259	0.0013141	0.091798	0.40281		PID_BCR_5PATHWAY	64	0.049998	0.0029085	0.09306	0.29554		PID_BCR_5PATHWAY	64	0.10199	0.005933	0.092604	0.13537		PID_BCR_5PATHWAY
PID_PRL_SIGNALING_EVENTS_PAT...	23	0.12211	0.0042627	0.16307	0.227		PID_PRL_SIGNALING_EVENTS_PAT...	23	-0.12308	-0.0042969	0.16082	0.77796		PID_PRL_SIGNALING_EVENTS_PAT...	23	0.18356	0.0064081	0.16027	0.12604		PID_PRL_SIGNALING_EVENTS_PAT...	23	-0.057022	-0.0019907	0.16036	0.63892		PID_PRL_SIGNALING_EVENTS_PAT...	23	0.12969	0.0045275	0.1596	0.20823		PID_PRL_SIGNALING_EVENTS_PAT...	23	-0.073993	-0.0025831	0.16179	0.67628		PID_PRL_SIGNALING_EVENTS_PAT...	23	-0.40054	-0.013983	0.16098	0.99358		PID_PRL_SIGNALING_EVENTS_PAT...
PID_RHOA_PATHWAY	45	0.30989	0.015123	0.1216	0.0054131		PID_RHOA_PATHWAY	45	0.0026975	0.00013165	0.11994	0.49103		PID_RHOA_PATHWAY	45	-0.20294	-0.009904	0.11952	0.95523		PID_RHOA_PATHWAY	45	-0.00088059	-4.2975e-05	0.1196	0.50294		PID_RHOA_PATHWAY	45	-0.29736	-0.014512	0.119	0.99376		PID_RHOA_PATHWAY	45	-0.12517	-0.0061085	0.12066	0.85021		PID_RHOA_PATHWAY	45	0.017431	0.00085069	0.12007	0.44229		PID_RHOA_PATHWAY
PID_ERBB4_PATHWAY	38	0.20532	0.0092095	0.12852	0.055077		PID_ERBB4_PATHWAY	38	-0.020045	-0.00089909	0.12675	0.56283		PID_ERBB4_PATHWAY	38	-0.16258	-0.0072927	0.12631	0.90097		PID_ERBB4_PATHWAY	38	-0.23368	-0.010481	0.12638	0.96777		PID_ERBB4_PATHWAY	38	0.033524	0.0015037	0.12579	0.39492		PID_ERBB4_PATHWAY	38	0.084414	0.0037864	0.12751	0.25399		PID_ERBB4_PATHWAY	38	-0.10326	-0.0046316	0.12689	0.7921		PID_ERBB4_PATHWAY
PID_AURORA_B_PATHWAY	39	-0.067258	-0.0030562	0.12819	0.7001		PID_AURORA_B_PATHWAY	39	-0.075131	-0.0034139	0.12642	0.72385		PID_AURORA_B_PATHWAY	39	-0.055315	-0.0025135	0.12598	0.66969		PID_AURORA_B_PATHWAY	39	-0.104	-0.0047257	0.12605	0.79532		PID_AURORA_B_PATHWAY	39	0.036756	0.0016702	0.12545	0.38477		PID_AURORA_B_PATHWAY	39	0.0040085	0.00018215	0.12718	0.48743		PID_AURORA_B_PATHWAY	39	-0.13376	-0.0060781	0.12656	0.85472		PID_AURORA_B_PATHWAY
PID_LYSOPHOSPHOLIPID_PATHWAY	66	0.12056	0.0071215	0.099384	0.11256		PID_LYSOPHOSPHOLIPID_PATHWAY	66	-0.049228	-0.0029079	0.098015	0.69225		PID_LYSOPHOSPHOLIPID_PATHWAY	66	0.043889	0.0025925	0.09768	0.3266		PID_LYSOPHOSPHOLIPID_PATHWAY	66	0.084264	0.0049775	0.097733	0.1943		PID_LYSOPHOSPHOLIPID_PATHWAY	66	0.02938	0.0017354	0.097269	0.38131		PID_LYSOPHOSPHOLIPID_PATHWAY	66	-0.13108	-0.007743	0.098602	0.90813		PID_LYSOPHOSPHOLIPID_PATHWAY	66	0.089152	0.0052662	0.098124	0.1818		PID_LYSOPHOSPHOLIPID_PATHWAY
PID_INSULIN_PATHWAY	44	-0.05998	-0.0028946	0.12479	0.68461		PID_INSULIN_PATHWAY	44	-0.061248	-0.0029558	0.12307	0.69064		PID_INSULIN_PATHWAY	44	-0.25553	-0.012331	0.12264	0.9814		PID_INSULIN_PATHWAY	44	-0.24357	-0.011755	0.12271	0.97642		PID_INSULIN_PATHWAY	44	0.086686	0.0041834	0.12213	0.23893		PID_INSULIN_PATHWAY	44	-0.073231	-0.003534	0.12381	0.72289		PID_INSULIN_PATHWAY	44	0.14858	0.0071701	0.12321	0.11393		PID_INSULIN_PATHWAY
PID_NOTCH_PATHWAY	59	0.064951	0.0036282	0.10425	0.26663		PID_NOTCH_PATHWAY	59	-0.12847	-0.0071764	0.10281	0.89428		PID_NOTCH_PATHWAY	59	-0.23244	-0.012984	0.10244	0.98836		PID_NOTCH_PATHWAY	59	-0.074431	-0.0041577	0.10251	0.76609		PID_NOTCH_PATHWAY	59	-0.067457	-0.0037681	0.10203	0.74575		PID_NOTCH_PATHWAY	59	-0.056982	-0.003183	0.10343	0.70916		PID_NOTCH_PATHWAY	59	-0.048007	-0.0026817	0.10293	0.67954		PID_NOTCH_PATHWAY
PID_INTEGRIN1_PATHWAY	66	0.013	0.00076789	0.1105	0.45318		PID_INTEGRIN1_PATHWAY	66	-0.017419	-0.0010289	0.10897	0.5635		PID_INTEGRIN1_PATHWAY	66	-0.091161	-0.0053849	0.1086	0.79938		PID_INTEGRIN1_PATHWAY	66	0.056814	0.003356	0.10866	0.30054		PID_INTEGRIN1_PATHWAY	66	0.085896	0.0050739	0.10814	0.21352		PID_INTEGRIN1_PATHWAY	66	-0.017054	-0.0010074	0.10963	0.56181		PID_INTEGRIN1_PATHWAY	66	0.053797	0.0031778	0.1091	0.31097		PID_INTEGRIN1_PATHWAY
PID_P73PATHWAY	79	-0.065189	-0.0042114	0.087984	0.77062		PID_P73PATHWAY	79	-0.074833	-0.0048345	0.086768	0.80577		PID_P73PATHWAY	79	0.011244	0.00072641	0.086473	0.44827		PID_P73PATHWAY	79	-0.090523	-0.0058481	0.086519	0.85228		PID_P73PATHWAY	79	0.081117	0.0052405	0.086107	0.17309		PID_P73PATHWAY	79	0.015646	0.0010108	0.087293	0.42888		PID_P73PATHWAY	79	0.014011	0.00090514	0.086868	0.43593		PID_P73PATHWAY
PID_P38_MKK3_6PATHWAY	26	0.014296	0.00053059	0.14825	0.46159		PID_P38_MKK3_6PATHWAY	26	0.15446	0.0057326	0.1462	0.14538		PID_P38_MKK3_6PATHWAY	26	0.067504	0.0025054	0.14571	0.32158		PID_P38_MKK3_6PATHWAY	26	0.15145	0.0056211	0.14578	0.14943		PID_P38_MKK3_6PATHWAY	26	0.074638	0.0027701	0.14509	0.30348		PID_P38_MKK3_6PATHWAY	26	0.46582	0.017289	0.14705	0.00076914		PID_P38_MKK3_6PATHWAY	26	0.1577	0.0058528	0.14637	0.14066		PID_P38_MKK3_6PATHWAY
PID_GMCSF_PATHWAY	35	-0.16012	-0.0068933	0.12556	0.89888		PID_GMCSF_PATHWAY	35	-0.032801	-0.0014121	0.12383	0.60445		PID_GMCSF_PATHWAY	35	-0.15005	-0.00646	0.1234	0.88799		PID_GMCSF_PATHWAY	35	-0.07358	-0.0031677	0.12348	0.72438		PID_GMCSF_PATHWAY	35	0.057529	0.0024767	0.12289	0.31985		PID_GMCSF_PATHWAY	35	0.020102	0.00086542	0.12458	0.43591		PID_GMCSF_PATHWAY	35	-0.0072256	-0.00031107	0.12397	0.52324		PID_GMCSF_PATHWAY
PID_WNT_NONCANONICAL_PATHWAY	32	0.02427	0.00099915	0.13829	0.43034		PID_WNT_NONCANONICAL_PATHWAY	32	0.053864	0.0022175	0.13638	0.34644		PID_WNT_NONCANONICAL_PATHWAY	32	-0.50576	-0.020821	0.13586	0.9999		PID_WNT_NONCANONICAL_PATHWAY	32	0.12047	0.0049595	0.13598	0.18784		PID_WNT_NONCANONICAL_PATHWAY	32	0.074143	0.0030523	0.13534	0.29191		PID_WNT_NONCANONICAL_PATHWAY	32	-0.11225	-0.0046209	0.1372	0.79335		PID_WNT_NONCANONICAL_PATHWAY	32	0.23132	0.0095231	0.13652	0.045103		PID_WNT_NONCANONICAL_PATHWAY
PID_NFKAPPAB_ATYPICAL_PATHWAY	17	-0.21357	-0.0064111	0.18071	0.88136		PID_NFKAPPAB_ATYPICAL_PATHWAY	17	0.25315	0.007599	0.17821	0.077746		PID_NFKAPPAB_ATYPICAL_PATHWAY	17	-0.15587	-0.0046789	0.17761	0.80991		PID_NFKAPPAB_ATYPICAL_PATHWAY	17	-0.052481	-0.0015754	0.17771	0.61612		PID_NFKAPPAB_ATYPICAL_PATHWAY	17	0.17556	0.00527	0.17686	0.16045		PID_NFKAPPAB_ATYPICAL_PATHWAY	17	-0.019395	-0.00058222	0.1793	0.54307		PID_NFKAPPAB_ATYPICAL_PATHWAY	17	0.14129	0.0042412	0.17842	0.21423		PID_NFKAPPAB_ATYPICAL_PATHWAY
PID_IL4_2PATHWAY	60	-0.0094634	-0.00053307	0.10948	0.53444		PID_IL4_2PATHWAY	60	0.011102	0.00062535	0.10797	0.45905		PID_IL4_2PATHWAY	60	-0.043788	-0.0024666	0.1076	0.65798		PID_IL4_2PATHWAY	60	-0.11309	-0.0063701	0.10766	0.85324		PID_IL4_2PATHWAY	60	-0.04297	-0.0024205	0.10715	0.6558		PID_IL4_2PATHWAY	60	0.031005	0.0017465	0.10862	0.38765		PID_IL4_2PATHWAY	60	-0.062438	-0.0035171	0.10809	0.71825		PID_IL4_2PATHWAY
PID_HDAC_CLASSII_PATHWAY	34	-0.042097	-0.0017863	0.13691	0.62076		PID_HDAC_CLASSII_PATHWAY	34	0.14099	0.0059826	0.13501	0.14819		PID_HDAC_CLASSII_PATHWAY	34	0.10368	0.0043995	0.13455	0.22049		PID_HDAC_CLASSII_PATHWAY	34	-0.1377	-0.0058428	0.13463	0.84679		PID_HDAC_CLASSII_PATHWAY	34	-0.20385	-0.0086498	0.13398	0.93592		PID_HDAC_CLASSII_PATHWAY	34	-0.16962	-0.0071973	0.13583	0.89412		PID_HDAC_CLASSII_PATHWAY	34	-0.060992	-0.0025881	0.13517	0.67408		PID_HDAC_CLASSII_PATHWAY
PID_BETA_CATENIN_DEG_PATHWAY	18	0.26511	0.0081886	0.18911	0.080489		PID_BETA_CATENIN_DEG_PATHWAY	18	0.052251	0.0016139	0.18651	0.38968		PID_BETA_CATENIN_DEG_PATHWAY	18	-0.66896	-0.020663	0.18581	0.99984		PID_BETA_CATENIN_DEG_PATHWAY	18	-0.099446	-0.0030717	0.18598	0.70357		PID_BETA_CATENIN_DEG_PATHWAY	18	-0.037148	-0.0011474	0.18509	0.57953		PID_BETA_CATENIN_DEG_PATHWAY	18	-0.18848	-0.0058216	0.18763	0.84242		PID_BETA_CATENIN_DEG_PATHWAY	18	0.06931	0.0021408	0.18672	0.35525		PID_BETA_CATENIN_DEG_PATHWAY
PID_HDAC_CLASSIII_PATHWAY	25	-0.30087	-0.01095	0.16819	0.96317		PID_HDAC_CLASSIII_PATHWAY	25	-0.20363	-0.0074109	0.16587	0.89019		PID_HDAC_CLASSIII_PATHWAY	25	0.10344	0.0037647	0.16531	0.26575		PID_HDAC_CLASSIII_PATHWAY	25	-0.026431	-0.00096194	0.1654	0.56348		PID_HDAC_CLASSIII_PATHWAY	25	-0.067336	-0.0024507	0.16462	0.65875		PID_HDAC_CLASSIII_PATHWAY	25	-0.043353	-0.0015778	0.16688	0.60248		PID_HDAC_CLASSIII_PATHWAY	25	0.0068038	0.00024762	0.16607	0.48366		PID_HDAC_CLASSIII_PATHWAY
PID_GLYPICAN_1PATHWAY	27	0.27057	0.010233	0.16835	0.054013		PID_GLYPICAN_1PATHWAY	27	0.025527	0.00096545	0.16603	0.43891		PID_GLYPICAN_1PATHWAY	27	0.48912	0.018499	0.16542	0.0015564		PID_GLYPICAN_1PATHWAY	27	0.10099	0.0038196	0.16556	0.27093		PID_GLYPICAN_1PATHWAY	27	0.16515	0.0062461	0.16476	0.15809		PID_GLYPICAN_1PATHWAY	27	0.22134	0.008371	0.16703	0.092568		PID_GLYPICAN_1PATHWAY	27	-0.024792	-0.00093764	0.16622	0.55928		PID_GLYPICAN_1PATHWAY
PID_TCR_PATHWAY	65	-0.044271	-0.0025952	0.090185	0.68824		PID_TCR_PATHWAY	65	-0.039417	-0.0023107	0.08894	0.67118		PID_TCR_PATHWAY	65	0.039179	0.0022967	0.088636	0.32924		PID_TCR_PATHWAY	65	-0.02625	-0.0015389	0.088685	0.61638		PID_TCR_PATHWAY	65	-0.083826	-0.004914	0.088261	0.82887		PID_TCR_PATHWAY	65	-0.10114	-0.0059293	0.089473	0.87085		PID_TCR_PATHWAY	65	0.022726	0.0013323	0.089041	0.39927		PID_TCR_PATHWAY
PID_IL27_PATHWAY	26	-0.056829	-0.0021092	0.1674	0.63288		PID_IL27_PATHWAY	26	0.059067	0.0021922	0.16508	0.36025		PID_IL27_PATHWAY	26	0.16276	0.0060408	0.16452	0.16125		PID_IL27_PATHWAY	26	-0.1363	-0.0050588	0.16461	0.79617		PID_IL27_PATHWAY	26	0.01047	0.0003886	0.16383	0.47452		PID_IL27_PATHWAY	26	-0.071069	-0.0026377	0.16608	0.66564		PID_IL27_PATHWAY	26	0.059351	0.0022028	0.16527	0.35976		PID_IL27_PATHWAY
PID_NFKAPPAB_CANONICAL_PATHW...	23	-0.11507	-0.004017	0.159	0.76537		PID_NFKAPPAB_CANONICAL_PATHW...	23	0.07973	0.0027834	0.15681	0.30557		PID_NFKAPPAB_CANONICAL_PATHW...	23	0.15418	0.0053823	0.15627	0.16192		PID_NFKAPPAB_CANONICAL_PATHW...	23	-0.00831	-0.00029011	0.15636	0.52119		PID_NFKAPPAB_CANONICAL_PATHW...	23	-0.31642	-0.011046	0.15559	0.979		PID_NFKAPPAB_CANONICAL_PATHW...	23	0.077521	0.0027063	0.15775	0.31157		PID_NFKAPPAB_CANONICAL_PATHW...	23	0.046372	0.0016189	0.15698	0.38385		PID_NFKAPPAB_CANONICAL_PATHW...
PID_E2F_PATHWAY	73	0.0079092	0.00049125	0.094408	0.46662		PID_E2F_PATHWAY	73	-0.026743	-0.0016611	0.093105	0.61303		PID_E2F_PATHWAY	73	0.048237	0.0029961	0.092786	0.30158		PID_E2F_PATHWAY	73	0.07968	0.0049491	0.092836	0.19537		PID_E2F_PATHWAY	73	0.032369	0.0020105	0.092395	0.36305		PID_E2F_PATHWAY	73	0.22863	0.0142	0.09365	0.0073228		PID_E2F_PATHWAY	73	-0.064468	-0.0040042	0.093209	0.75542		PID_E2F_PATHWAY
PID_ER_NONGENOMIC_PATHWAY	41	0.13311	0.0062014	0.11732	0.12828		PID_ER_NONGENOMIC_PATHWAY	41	0.0090896	0.00042347	0.11571	0.46869		PID_ER_NONGENOMIC_PATHWAY	41	-0.025176	-0.0011729	0.11531	0.58641		PID_ER_NONGENOMIC_PATHWAY	41	-0.036196	-0.0016863	0.11537	0.62313		PID_ER_NONGENOMIC_PATHWAY	41	0.099555	0.0046381	0.11482	0.19297		PID_ER_NONGENOMIC_PATHWAY	41	-0.18992	-0.008848	0.1164	0.94862		PID_ER_NONGENOMIC_PATHWAY	41	0.034538	0.0016091	0.11584	0.38279		PID_ER_NONGENOMIC_PATHWAY
PID_DNA_PK_PATHWAY	16	-0.10724	-0.0031231	0.18004	0.72429		PID_DNA_PK_PATHWAY	16	0.18121	0.0052772	0.17755	0.15373		PID_DNA_PK_PATHWAY	16	-0.38932	-0.011338	0.17692	0.98611		PID_DNA_PK_PATHWAY	16	0.01513	0.00044061	0.17705	0.46595		PID_DNA_PK_PATHWAY	16	-0.033448	-0.00097409	0.1762	0.57528		PID_DNA_PK_PATHWAY	16	0.073106	0.002129	0.17862	0.34117		PID_DNA_PK_PATHWAY	16	-0.097418	-0.0028371	0.17775	0.70817		PID_DNA_PK_PATHWAY
PID_HIF2PATHWAY	34	0.12348	0.0052396	0.1427	0.19344		PID_HIF2PATHWAY	34	-0.34193	-0.014509	0.14071	0.99245		PID_HIF2PATHWAY	34	0.11147	0.0047299	0.14025	0.21337		PID_HIF2PATHWAY	34	0.16206	0.0068767	0.14032	0.12407		PID_HIF2PATHWAY	34	-0.069232	-0.0029377	0.13966	0.68995		PID_HIF2PATHWAY	34	-0.083604	-0.0035476	0.14158	0.72257		PID_HIF2PATHWAY	34	-0.00035532	-1.5077e-05	0.14089	0.50101		PID_HIF2PATHWAY
PID_CD40_PATHWAY	31	0.11004	0.0044588	0.14192	0.21907		PID_CD40_PATHWAY	31	-0.091692	-0.0037154	0.13996	0.7438		PID_CD40_PATHWAY	31	-0.041061	-0.0016638	0.13948	0.61577		PID_CD40_PATHWAY	31	0.041396	0.0016774	0.13956	0.38338		PID_CD40_PATHWAY	31	0.17418	0.0070578	0.13889	0.10492		PID_CD40_PATHWAY	31	0.24461	0.0099119	0.14079	0.041167		PID_CD40_PATHWAY	31	0.18155	0.0073564	0.14011	0.097544		PID_CD40_PATHWAY
PID_ATR_PATHWAY	39	-0.021237	-0.00096502	0.1227	0.56871		PID_ATR_PATHWAY	39	-0.12596	-0.0057236	0.121	0.85104		PID_ATR_PATHWAY	39	0.038218	0.0017366	0.12059	0.37565		PID_ATR_PATHWAY	39	0.15741	0.0071527	0.12065	0.096017		PID_ATR_PATHWAY	39	0.085074	0.0038658	0.12008	0.23934		PID_ATR_PATHWAY	39	0.067343	0.0030601	0.12174	0.29007		PID_ATR_PATHWAY	39	-0.07577	-0.003443	0.12114	0.73416		PID_ATR_PATHWAY
PID_INTEGRIN_CS_PATHWAY	26	-0.25236	-0.0093661	0.16406	0.93799		PID_INTEGRIN_CS_PATHWAY	26	0.036278	0.0013464	0.16181	0.4113		PID_INTEGRIN_CS_PATHWAY	26	-0.11855	-0.0043997	0.16125	0.76887		PID_INTEGRIN_CS_PATHWAY	26	0.30693	0.011392	0.16133	0.028557		PID_INTEGRIN_CS_PATHWAY	26	0.076048	0.0028225	0.16057	0.3179		PID_INTEGRIN_CS_PATHWAY	26	-0.19504	-0.007239	0.16278	0.88458		PID_INTEGRIN_CS_PATHWAY	26	0.20406	0.0075735	0.16198	0.10389		PID_INTEGRIN_CS_PATHWAY
PID_MET_PATHWAY	79	0.048021	0.0031023	0.087016	0.29052		PID_MET_PATHWAY	79	0.020407	0.0013183	0.085815	0.40602		PID_MET_PATHWAY	79	0.01291	0.00083405	0.085522	0.44		PID_MET_PATHWAY	79	-0.017493	-0.0011301	0.085569	0.58099		PID_MET_PATHWAY	79	0.046572	0.0030087	0.085161	0.29224		PID_MET_PATHWAY	79	-0.081049	-0.0052361	0.08633	0.82608		PID_MET_PATHWAY	79	0.11475	0.0074135	0.085908	0.090819		PID_MET_PATHWAY
PID_PTP1B_PATHWAY	51	0.017367	0.00090215	0.11417	0.43955		PID_PTP1B_PATHWAY	51	0.10144	0.0052693	0.11259	0.18382		PID_PTP1B_PATHWAY	51	0.10828	0.0056249	0.11221	0.16727		PID_PTP1B_PATHWAY	51	-0.13203	-0.0068587	0.11227	0.8802		PID_PTP1B_PATHWAY	51	0.14486	0.0075247	0.11173	0.097422		PID_PTP1B_PATHWAY	51	0.18682	0.0097045	0.11327	0.049545		PID_PTP1B_PATHWAY	51	0.020658	0.0010731	0.11272	0.4273		PID_PTP1B_PATHWAY
PID_INTEGRIN3_PATHWAY	43	-0.071408	-0.0034068	0.13481	0.70183		PID_INTEGRIN3_PATHWAY	43	-0.056308	-0.0026863	0.13295	0.66404		PID_INTEGRIN3_PATHWAY	43	-0.12858	-0.0061342	0.13249	0.83408		PID_INTEGRIN3_PATHWAY	43	0.0052348	0.00024974	0.13257	0.48425		PID_INTEGRIN3_PATHWAY	43	0.128	0.0061068	0.13194	0.16598		PID_INTEGRIN3_PATHWAY	43	-0.034195	-0.0016314	0.13375	0.60089		PID_INTEGRIN3_PATHWAY	43	-0.039587	-0.0018886	0.1331	0.61692		PID_INTEGRIN3_PATHWAY
PID_IL12_2PATHWAY	63	0.036412	0.0021015	0.10984	0.37014		PID_IL12_2PATHWAY	63	0.11763	0.0067893	0.10832	0.13877		PID_IL12_2PATHWAY	63	0.11007	0.0063529	0.10795	0.15397		PID_IL12_2PATHWAY	63	-0.12216	-0.0070509	0.10801	0.87097		PID_IL12_2PATHWAY	63	-0.098805	-0.0057027	0.1075	0.82098		PID_IL12_2PATHWAY	63	0.054162	0.0031261	0.10898	0.3096		PID_IL12_2PATHWAY	63	0.31617	0.018248	0.10842	0.001775		PID_IL12_2PATHWAY
PID_S1P_S1P3_PATHWAY	29	0.069155	0.0027105	0.15778	0.33059		PID_S1P_S1P3_PATHWAY	29	-0.056408	-0.0022109	0.1556	0.64151		PID_S1P_S1P3_PATHWAY	29	0.048693	0.0019085	0.15507	0.37676		PID_S1P_S1P3_PATHWAY	29	-0.10081	-0.0039512	0.15515	0.74207		PID_S1P_S1P3_PATHWAY	29	0.070337	0.0027568	0.15442	0.32438		PID_S1P_S1P3_PATHWAY	29	-0.10963	-0.0042968	0.15654	0.75814		PID_S1P_S1P3_PATHWAY	29	0.064944	0.0025454	0.15578	0.33838		PID_S1P_S1P3_PATHWAY
PID_LPA4_PATHWAY	15	0.075183	0.0021201	0.24469	0.37933		PID_LPA4_PATHWAY	15	-0.12373	-0.003489	0.24131	0.69593		PID_LPA4_PATHWAY	15	0.11307	0.0031885	0.24049	0.31912		PID_LPA4_PATHWAY	15	0.36331	0.010245	0.24061	0.065532		PID_LPA4_PATHWAY	15	-0.092905	-0.0026198	0.23948	0.65097		PID_LPA4_PATHWAY	15	-0.036976	-0.0010427	0.24277	0.56053		PID_LPA4_PATHWAY	15	0.54385	0.015336	0.24155	0.012184		PID_LPA4_PATHWAY
PID_AR_PATHWAY	61	-0.036249	-0.0020588	0.10545	0.63448		PID_AR_PATHWAY	61	0.029525	0.0016769	0.10399	0.38824		PID_AR_PATHWAY	61	-0.031398	-0.0017833	0.10364	0.61904		PID_AR_PATHWAY	61	-0.057789	-0.0032822	0.10369	0.71134		PID_AR_PATHWAY	61	-0.022713	-0.00129	0.1032	0.58709		PID_AR_PATHWAY	61	0.099227	0.0056357	0.10462	0.17145		PID_AR_PATHWAY	61	0.058207	0.0033059	0.10411	0.28806		PID_AR_PATHWAY
PID_NFAT_TFPATHWAY	46	0.090076	0.0044444	0.11828	0.22318		PID_NFAT_TFPATHWAY	46	-0.12725	-0.0062788	0.11665	0.86234		PID_NFAT_TFPATHWAY	46	0.1256	0.006197	0.11625	0.13999		PID_NFAT_TFPATHWAY	46	-0.14222	-0.0070172	0.11631	0.88927		PID_NFAT_TFPATHWAY	46	0.16494	0.0081384	0.11576	0.077102		PID_NFAT_TFPATHWAY	46	0.13987	0.0069015	0.11735	0.11665		PID_NFAT_TFPATHWAY	46	0.092966	0.004587	0.11678	0.213		PID_NFAT_TFPATHWAY
PID_EPHB_FWD_PATHWAY	40	-0.0937	-0.0043119	0.11589	0.7906		PID_EPHB_FWD_PATHWAY	40	-0.072028	-0.0033146	0.11429	0.73572		PID_EPHB_FWD_PATHWAY	40	-0.21768	-0.010017	0.11389	0.97201		PID_EPHB_FWD_PATHWAY	40	-0.041676	-0.0019178	0.11396	0.6427		PID_EPHB_FWD_PATHWAY	40	0.065745	0.0030254	0.11342	0.28108		PID_EPHB_FWD_PATHWAY	40	-0.020271	-0.0009328	0.11498	0.56997		PID_EPHB_FWD_PATHWAY	40	0.070351	0.0032374	0.11442	0.26933		PID_EPHB_FWD_PATHWAY
PID_AVB3_OPN_PATHWAY	31	0.14819	0.006005	0.13493	0.13604		PID_AVB3_OPN_PATHWAY	31	0.085307	0.0034567	0.13307	0.26074		PID_AVB3_OPN_PATHWAY	31	-0.084396	-0.0034198	0.13261	0.73774		PID_AVB3_OPN_PATHWAY	31	-0.02649	-0.0010734	0.13269	0.57912		PID_AVB3_OPN_PATHWAY	31	-0.0063057	-0.00025551	0.13205	0.51904		PID_AVB3_OPN_PATHWAY	31	-0.23281	-0.0094335	0.13386	0.95899		PID_AVB3_OPN_PATHWAY	31	-0.012312	-0.00049891	0.13322	0.53682		PID_AVB3_OPN_PATHWAY
PID_S1P_S1P4_PATHWAY	14	0.10636	0.0028975	0.20133	0.29866		PID_S1P_S1P4_PATHWAY	14	0.10727	0.0029224	0.19855	0.29451		PID_S1P_S1P4_PATHWAY	14	0.0017246	4.6983e-05	0.19788	0.49652		PID_S1P_S1P4_PATHWAY	14	-0.32033	-0.0087267	0.19797	0.94716		PID_S1P_S1P4_PATHWAY	14	0.14796	0.0040308	0.19704	0.22636		PID_S1P_S1P4_PATHWAY	14	-0.15823	-0.0043106	0.19975	0.78585		PID_S1P_S1P4_PATHWAY	14	0.037109	0.001011	0.19878	0.42596		PID_S1P_S1P4_PATHWAY
PID_FRA_PATHWAY	36	-0.059106	-0.0025806	0.14598	0.65722		PID_FRA_PATHWAY	36	-0.037361	-0.0016312	0.14396	0.60238		PID_FRA_PATHWAY	36	0.136	0.0059381	0.14347	0.17158		PID_FRA_PATHWAY	36	-0.084547	-0.0036914	0.14355	0.72205		PID_FRA_PATHWAY	36	0.26542	0.011589	0.14285	0.031594		PID_FRA_PATHWAY	36	-0.10167	-0.004439	0.14483	0.75865		PID_FRA_PATHWAY	36	-0.047949	-0.0020935	0.14413	0.63031		PID_FRA_PATHWAY
PID_MYC_ACTIV_PATHWAY	79	0.019532	0.0012618	0.08642	0.4106		PID_MYC_ACTIV_PATHWAY	79	0.062891	0.004063	0.085226	0.23028		PID_MYC_ACTIV_PATHWAY	79	-0.0020578	-0.00013294	0.084936	0.50966		PID_MYC_ACTIV_PATHWAY	79	-0.072822	-0.0047046	0.084981	0.80425		PID_MYC_ACTIV_PATHWAY	79	0.027778	0.0017946	0.084578	0.3713		PID_MYC_ACTIV_PATHWAY	79	-0.22531	-0.014556	0.085724	0.99571		PID_MYC_ACTIV_PATHWAY	79	-0.012692	-0.00081993	0.085324	0.55912		PID_MYC_ACTIV_PATHWAY
PID_ARF6_TRAFFICKING_PATHWAY	49	0.03414	0.0017384	0.11856	0.38669		PID_ARF6_TRAFFICKING_PATHWAY	49	0.1115	0.0056776	0.11692	0.17014		PID_ARF6_TRAFFICKING_PATHWAY	49	-0.00053766	-2.7378e-05	0.11652	0.50184		PID_ARF6_TRAFFICKING_PATHWAY	49	0.14091	0.0071753	0.11658	0.1134		PID_ARF6_TRAFFICKING_PATHWAY	49	-0.089199	-0.004542	0.11603	0.77898		PID_ARF6_TRAFFICKING_PATHWAY	49	-0.011749	-0.00059824	0.11763	0.53978		PID_ARF6_TRAFFICKING_PATHWAY	49	0.070339	0.0035817	0.11705	0.27395		PID_ARF6_TRAFFICKING_PATHWAY
PID_RHOA_REG_PATHWAY	46	0.04211	0.0020777	0.1186	0.36128		PID_RHOA_REG_PATHWAY	46	-0.012462	-0.0006149	0.11696	0.54243		PID_RHOA_REG_PATHWAY	46	-0.0082573	-0.00040742	0.11656	0.52824		PID_RHOA_REG_PATHWAY	46	-0.020882	-0.0010303	0.11663	0.57105		PID_RHOA_REG_PATHWAY	46	-0.2371	-0.011699	0.11606	0.97946		PID_RHOA_REG_PATHWAY	46	0.054417	0.0026849	0.11767	0.32188		PID_RHOA_REG_PATHWAY	46	-0.023931	-0.0011808	0.11709	0.58097		PID_RHOA_REG_PATHWAY
PID_REELIN_PATHWAY	29	-0.12461	-0.0048841	0.16083	0.78077		PID_REELIN_PATHWAY	29	-0.11106	-0.0043529	0.15861	0.7581		PID_REELIN_PATHWAY	29	-0.16119	-0.0063179	0.15806	0.84608		PID_REELIN_PATHWAY	29	-0.14316	-0.0056111	0.15815	0.81732		PID_REELIN_PATHWAY	29	0.35809	0.014035	0.15738	0.011449		PID_REELIN_PATHWAY	29	-0.10296	-0.0040353	0.15957	0.7406		PID_REELIN_PATHWAY	29	0.020473	0.00080243	0.15879	0.44871		PID_REELIN_PATHWAY
PID_PS1_PATHWAY	46	0.052909	0.0026106	0.11931	0.32872		PID_PS1_PATHWAY	46	0.050038	0.0024689	0.11767	0.33533		PID_PS1_PATHWAY	46	-0.12997	-0.0064128	0.11726	0.86615		PID_PS1_PATHWAY	46	-0.033122	-0.0016343	0.11733	0.61114		PID_PS1_PATHWAY	46	-0.061602	-0.0030395	0.11677	0.70109		PID_PS1_PATHWAY	46	-0.028345	-0.0013986	0.11838	0.59462		PID_PS1_PATHWAY	46	-0.053755	-0.0026523	0.1178	0.67592		PID_PS1_PATHWAY
PID_ILK_PATHWAY	45	0.12357	0.0060307	0.11345	0.13803		PID_ILK_PATHWAY	45	0.022342	0.0010904	0.11189	0.42086		PID_ILK_PATHWAY	45	0.11162	0.0054472	0.1115	0.15841		PID_ILK_PATHWAY	45	0.051109	0.0024943	0.11157	0.32344		PID_ILK_PATHWAY	45	-0.18289	-0.0089256	0.11103	0.95024		PID_ILK_PATHWAY	45	-0.16286	-0.0079481	0.11256	0.92604		PID_ILK_PATHWAY	45	-0.10754	-0.0052485	0.11201	0.8315		PID_ILK_PATHWAY
PID_NECTIN_PATHWAY	30	0.058843	0.0023457	0.15117	0.34854		PID_NECTIN_PATHWAY	30	-0.12626	-0.0050331	0.14908	0.80148		PID_NECTIN_PATHWAY	30	-0.29818	-0.011886	0.14855	0.97763		PID_NECTIN_PATHWAY	30	0.10825	0.004315	0.14865	0.23325		PID_NECTIN_PATHWAY	30	0.043704	0.0017422	0.14795	0.38384		PID_NECTIN_PATHWAY	30	0.0085007	0.00033886	0.14998	0.4774		PID_NECTIN_PATHWAY	30	-0.043809	-0.0017464	0.14925	0.61544		PID_NECTIN_PATHWAY
PID_P38_ALPHA_BETA_PATHWAY	31	0.057229	0.002319	0.14314	0.34465		PID_P38_ALPHA_BETA_PATHWAY	31	0.15476	0.0062712	0.14116	0.13647		PID_P38_ALPHA_BETA_PATHWAY	31	0.1651	0.0066901	0.14068	0.12028		PID_P38_ALPHA_BETA_PATHWAY	31	-0.020088	-0.00081396	0.14076	0.55674		PID_P38_ALPHA_BETA_PATHWAY	31	0.040298	0.0016329	0.14009	0.3868		PID_P38_ALPHA_BETA_PATHWAY	31	0.29994	0.012154	0.142	0.017339		PID_P38_ALPHA_BETA_PATHWAY	31	0.27905	0.011307	0.14131	0.024155		PID_P38_ALPHA_BETA_PATHWAY
PID_WNT_SIGNALING_PATHWAY	28	-0.077434	-0.0029822	0.16258	0.68306		PID_WNT_SIGNALING_PATHWAY	28	0.16255	0.0062603	0.16034	0.15534		PID_WNT_SIGNALING_PATHWAY	28	0.082826	0.0031899	0.15979	0.30211		PID_WNT_SIGNALING_PATHWAY	28	-0.11866	-0.0045699	0.15988	0.771		PID_WNT_SIGNALING_PATHWAY	28	0.13047	0.0050249	0.15912	0.20612		PID_WNT_SIGNALING_PATHWAY	28	0.09182	0.0035363	0.16131	0.2846		PID_WNT_SIGNALING_PATHWAY	28	0.10467	0.004031	0.16052	0.25719		PID_WNT_SIGNALING_PATHWAY
PID_TRAIL_PATHWAY	28	0.3003	0.011566	0.14375	0.018356		PID_TRAIL_PATHWAY	28	0.19587	0.0075436	0.14177	0.083557		PID_TRAIL_PATHWAY	28	0.0267	0.0010283	0.14129	0.42506		PID_TRAIL_PATHWAY	28	0.13174	0.0050736	0.14137	0.17571		PID_TRAIL_PATHWAY	28	0.14828	0.0057107	0.14069	0.14597		PID_TRAIL_PATHWAY	28	0.13628	0.0052487	0.14263	0.16967		PID_TRAIL_PATHWAY	28	0.017597	0.0006777	0.14194	0.45067		PID_TRAIL_PATHWAY
PID_CDC42_PATHWAY	70	0.083587	0.0050843	0.10049	0.20278		PID_CDC42_PATHWAY	70	0.045255	0.0027528	0.099107	0.32397		PID_CDC42_PATHWAY	70	-0.0071061	-0.00043224	0.098769	0.52868		PID_CDC42_PATHWAY	70	-0.08221	-0.0050006	0.098822	0.79726		PID_CDC42_PATHWAY	70	-0.011734	-0.00071376	0.098353	0.54748		PID_CDC42_PATHWAY	70	-0.19705	-0.011986	0.099694	0.97594		PID_CDC42_PATHWAY	70	0.070664	0.0042983	0.099218	0.23817		PID_CDC42_PATHWAY
PID_RET_PATHWAY	39	0.051105	0.0023222	0.12822	0.34511		PID_RET_PATHWAY	39	-0.0058078	-0.00026391	0.12645	0.51832		PID_RET_PATHWAY	39	-0.13267	-0.0060284	0.12601	0.85378		PID_RET_PATHWAY	39	-0.0088112	-0.00040038	0.12609	0.52786		PID_RET_PATHWAY	39	0.083778	0.0038069	0.12549	0.25219		PID_RET_PATHWAY	39	0.020986	0.00095359	0.12721	0.43449		PID_RET_PATHWAY	39	0.040824	0.001855	0.12659	0.37355		PID_RET_PATHWAY
PID_CDC42_REG_PATHWAY	30	0.1936	0.0077176	0.14641	0.093038		PID_CDC42_REG_PATHWAY	30	0.055438	0.0022099	0.1444	0.35052		PID_CDC42_REG_PATHWAY	30	-0.055864	-0.0022269	0.1439	0.65107		PID_CDC42_REG_PATHWAY	30	-0.083802	-0.0033406	0.14398	0.71972		PID_CDC42_REG_PATHWAY	30	-0.15682	-0.0062512	0.14329	0.8631		PID_CDC42_REG_PATHWAY	30	-0.093188	-0.0037148	0.14527	0.7394		PID_CDC42_REG_PATHWAY	30	0.17478	0.0069672	0.14455	0.11332		PID_CDC42_REG_PATHWAY
PID_ATM_PATHWAY	34	0.1733	0.0073537	0.12253	0.07863		PID_ATM_PATHWAY	34	0.036437	0.0015461	0.12084	0.38151		PID_ATM_PATHWAY	34	-0.083652	-0.0035496	0.12043	0.75635		PID_ATM_PATHWAY	34	0.054684	0.0023204	0.12049	0.32498		PID_ATM_PATHWAY	34	0.12411	0.0052662	0.11992	0.15035		PID_ATM_PATHWAY	34	-0.11084	-0.0047031	0.12157	0.81904		PID_ATM_PATHWAY	34	-0.0025117	-0.00010658	0.12098	0.50828		PID_ATM_PATHWAY
PID_ARF6_PATHWAY	35	-0.10217	-0.0043988	0.14052	0.76642		PID_ARF6_PATHWAY	35	-0.0084377	-0.00036326	0.13858	0.52428		PID_ARF6_PATHWAY	35	0.0034605	0.00014898	0.13811	0.49		PID_ARF6_PATHWAY	35	0.0081788	0.00035211	0.13818	0.4764		PID_ARF6_PATHWAY	35	-0.16132	-0.0069448	0.13752	0.8796		PID_ARF6_PATHWAY	35	-0.17884	-0.0076992	0.13941	0.90022		PID_ARF6_PATHWAY	35	0.10748	0.0046272	0.13873	0.21925		PID_ARF6_PATHWAY
PID_LKB1_PATHWAY	47	0.086315	0.0043047	0.11459	0.22566		PID_LKB1_PATHWAY	47	0.22064	0.011004	0.113	0.025442		PID_LKB1_PATHWAY	47	0.14259	0.0071114	0.11262	0.10274		PID_LKB1_PATHWAY	47	-0.20812	-0.01038	0.11268	0.96762		PID_LKB1_PATHWAY	47	0.065898	0.0032865	0.11215	0.27841		PID_LKB1_PATHWAY	47	-0.25131	-0.012533	0.11368	0.98647		PID_LKB1_PATHWAY	47	-0.11179	-0.0055751	0.11314	0.83844		PID_LKB1_PATHWAY
PID_CD8_TCR_PATHWAY	53	-0.0049286	-0.00026098	0.10075	0.51951		PID_CD8_TCR_PATHWAY	53	0.04053	0.0021462	0.099356	0.34167		PID_CD8_TCR_PATHWAY	53	-0.006192	-0.00032788	0.099017	0.52493		PID_CD8_TCR_PATHWAY	53	-0.023906	-0.0012659	0.099072	0.59534		PID_CD8_TCR_PATHWAY	53	-0.054526	-0.0028872	0.098599	0.70987		PID_CD8_TCR_PATHWAY	53	-0.13382	-0.0070863	0.099951	0.90969		PID_CD8_TCR_PATHWAY	53	0.134	0.0070953	0.099464	0.088971		PID_CD8_TCR_PATHWAY
PID_WNT_CANONICAL_PATHWAY	20	-0.010875	-0.00035404	0.16808	0.52579		PID_WNT_CANONICAL_PATHWAY	20	0.21857	0.0071158	0.16575	0.093651		PID_WNT_CANONICAL_PATHWAY	20	-0.55531	-0.018079	0.16514	0.99961		PID_WNT_CANONICAL_PATHWAY	20	0.14867	0.0048402	0.16528	0.1842		PID_WNT_CANONICAL_PATHWAY	20	0.15124	0.0049238	0.16449	0.17894		PID_WNT_CANONICAL_PATHWAY	20	0.031406	0.0010225	0.16676	0.42531		PID_WNT_CANONICAL_PATHWAY	20	-0.0024767	-8.0634e-05	0.16595	0.50595		PID_WNT_CANONICAL_PATHWAY
PID_TCPTP_PATHWAY	43	0.052361	0.0024981	0.13032	0.34392		PID_TCPTP_PATHWAY	43	0.10302	0.004915	0.12852	0.21139		PID_TCPTP_PATHWAY	43	-0.29003	-0.013837	0.12806	0.98823		PID_TCPTP_PATHWAY	43	-0.14846	-0.007083	0.12815	0.87667		PID_TCPTP_PATHWAY	43	0.042884	0.0020459	0.12754	0.36835		PID_TCPTP_PATHWAY	43	0.075778	0.0036153	0.12929	0.27891		PID_TCPTP_PATHWAY	43	0.02988	0.0014255	0.12866	0.40818		PID_TCPTP_PATHWAY
PID_ANGIOPOIETIN_RECEPTOR_PA...	50	-0.15209	-0.0078229	0.11103	0.91461		PID_ANGIOPOIETIN_RECEPTOR_PA...	50	-0.040713	-0.0020941	0.10951	0.64497		PID_ANGIOPOIETIN_RECEPTOR_PA...	50	0.03298	0.0016963	0.10913	0.38125		PID_ANGIOPOIETIN_RECEPTOR_PA...	50	-0.11233	-0.0057775	0.10919	0.84819		PID_ANGIOPOIETIN_RECEPTOR_PA...	50	-0.044897	-0.0023093	0.10867	0.66025		PID_ANGIOPOIETIN_RECEPTOR_PA...	50	0.0020827	0.00010713	0.11017	0.49246		PID_ANGIOPOIETIN_RECEPTOR_PA...	50	0.1552	0.0079829	0.10962	0.07843		PID_ANGIOPOIETIN_RECEPTOR_PA...
PID_FAS_PATHWAY	38	-0.030739	-0.0013788	0.13239	0.5918		PID_FAS_PATHWAY	38	0.06793	0.003047	0.13056	0.30144		PID_FAS_PATHWAY	38	-0.095787	-0.0042965	0.13012	0.76918		PID_FAS_PATHWAY	38	0.12508	0.0056106	0.13019	0.16833		PID_FAS_PATHWAY	38	1.4534e-05	6.5191e-07	0.12957	0.49996		PID_FAS_PATHWAY	38	-0.03719	-0.0016682	0.13135	0.61146		PID_FAS_PATHWAY	38	-0.063623	-0.0028538	0.13071	0.68677		PID_FAS_PATHWAY
PID_CIRCADIAN_PATHWAY	16	-0.43756	-0.012743	0.22544	0.97386		PID_CIRCADIAN_PATHWAY	16	-0.24697	-0.0071923	0.22235	0.86665		PID_CIRCADIAN_PATHWAY	16	0.0081309	0.00023679	0.22159	0.48537		PID_CIRCADIAN_PATHWAY	16	-0.096582	-0.0028127	0.22172	0.66844		PID_CIRCADIAN_PATHWAY	16	0.088373	0.0025736	0.22066	0.3444		PID_CIRCADIAN_PATHWAY	16	-0.31922	-0.0092965	0.22368	0.92322		PID_CIRCADIAN_PATHWAY	16	-0.06244	-0.0018184	0.22261	0.61045		PID_CIRCADIAN_PATHWAY
PID_TXA2PATHWAY	57	-0.008102	-0.00044487	0.11216	0.52879		PID_TXA2PATHWAY	57	-0.03075	-0.0016884	0.11061	0.60949		PID_TXA2PATHWAY	57	0.17981	0.0098728	0.11022	0.051423		PID_TXA2PATHWAY	57	-0.089648	-0.0049224	0.11029	0.79184		PID_TXA2PATHWAY	57	0.16263	0.0089298	0.10976	0.069218		PID_TXA2PATHWAY	57	-0.035316	-0.0019392	0.11128	0.62452		PID_TXA2PATHWAY	57	0.088533	0.0048612	0.11073	0.212		PID_TXA2PATHWAY
PID_SHP2_PATHWAY	58	0.024097	0.0013346	0.10505	0.40929		PID_SHP2_PATHWAY	58	0.11675	0.0064663	0.10359	0.12988		PID_SHP2_PATHWAY	58	-0.016819	-0.00093156	0.10324	0.5647		PID_SHP2_PATHWAY	58	-0.045485	-0.0025192	0.1033	0.67014		PID_SHP2_PATHWAY	58	-0.006476	-0.00035868	0.10281	0.52511		PID_SHP2_PATHWAY	58	0.1008	0.0055829	0.10422	0.16673		PID_SHP2_PATHWAY	58	0.11271	0.0062424	0.10371	0.13858		PID_SHP2_PATHWAY
PID_HDAC_CLASSI_PATHWAY	65	-0.060384	-0.0035399	0.096736	0.73375		PID_HDAC_CLASSI_PATHWAY	65	0.019813	0.0011615	0.095402	0.41774		PID_HDAC_CLASSI_PATHWAY	65	0.15716	0.009213	0.095068	0.049162		PID_HDAC_CLASSI_PATHWAY	65	0.15712	0.009211	0.095121	0.049293		PID_HDAC_CLASSI_PATHWAY	65	-0.13455	-0.0078874	0.09467	0.92236		PID_HDAC_CLASSI_PATHWAY	65	0.027451	0.0016092	0.095977	0.38744		PID_HDAC_CLASSI_PATHWAY	65	0.20719	0.012146	0.095497	0.015027		PID_HDAC_CLASSI_PATHWAY
PID_S1P_S1P1_PATHWAY	21	0.18094	0.006036	0.16788	0.14057		PID_S1P_S1P1_PATHWAY	21	0.08824	0.0029437	0.16556	0.29703		PID_S1P_S1P1_PATHWAY	21	-0.065536	-0.0021863	0.165	0.65438		PID_S1P_S1P1_PATHWAY	21	-0.097915	-0.0032664	0.16509	0.72344		PID_S1P_S1P1_PATHWAY	21	-0.074082	-0.0024714	0.1643	0.67396		PID_S1P_S1P1_PATHWAY	21	-0.078605	-0.0026223	0.16656	0.68151		PID_S1P_S1P1_PATHWAY	21	0.14771	0.0049276	0.16575	0.18643		PID_S1P_S1P1_PATHWAY
PID_TELOMERASE_PATHWAY	68	0.12858	0.0077092	0.10175	0.10319		PID_TELOMERASE_PATHWAY	68	0.13951	0.0083645	0.10035	0.08223		PID_TELOMERASE_PATHWAY	68	0.12552	0.0075255	0.10001	0.10473		PID_TELOMERASE_PATHWAY	68	0.031655	0.0018979	0.10007	0.37588		PID_TELOMERASE_PATHWAY	68	0.028028	0.0016804	0.09959	0.38919		PID_TELOMERASE_PATHWAY	68	-0.099172	-0.0059459	0.10096	0.83702		PID_TELOMERASE_PATHWAY	68	0.0074998	0.00044965	0.10047	0.47025		PID_TELOMERASE_PATHWAY
PID_HNF3B_PATHWAY	45	-0.13712	-0.0066916	0.12316	0.8672		PID_HNF3B_PATHWAY	45	0.038399	0.001874	0.12147	0.37595		PID_HNF3B_PATHWAY	45	0.17482	0.0085315	0.12104	0.074343		PID_HNF3B_PATHWAY	45	-0.065751	-0.0032088	0.12112	0.70639		PID_HNF3B_PATHWAY	45	-0.15373	-0.0075026	0.12054	0.89891		PID_HNF3B_PATHWAY	45	0.15033	0.0073365	0.12219	0.10931		PID_HNF3B_PATHWAY	45	0.19644	0.0095865	0.12159	0.053111		PID_HNF3B_PATHWAY
PID_NETRIN_PATHWAY	32	0.021158	0.00087102	0.14068	0.44023		PID_NETRIN_PATHWAY	32	0.23549	0.0096945	0.13873	0.044811		PID_NETRIN_PATHWAY	32	0.073772	0.0030371	0.13826	0.29682		PID_NETRIN_PATHWAY	32	-0.13968	-0.0057505	0.13834	0.84369		PID_NETRIN_PATHWAY	32	0.034805	0.0014329	0.13768	0.40021		PID_NETRIN_PATHWAY	32	0.01565	0.00064427	0.13957	0.45536		PID_NETRIN_PATHWAY	32	-0.13276	-0.0054654	0.13889	0.83042		PID_NETRIN_PATHWAY
PID_IL1_PATHWAY	34	-0.014326	-0.00060791	0.13389	0.54261		PID_IL1_PATHWAY	34	0.027899	0.0011839	0.13204	0.41633		PID_IL1_PATHWAY	34	-0.17926	-0.0076066	0.13158	0.91345		PID_IL1_PATHWAY	34	-0.062353	-0.0026458	0.13166	0.6821		PID_IL1_PATHWAY	34	-0.038397	-0.0016293	0.13103	0.61525		PID_IL1_PATHWAY	34	-0.13748	-0.0058337	0.13283	0.84966		PID_IL1_PATHWAY	34	-0.024803	-0.0010525	0.13219	0.57442		PID_IL1_PATHWAY
PID_NFAT_3PATHWAY	54	0.052857	0.0028251	0.11185	0.31826		PID_NFAT_3PATHWAY	54	-0.0097649	-0.00052191	0.1103	0.53527		PID_NFAT_3PATHWAY	54	0.011581	0.00061899	0.10992	0.45805		PID_NFAT_3PATHWAY	54	-0.060974	-0.0032589	0.10998	0.71034		PID_NFAT_3PATHWAY	54	-0.088513	-0.0047308	0.10946	0.79063		PID_NFAT_3PATHWAY	54	-0.04114	-0.0021989	0.11097	0.64458		PID_NFAT_3PATHWAY	54	0.065582	0.0035052	0.11043	0.27629		PID_NFAT_3PATHWAY
PID_REG_GR_PATHWAY	81	-0.079673	-0.0052116	0.090176	0.81152		PID_REG_GR_PATHWAY	81	-0.062268	-0.0040732	0.088932	0.75809		PID_REG_GR_PATHWAY	81	0.046777	0.0030598	0.088628	0.29882		PID_REG_GR_PATHWAY	81	-0.062607	-0.0040953	0.088677	0.7599		PID_REG_GR_PATHWAY	81	0.20876	0.013656	0.088242	0.0090005		PID_REG_GR_PATHWAY	81	-0.061352	-0.0040132	0.089468	0.75356		PID_REG_GR_PATHWAY	81	0.19592	0.012816	0.089022	0.013881		PID_REG_GR_PATHWAY
PID_CONE_PATHWAY	22	-0.0297	-0.0010141	0.16586	0.57106		PID_CONE_PATHWAY	22	-0.16093	-0.0054947	0.16357	0.8374		PID_CONE_PATHWAY	22	-0.28328	-0.0096721	0.163	0.95888		PID_CONE_PATHWAY	22	-0.18473	-0.0063075	0.1631	0.87131		PID_CONE_PATHWAY	22	0.35751	0.012207	0.1623	0.013812		PID_CONE_PATHWAY	22	0.041109	0.0014036	0.16456	0.40137		PID_CONE_PATHWAY	22	-0.14042	-0.0047944	0.16375	0.80441		PID_CONE_PATHWAY
PID_INTEGRIN_A9B1_PATHWAY	24	-0.016863	-0.00060133	0.18466	0.53638		PID_INTEGRIN_A9B1_PATHWAY	24	-0.28385	-0.010122	0.1821	0.94047		PID_INTEGRIN_A9B1_PATHWAY	24	0.06043	0.0021549	0.18149	0.36958		PID_INTEGRIN_A9B1_PATHWAY	24	0.0074415	0.00026537	0.18159	0.48366		PID_INTEGRIN_A9B1_PATHWAY	24	-0.23527	-0.0083896	0.18071	0.90351		PID_INTEGRIN_A9B1_PATHWAY	24	-0.12606	-0.0044954	0.1832	0.7543		PID_INTEGRIN_A9B1_PATHWAY	24	0.023766	0.00084752	0.18232	0.44814		PID_INTEGRIN_A9B1_PATHWAY
PID_ERB_GENOMIC_PATHWAY	15	-0.43928	-0.012387	0.22215	0.976		PID_ERB_GENOMIC_PATHWAY	15	-0.15029	-0.004238	0.2191	0.75362		PID_ERB_GENOMIC_PATHWAY	15	0.23281	0.0065648	0.21835	0.14317		PID_ERB_GENOMIC_PATHWAY	15	0.072907	0.0020559	0.21847	0.3693		PID_ERB_GENOMIC_PATHWAY	15	-0.029537	-0.0008329	0.21743	0.55403		PID_ERB_GENOMIC_PATHWAY	15	-0.045396	-0.0012801	0.22042	0.58158		PID_ERB_GENOMIC_PATHWAY	15	0.13132	0.0037029	0.21935	0.2747		PID_ERB_GENOMIC_PATHWAY
PID_ARF6_DOWNSTREAM_PATHWAY	15	0.1577	0.0044469	0.22864	0.24518		PID_ARF6_DOWNSTREAM_PATHWAY	15	-0.27216	-0.0076745	0.22547	0.88628		PID_ARF6_DOWNSTREAM_PATHWAY	15	0.34557	0.0097446	0.2247	0.06204		PID_ARF6_DOWNSTREAM_PATHWAY	15	-0.27301	-0.0076984	0.22483	0.88767		PID_ARF6_DOWNSTREAM_PATHWAY	15	-0.45087	-0.012714	0.22374	0.97805		PID_ARF6_DOWNSTREAM_PATHWAY	15	-0.090039	-0.002539	0.22684	0.65429		PID_ARF6_DOWNSTREAM_PATHWAY	15	-0.12688	-0.0035778	0.22574	0.71296		PID_ARF6_DOWNSTREAM_PATHWAY
PID_MTOR_4PATHWAY	69	-0.045164	-0.0027276	0.090533	0.69106		PID_MTOR_4PATHWAY	69	0.056537	0.0034144	0.089283	0.2633		PID_MTOR_4PATHWAY	69	0.12131	0.0073265	0.088974	0.086373		PID_MTOR_4PATHWAY	69	-0.022606	-0.0013652	0.089028	0.60022		PID_MTOR_4PATHWAY	69	-0.1813	-0.010949	0.088593	0.97964		PID_MTOR_4PATHWAY	69	-0.21805	-0.013169	0.089807	0.9924		PID_MTOR_4PATHWAY	69	0.036121	0.0021815	0.089385	0.34307		PID_MTOR_4PATHWAY
PID_IL2_1PATHWAY	54	0.081124	0.0043359	0.106	0.22205		PID_IL2_1PATHWAY	54	0.01047	0.00055962	0.10454	0.46011		PID_IL2_1PATHWAY	54	-0.089867	-0.0048032	0.10418	0.80582		PID_IL2_1PATHWAY	54	-0.12202	-0.0065216	0.10424	0.87911		PID_IL2_1PATHWAY	54	0.12098	0.006466	0.10374	0.12178		PID_IL2_1PATHWAY	54	0.062625	0.0033472	0.10517	0.27577		PID_IL2_1PATHWAY	54	0.076738	0.0041015	0.10466	0.23171		PID_IL2_1PATHWAY
PID_CXCR4_PATHWAY	101	-0.0089953	-0.0006567	0.079936	0.5448		PID_CXCR4_PATHWAY	101	-0.034396	-0.002511	0.078832	0.66869		PID_CXCR4_PATHWAY	101	0.095714	0.0069876	0.07856	0.11155		PID_CXCR4_PATHWAY	101	0.0043332	0.00031635	0.078607	0.47802		PID_CXCR4_PATHWAY	101	0.004886	0.0003567	0.078232	0.4751		PID_CXCR4_PATHWAY	101	-0.13344	-0.0097414	0.079302	0.95377		PID_CXCR4_PATHWAY	101	0.042049	0.0030698	0.078921	0.29709		PID_CXCR4_PATHWAY
PID_IGF1_PATHWAY	30	0.0014446	5.7587e-05	0.1463	0.49606		PID_IGF1_PATHWAY	30	-0.05221	-0.0020812	0.14428	0.64127		PID_IGF1_PATHWAY	30	-0.039782	-0.0015858	0.14379	0.60898		PID_IGF1_PATHWAY	30	-0.12144	-0.0048408	0.14387	0.80068		PID_IGF1_PATHWAY	30	-0.007385	-0.00029439	0.14318	0.52057		PID_IGF1_PATHWAY	30	-0.15271	-0.0060874	0.14515	0.85361		PID_IGF1_PATHWAY	30	0.043986	0.0017534	0.14445	0.38037		PID_IGF1_PATHWAY
PID_ERBB1_RECEPTOR_PROXIMAL_...	35	0.12976	0.0055865	0.12253	0.14481		PID_ERBB1_RECEPTOR_PROXIMAL_...	35	-0.12784	-0.0055037	0.12084	0.85494		PID_ERBB1_RECEPTOR_PROXIMAL_...	35	-0.21079	-0.0090747	0.12042	0.95997		PID_ERBB1_RECEPTOR_PROXIMAL_...	35	-0.079327	-0.0034151	0.1205	0.74483		PID_ERBB1_RECEPTOR_PROXIMAL_...	35	0.10453	0.0045002	0.11992	0.1917		PID_ERBB1_RECEPTOR_PROXIMAL_...	35	0.088858	0.0038255	0.12157	0.23242		PID_ERBB1_RECEPTOR_PROXIMAL_...	35	0.17589	0.0075723	0.12098	0.072992		PID_ERBB1_RECEPTOR_PROXIMAL_...
PID_TNF_PATHWAY	46	0.091671	0.0045231	0.10254	0.18566		PID_TNF_PATHWAY	46	0.10492	0.0051769	0.10112	0.14974		PID_TNF_PATHWAY	46	0.056071	0.0027666	0.10078	0.28898		PID_TNF_PATHWAY	46	0.10955	0.0054051	0.10083	0.13865		PID_TNF_PATHWAY	46	-0.079119	-0.0039038	0.10035	0.78477		PID_TNF_PATHWAY	46	0.025239	0.0012453	0.10173	0.40203		PID_TNF_PATHWAY	46	0.018702	0.00092278	0.10124	0.42672		PID_TNF_PATHWAY
PID_PLK1_PATHWAY	46	-0.083352	-0.0041126	0.10852	0.77877		PID_PLK1_PATHWAY	46	-0.19619	-0.0096802	0.10701	0.96661		PID_PLK1_PATHWAY	46	-0.10992	-0.0054238	0.10666	0.84864		PID_PLK1_PATHWAY	46	0.048656	0.0024007	0.10672	0.32422		PID_PLK1_PATHWAY	46	-0.12467	-0.0061512	0.10621	0.87976		PID_PLK1_PATHWAY	46	-0.079209	-0.0039082	0.10767	0.76903		PID_PLK1_PATHWAY	46	0.029833	0.001472	0.10715	0.39034		PID_PLK1_PATHWAY
PID_TCR_RAS_PATHWAY	14	-0.092206	-0.002512	0.18734	0.6887		PID_TCR_RAS_PATHWAY	14	-0.13274	-0.0036164	0.18475	0.76377		PID_TCR_RAS_PATHWAY	14	-0.22808	-0.0062135	0.18411	0.89228		PID_TCR_RAS_PATHWAY	14	-0.0063564	-0.00017317	0.18422	0.51376		PID_TCR_RAS_PATHWAY	14	-0.27618	-0.007524	0.18333	0.93401		PID_TCR_RAS_PATHWAY	14	-0.12975	-0.0035349	0.18587	0.75744		PID_TCR_RAS_PATHWAY	14	-0.058473	-0.001593	0.18496	0.62405		PID_TCR_RAS_PATHWAY
PID_IL5_PATHWAY	14	-0.040588	-0.0011057	0.21789	0.57389		PID_IL5_PATHWAY	14	-0.028543	-0.0007776	0.21488	0.55284		PID_IL5_PATHWAY	14	-0.15575	-0.0042432	0.21414	0.76648		PID_IL5_PATHWAY	14	-0.35861	-0.0097696	0.21425	0.95291		PID_IL5_PATHWAY	14	0.25652	0.0069884	0.21323	0.1145		PID_IL5_PATHWAY	14	-0.017857	-0.00048648	0.21618	0.53292		PID_IL5_PATHWAY	14	-0.30469	-0.0083007	0.21511	0.92167		PID_IL5_PATHWAY
PID_FOXO_PATHWAY	49	-0.10431	-0.0053114	0.11108	0.82615		PID_FOXO_PATHWAY	49	-0.038012	-0.0019356	0.10954	0.6357		PID_FOXO_PATHWAY	49	-0.078096	-0.0039766	0.10917	0.76281		PID_FOXO_PATHWAY	49	-0.0044942	-0.00022885	0.10923	0.51641		PID_FOXO_PATHWAY	49	-0.14421	-0.0073432	0.1087	0.90768		PID_FOXO_PATHWAY	49	0.0063121	0.00032141	0.1102	0.47716		PID_FOXO_PATHWAY	49	0.19681	0.010021	0.10966	0.036357		PID_FOXO_PATHWAY
PID_VEGF_VEGFR_PATHWAY	10	0.17221	0.0039655	0.29041	0.2766		PID_VEGF_VEGFR_PATHWAY	10	0.11979	0.0027584	0.2864	0.33788		PID_VEGF_VEGFR_PATHWAY	10	-0.12715	-0.0029279	0.28542	0.67201		PID_VEGF_VEGFR_PATHWAY	10	0.53823	0.012394	0.28555	0.029732		PID_VEGF_VEGFR_PATHWAY	10	-0.34841	-0.008023	0.28421	0.88988		PID_VEGF_VEGFR_PATHWAY	10	0.048406	0.0011147	0.28813	0.43329		PID_VEGF_VEGFR_PATHWAY	10	0.03914	0.00090128	0.28672	0.44571		PID_VEGF_VEGFR_PATHWAY
PID_THROMBIN_PAR4_PATHWAY	15	0.13088	0.0036907	0.21593	0.27222		PID_THROMBIN_PAR4_PATHWAY	15	-0.085684	-0.0024162	0.21295	0.65629		PID_THROMBIN_PAR4_PATHWAY	15	0.31901	0.0089956	0.21221	0.066395		PID_THROMBIN_PAR4_PATHWAY	15	-0.10555	-0.0029764	0.21234	0.69043		PID_THROMBIN_PAR4_PATHWAY	15	-0.5384	-0.015182	0.21129	0.99458		PID_THROMBIN_PAR4_PATHWAY	15	0.094852	0.0026747	0.21424	0.32898		PID_THROMBIN_PAR4_PATHWAY	15	-0.14207	-0.0040063	0.21319	0.74742		PID_THROMBIN_PAR4_PATHWAY
PID_MYC_PATHWAY	25	0.13237	0.0048174	0.15278	0.19314		PID_MYC_PATHWAY	25	-0.065322	-0.0023774	0.15067	0.66769		PID_MYC_PATHWAY	25	-0.026149	-0.00095167	0.15016	0.56912		PID_MYC_PATHWAY	25	-0.19481	-0.0070901	0.15023	0.90263		PID_MYC_PATHWAY	25	-0.073087	-0.00266	0.14952	0.68751		PID_MYC_PATHWAY	25	-0.026365	-0.00095953	0.15158	0.56904		PID_MYC_PATHWAY	25	-0.088184	-0.0032094	0.15084	0.72059		PID_MYC_PATHWAY
PID_RANBP2_PATHWAY	11	0.12111	0.002925	0.23041	0.29957		PID_RANBP2_PATHWAY	11	-0.011903	-0.00028747	0.22723	0.52089		PID_RANBP2_PATHWAY	11	0.58281	0.014075	0.22641	0.0050294		PID_RANBP2_PATHWAY	11	-0.15024	-0.0036283	0.22658	0.74635		PID_RANBP2_PATHWAY	11	-0.10603	-0.0025606	0.2255	0.68088		PID_RANBP2_PATHWAY	11	-0.21733	-0.0052486	0.2286	0.82911		PID_RANBP2_PATHWAY	11	-0.50264	-0.012139	0.22746	0.98643		PID_RANBP2_PATHWAY
PID_PI3KCI_PATHWAY	48	0.12099	0.006098	0.11392	0.1441		PID_PI3KCI_PATHWAY	48	0.026438	0.0013324	0.11235	0.40698		PID_PI3KCI_PATHWAY	48	0.037675	0.0018988	0.11197	0.36825		PID_PI3KCI_PATHWAY	48	-0.13195	-0.00665	0.11202	0.88056		PID_PI3KCI_PATHWAY	48	-0.082649	-0.0041654	0.11149	0.77074		PID_PI3KCI_PATHWAY	48	0.033018	0.0016641	0.11303	0.3851		PID_PI3KCI_PATHWAY	48	0.040414	0.0020368	0.11248	0.35969		PID_PI3KCI_PATHWAY
PID_AJDISS_2PATHWAY	48	0.11604	0.0058484	0.13364	0.19262		PID_AJDISS_2PATHWAY	48	-0.042157	-0.0021247	0.1318	0.62546		PID_AJDISS_2PATHWAY	48	-0.083522	-0.0042094	0.13135	0.73757		PID_AJDISS_2PATHWAY	48	0.0054702	0.00027569	0.13142	0.4834		PID_AJDISS_2PATHWAY	48	-0.22663	-0.011422	0.13079	0.95843		PID_AJDISS_2PATHWAY	48	-0.18536	-0.0093422	0.13259	0.91894		PID_AJDISS_2PATHWAY	48	0.084244	0.0042458	0.13195	0.26159		PID_AJDISS_2PATHWAY
PID_IL2_PI3K_PATHWAY	34	0.10503	0.0044566	0.12868	0.2072		PID_IL2_PI3K_PATHWAY	34	0.17559	0.0074506	0.1269	0.083239		PID_IL2_PI3K_PATHWAY	34	0.034068	0.0014456	0.12647	0.39382		PID_IL2_PI3K_PATHWAY	34	-0.26235	-0.011132	0.12653	0.98093		PID_IL2_PI3K_PATHWAY	34	0.044203	0.0018757	0.12594	0.3628		PID_IL2_PI3K_PATHWAY	34	0.085133	0.0036125	0.12767	0.25244		PID_IL2_PI3K_PATHWAY	34	-0.10743	-0.0045584	0.12705	0.8011		PID_IL2_PI3K_PATHWAY
PID_CERAMIDE_PATHWAY	48	0.17229	0.0086833	0.1021	0.045762		PID_CERAMIDE_PATHWAY	48	-0.052079	-0.0026247	0.1007	0.69749		PID_CERAMIDE_PATHWAY	48	0.18038	0.0090912	0.10034	0.036122		PID_CERAMIDE_PATHWAY	48	0.013244	0.00066749	0.10041	0.44753		PID_CERAMIDE_PATHWAY	48	-0.012008	-0.00060518	0.09993	0.54782		PID_CERAMIDE_PATHWAY	48	-0.13436	-0.0067718	0.1013	0.90764		PID_CERAMIDE_PATHWAY	48	0.24787	0.012492	0.10079	0.0069682		PID_CERAMIDE_PATHWAY
PID_P53_DOWNSTREAM_PATHWAY	136	0.12732	0.010776	0.068718	0.031963		PID_P53_DOWNSTREAM_PATHWAY	136	0.048334	0.0040908	0.067775	0.23788		PID_P53_DOWNSTREAM_PATHWAY	136	-0.03542	-0.0029978	0.067544	0.7		PID_P53_DOWNSTREAM_PATHWAY	136	0.0019696	0.0001667	0.067582	0.48838		PID_P53_DOWNSTREAM_PATHWAY	136	0.010344	0.00087543	0.06726	0.43889		PID_P53_DOWNSTREAM_PATHWAY	136	-0.039427	-0.003337	0.068184	0.71845		PID_P53_DOWNSTREAM_PATHWAY	136	-0.15809	-0.01338	0.067842	0.9901		PID_P53_DOWNSTREAM_PATHWAY
PID_AR_TF_PATHWAY	52	0.10694	0.0056092	0.11162	0.16903		PID_AR_TF_PATHWAY	52	-0.1082	-0.0056752	0.11008	0.83716		PID_AR_TF_PATHWAY	52	0.062957	0.0033022	0.10971	0.28303		PID_AR_TF_PATHWAY	52	-0.036154	-0.0018963	0.10977	0.62906		PID_AR_TF_PATHWAY	52	0.05723	0.0030018	0.10925	0.30019		PID_AR_TF_PATHWAY	52	-0.084196	-0.0044162	0.11075	0.77644		PID_AR_TF_PATHWAY	52	0.1925	0.010097	0.1102	0.040346		PID_AR_TF_PATHWAY
PID_P75_NTR_PATHWAY	68	-0.058697	-0.0035192	0.090746	0.74113		PID_P75_NTR_PATHWAY	68	-0.13051	-0.0078244	0.089489	0.92762		PID_P75_NTR_PATHWAY	68	-0.173	-0.010372	0.089178	0.9738		PID_P75_NTR_PATHWAY	68	0.034044	0.0020411	0.089237	0.35142		PID_P75_NTR_PATHWAY	68	-0.07446	-0.0044643	0.088811	0.79909		PID_P75_NTR_PATHWAY	68	-0.012786	-0.00076659	0.090034	0.55647		PID_P75_NTR_PATHWAY	68	-0.042727	-0.0025617	0.089595	0.68328		PID_P75_NTR_PATHWAY
PID_S1P_META_PATHWAY	21	-0.044627	-0.0014887	0.18135	0.59719		PID_S1P_META_PATHWAY	21	0.058251	0.0019432	0.17884	0.37232		PID_S1P_META_PATHWAY	21	0.020188	0.00067348	0.17823	0.45491		PID_S1P_META_PATHWAY	21	-0.11104	-0.0037042	0.17833	0.73324		PID_S1P_META_PATHWAY	21	-0.16324	-0.0054455	0.17748	0.82115		PID_S1P_META_PATHWAY	21	-0.26297	-0.0087727	0.17991	0.92808		PID_S1P_META_PATHWAY	21	0.12071	0.0040267	0.17904	0.25011		PID_S1P_META_PATHWAY
PID_ECADHERIN_NASCENT_AJ_PAT...	39	-0.091221	-0.0041451	0.12832	0.76143		PID_ECADHERIN_NASCENT_AJ_PAT...	39	-0.011598	-0.000527	0.12655	0.53651		PID_ECADHERIN_NASCENT_AJ_PAT...	39	-0.1195	-0.0054299	0.12611	0.82832		PID_ECADHERIN_NASCENT_AJ_PAT...	39	0.30591	0.013901	0.12616	0.0076646		PID_ECADHERIN_NASCENT_AJ_PAT...	39	0.023366	0.0010618	0.12558	0.4262		PID_ECADHERIN_NASCENT_AJ_PAT...	39	-0.15101	-0.0068619	0.1273	0.88223		PID_ECADHERIN_NASCENT_AJ_PAT...	39	0.02471	0.0011228	0.12669	0.42268		PID_ECADHERIN_NASCENT_AJ_PAT...
PID_INTEGRIN4_PATHWAY	11	0.093352	0.0022545	0.27928	0.36909		PID_INTEGRIN4_PATHWAY	11	0.21834	0.0052729	0.27542	0.21397		PID_INTEGRIN4_PATHWAY	11	0.033834	0.0008171	0.27448	0.45095		PID_INTEGRIN4_PATHWAY	11	0.078643	0.0018993	0.27463	0.3873		PID_INTEGRIN4_PATHWAY	11	0.30819	0.007443	0.27331	0.12975		PID_INTEGRIN4_PATHWAY	11	0.24988	0.0060348	0.27708	0.18357		PID_INTEGRIN4_PATHWAY	11	-0.13667	-0.0033006	0.27573	0.68993		PID_INTEGRIN4_PATHWAY
PID_AMB2_NEUTROPHILS_PATHWAY	41	0.14184	0.0066083	0.12585	0.12985		PID_AMB2_NEUTROPHILS_PATHWAY	41	-0.11042	-0.0051442	0.12411	0.81317		PID_AMB2_NEUTROPHILS_PATHWAY	41	0.14761	0.0068771	0.12368	0.11635		PID_AMB2_NEUTROPHILS_PATHWAY	41	-0.06649	-0.0030976	0.12376	0.70445		PID_AMB2_NEUTROPHILS_PATHWAY	41	0.14576	0.0067905	0.12316	0.11833		PID_AMB2_NEUTROPHILS_PATHWAY	41	-0.043386	-0.0020213	0.12486	0.63588		PID_AMB2_NEUTROPHILS_PATHWAY	41	0.053593	0.0024968	0.12425	0.33312		PID_AMB2_NEUTROPHILS_PATHWAY
PID_AVB3_INTEGRIN_PATHWAY	75	0.019841	0.0012491	0.09625	0.41834		PID_AVB3_INTEGRIN_PATHWAY	75	-0.050601	-0.0031855	0.09492	0.70301		PID_AVB3_INTEGRIN_PATHWAY	75	-0.059237	-0.0037292	0.094595	0.73441		PID_AVB3_INTEGRIN_PATHWAY	75	0.060815	0.0038285	0.094648	0.26027		PID_AVB3_INTEGRIN_PATHWAY	75	-0.11404	-0.0071791	0.094194	0.88698		PID_AVB3_INTEGRIN_PATHWAY	75	0.017174	0.0010811	0.095493	0.42864		PID_AVB3_INTEGRIN_PATHWAY	75	0.0051643	0.00032511	0.095029	0.47833		PID_AVB3_INTEGRIN_PATHWAY
PID_IFNG_PATHWAY	40	0.12067	0.0055531	0.13053	0.17762		PID_IFNG_PATHWAY	40	0.057736	0.0026569	0.12873	0.32689		PID_IFNG_PATHWAY	40	0.067611	0.0031113	0.12829	0.29909		PID_IFNG_PATHWAY	40	-0.25659	-0.011808	0.12834	0.9772		PID_IFNG_PATHWAY	40	0.29327	0.013496	0.12773	0.010843		PID_IFNG_PATHWAY	40	0.10739	0.004942	0.1295	0.20348		PID_IFNG_PATHWAY	40	0.013069	0.00060141	0.12887	0.45961		PID_IFNG_PATHWAY
PID_RXR_VDR_PATHWAY	26	-0.093299	-0.0034627	0.15838	0.72209		PID_RXR_VDR_PATHWAY	26	0.1424	0.0052853	0.15619	0.18097		PID_RXR_VDR_PATHWAY	26	-0.12583	-0.00467	0.15566	0.79055		PID_RXR_VDR_PATHWAY	26	-0.026817	-0.00099528	0.15575	0.56835		PID_RXR_VDR_PATHWAY	26	0.059756	0.0022178	0.15501	0.34994		PID_RXR_VDR_PATHWAY	26	-0.024337	-0.00090325	0.15714	0.56154		PID_RXR_VDR_PATHWAY	26	-0.063784	-0.0023673	0.15637	0.65832		PID_RXR_VDR_PATHWAY
PID_LIS1_PATHWAY	28	0.0037895	0.00014595	0.14705	0.48972		PID_LIS1_PATHWAY	28	-0.20097	-0.00774	0.14501	0.9171		PID_LIS1_PATHWAY	28	-0.12286	-0.0047316	0.14452	0.80236		PID_LIS1_PATHWAY	28	-0.17496	-0.0067384	0.14459	0.88686		PID_LIS1_PATHWAY	28	-0.18095	-0.006969	0.14391	0.89569		PID_LIS1_PATHWAY	28	-0.14979	-0.0057688	0.14589	0.84772		PID_LIS1_PATHWAY	28	-0.12639	-0.0048676	0.14518	0.808		PID_LIS1_PATHWAY
PID_ERBB1_DOWNSTREAM_PATHWAY	105	-0.0045009	-0.00033499	0.07499	0.52393		PID_ERBB1_DOWNSTREAM_PATHWAY	105	-0.10454	-0.0077808	0.073951	0.92126		PID_ERBB1_DOWNSTREAM_PATHWAY	105	0.020157	0.0015002	0.073702	0.39224		PID_ERBB1_DOWNSTREAM_PATHWAY	105	-0.0059146	-0.00044021	0.073743	0.53196		PID_ERBB1_DOWNSTREAM_PATHWAY	105	0.015374	0.0011442	0.073392	0.41704		PID_ERBB1_DOWNSTREAM_PATHWAY	105	-0.16558	-0.012324	0.07439	0.98698		PID_ERBB1_DOWNSTREAM_PATHWAY	105	0.14502	0.010793	0.074031	0.025071		PID_ERBB1_DOWNSTREAM_PATHWAY
PID_SYNDECAN_4_PATHWAY	32	0.034224	0.001409	0.14585	0.40724		PID_SYNDECAN_4_PATHWAY	32	-0.12379	-0.0050964	0.14383	0.80529		PID_SYNDECAN_4_PATHWAY	32	0.054418	0.0022403	0.14334	0.35211		PID_SYNDECAN_4_PATHWAY	32	-0.09171	-0.0037755	0.14342	0.73873		PID_SYNDECAN_4_PATHWAY	32	-0.13443	-0.0055342	0.14274	0.82684		PID_SYNDECAN_4_PATHWAY	32	0.11291	0.0046483	0.1447	0.21761		PID_SYNDECAN_4_PATHWAY	32	0.015812	0.00065095	0.144	0.45628		PID_SYNDECAN_4_PATHWAY
PID_ATF2_PATHWAY	58	-0.19516	-0.010809	0.10747	0.9653		PID_ATF2_PATHWAY	58	-0.036927	-0.0020453	0.106	0.63622		PID_ATF2_PATHWAY	58	0.17684	0.0097943	0.10563	0.047058		PID_ATF2_PATHWAY	58	-0.14281	-0.0079096	0.10569	0.91168		PID_ATF2_PATHWAY	58	0.20783	0.011511	0.10518	0.024085		PID_ATF2_PATHWAY	58	-0.030485	-0.0016885	0.10664	0.61251		PID_ATF2_PATHWAY	58	-0.00044454	-2.4621e-05	0.10612	0.50167		PID_ATF2_PATHWAY
PID_AP1_PATHWAY	70	0.049568	0.0030151	0.10537	0.31904		PID_AP1_PATHWAY	70	-0.07066	-0.0042981	0.10392	0.75173		PID_AP1_PATHWAY	70	-0.040077	-0.0024377	0.10356	0.65061		PID_AP1_PATHWAY	70	-0.041271	-0.0025104	0.10362	0.65479		PID_AP1_PATHWAY	70	-0.07933	-0.0048254	0.10313	0.77912		PID_AP1_PATHWAY	70	0.0072815	0.00044291	0.10455	0.47224		PID_AP1_PATHWAY	70	0.070592	0.0042939	0.10403	0.24872		PID_AP1_PATHWAY
PID_INTEGRIN2_PATHWAY	28	-0.24589	-0.0094699	0.16783	0.92854		PID_INTEGRIN2_PATHWAY	28	-0.10824	-0.0041686	0.16552	0.74341		PID_INTEGRIN2_PATHWAY	28	-0.058596	-0.0022567	0.16496	0.63879		PID_INTEGRIN2_PATHWAY	28	0.071891	0.0027688	0.16505	0.33157		PID_INTEGRIN2_PATHWAY	28	0.2124	0.0081803	0.16425	0.097991		PID_INTEGRIN2_PATHWAY	28	0.04362	0.0016799	0.16652	0.39668		PID_INTEGRIN2_PATHWAY	28	-0.12147	-0.0046782	0.16571	0.76823		PID_INTEGRIN2_PATHWAY
PID_UPA_UPAR_PATHWAY	42	-0.049913	-0.0023535	0.1394	0.63985		PID_UPA_UPAR_PATHWAY	42	0.079781	0.0037618	0.13747	0.28084		PID_UPA_UPAR_PATHWAY	42	0.069031	0.0032549	0.137	0.30718		PID_UPA_UPAR_PATHWAY	42	-0.076465	-0.0036054	0.13708	0.71152		PID_UPA_UPAR_PATHWAY	42	0.011921	0.00056207	0.13642	0.46519		PID_UPA_UPAR_PATHWAY	42	-0.11048	-0.0052093	0.1383	0.78781		PID_UPA_UPAR_PATHWAY	42	0.14302	0.0067435	0.13762	0.14936		PID_UPA_UPAR_PATHWAY
PID_ERBB2_ERBB3_PATHWAY	44	-0.052898	-0.0025528	0.11081	0.68345		PID_ERBB2_ERBB3_PATHWAY	44	-0.083018	-0.0040063	0.10928	0.77627		PID_ERBB2_ERBB3_PATHWAY	44	-0.097634	-0.0047117	0.1089	0.815		PID_ERBB2_ERBB3_PATHWAY	44	-0.026007	-0.0012551	0.10897	0.59432		PID_ERBB2_ERBB3_PATHWAY	44	-0.018544	-0.00089492	0.10845	0.56789		PID_ERBB2_ERBB3_PATHWAY	44	0.1189	0.005738	0.10994	0.13973		PID_ERBB2_ERBB3_PATHWAY	44	0.060476	0.0029185	0.1094	0.29021		PID_ERBB2_ERBB3_PATHWAY
PID_FOXM1_PATHWAY	40	0.049041	0.0022567	0.12389	0.34612		PID_FOXM1_PATHWAY	40	-0.081241	-0.0037385	0.12218	0.74694		PID_FOXM1_PATHWAY	40	0.042115	0.001938	0.12177	0.36472		PID_FOXM1_PATHWAY	40	-0.20951	-0.0096411	0.12182	0.95725		PID_FOXM1_PATHWAY	40	0.054158	0.0024922	0.12125	0.32756		PID_FOXM1_PATHWAY	40	-0.066	-0.0030372	0.12292	0.70434		PID_FOXM1_PATHWAY	40	-0.2027	-0.0093277	0.12231	0.95125		PID_FOXM1_PATHWAY
PID_EPHA_FWDPATHWAY	34	0.25068	0.010637	0.14881	0.04605		PID_EPHA_FWDPATHWAY	34	0.0024991	0.00010604	0.14677	0.49321		PID_EPHA_FWDPATHWAY	34	0.185	0.00785	0.14626	0.10298		PID_EPHA_FWDPATHWAY	34	-0.1461	-0.0061996	0.14635	0.84094		PID_EPHA_FWDPATHWAY	34	0.13509	0.0057324	0.14565	0.17684		PID_EPHA_FWDPATHWAY	34	0.34364	0.014582	0.14763	0.009971		PID_EPHA_FWDPATHWAY	34	0.14898	0.0063216	0.14693	0.15532		PID_EPHA_FWDPATHWAY
PID_HIF1A_PATHWAY	19	-0.24872	-0.0078927	0.17902	0.91763		PID_HIF1A_PATHWAY	19	-0.2343	-0.0074349	0.17655	0.90775		PID_HIF1A_PATHWAY	19	0.11814	0.0037491	0.17595	0.25097		PID_HIF1A_PATHWAY	19	0.10055	0.0031908	0.17605	0.28395		PID_HIF1A_PATHWAY	19	-0.08923	-0.0028316	0.17521	0.69472		PID_HIF1A_PATHWAY	19	-0.048821	-0.0015493	0.17762	0.60829		PID_HIF1A_PATHWAY	19	-0.18345	-0.0058214	0.17675	0.85033		PID_HIF1A_PATHWAY
PID_BMP_PATHWAY	41	-0.20595	-0.0095949	0.13309	0.93911		PID_BMP_PATHWAY	41	0.23166	0.010793	0.13125	0.03879		PID_BMP_PATHWAY	41	0.0043753	0.00020384	0.13082	0.48666		PID_BMP_PATHWAY	41	-0.068824	-0.0032064	0.13089	0.70049		PID_BMP_PATHWAY	41	-0.23781	-0.011079	0.13025	0.96605		PID_BMP_PATHWAY	41	-0.00044051	-2.0523e-05	0.13206	0.50133		PID_BMP_PATHWAY	41	-0.15061	-0.0070168	0.13141	0.87412		PID_BMP_PATHWAY
PID_IL3_PATHWAY	25	0.15505	0.0056432	0.15338	0.15603		PID_IL3_PATHWAY	25	0.072075	0.0026232	0.15127	0.31687		PID_IL3_PATHWAY	25	0.011437	0.00041624	0.15075	0.46976		PID_IL3_PATHWAY	25	-0.062604	-0.0022785	0.15083	0.66095		PID_IL3_PATHWAY	25	0.2015	0.0073337	0.15011	0.08974		PID_IL3_PATHWAY	25	0.0075368	0.0002743	0.15218	0.48025		PID_IL3_PATHWAY	25	-0.15655	-0.0056977	0.15143	0.84938		PID_IL3_PATHWAY
PID_IL6_7_PATHWAY	46	-0.09248	-0.004563	0.12221	0.77539		PID_IL6_7_PATHWAY	46	-0.0098025	-0.00048366	0.12053	0.53241		PID_IL6_7_PATHWAY	46	0.034224	0.0016886	0.12011	0.38785		PID_IL6_7_PATHWAY	46	0.077037	0.003801	0.12018	0.26076		PID_IL6_7_PATHWAY	46	0.063813	0.0031486	0.11961	0.29684		PID_IL6_7_PATHWAY	46	0.0015598	7.696e-05	0.12125	0.49487		PID_IL6_7_PATHWAY	46	-0.047316	-0.0023346	0.12066	0.65252		PID_IL6_7_PATHWAY
PID_ECADHERIN_KERATINOCYTE_P...	21	0.13414	0.0044749	0.17033	0.21549		PID_ECADHERIN_KERATINOCYTE_P...	21	0.059014	0.0019687	0.16798	0.36268		PID_ECADHERIN_KERATINOCYTE_P...	21	0.049376	0.0016472	0.16741	0.38402		PID_ECADHERIN_KERATINOCYTE_P...	21	-0.041239	-0.0013757	0.1675	0.59724		PID_ECADHERIN_KERATINOCYTE_P...	21	0.18921	0.0063119	0.1667	0.12819		PID_ECADHERIN_KERATINOCYTE_P...	21	-0.097298	-0.0032458	0.169	0.7176		PID_ECADHERIN_KERATINOCYTE_P...	21	0.13446	0.0044855	0.16817	0.212		PID_ECADHERIN_KERATINOCYTE_P...
PID_ALK1_PATHWAY	26	-0.028649	-0.0010633	0.14335	0.5792		PID_ALK1_PATHWAY	26	0.18315	0.0067973	0.14136	0.097573		PID_ALK1_PATHWAY	26	0.055666	0.002066	0.14089	0.34638		PID_ALK1_PATHWAY	26	-0.28109	-0.010432	0.14095	0.97693		PID_ALK1_PATHWAY	26	0.14988	0.0055629	0.14029	0.14268		PID_ALK1_PATHWAY	26	-0.051057	-0.001895	0.14222	0.6402		PID_ALK1_PATHWAY	26	0.030992	0.0011503	0.14153	0.41334		PID_ALK1_PATHWAY
PID_PDGFRB_PATHWAY	129	0.025186	0.0020765	0.069154	0.35785		PID_PDGFRB_PATHWAY	129	-0.068186	-0.0056215	0.068198	0.8413		PID_PDGFRB_PATHWAY	129	0.037635	0.0031028	0.067966	0.28988		PID_PDGFRB_PATHWAY	129	-0.048611	-0.0040077	0.068003	0.76264		PID_PDGFRB_PATHWAY	129	0.085418	0.0070422	0.067677	0.10346		PID_PDGFRB_PATHWAY	129	-0.094506	-0.0077915	0.068607	0.91581		PID_PDGFRB_PATHWAY	129	0.02713	0.0022367	0.068277	0.34556		PID_PDGFRB_PATHWAY
PID_TRKR_PATHWAY	62	0.04937	0.0028268	0.094821	0.3013		PID_TRKR_PATHWAY	62	0.046114	0.0026404	0.093512	0.31096		PID_TRKR_PATHWAY	62	-0.059907	-0.0034302	0.093192	0.73983		PID_TRKR_PATHWAY	62	-0.054455	-0.003118	0.093244	0.72039		PID_TRKR_PATHWAY	62	0.030062	0.0017213	0.0928	0.37299		PID_TRKR_PATHWAY	62	0.081923	0.0046907	0.094075	0.19193		PID_TRKR_PATHWAY	62	-0.0014891	-8.5261e-05	0.093619	0.50635		PID_TRKR_PATHWAY
PID_TCR_JNK_PATHWAY	14	0.33695	0.0091795	0.20392	0.049244		PID_TCR_JNK_PATHWAY	14	-0.12008	-0.0032715	0.20112	0.72477		PID_TCR_JNK_PATHWAY	14	0.31546	0.0085942	0.20042	0.057754		PID_TCR_JNK_PATHWAY	14	0.19477	0.0053062	0.20054	0.16572		PID_TCR_JNK_PATHWAY	14	-0.23845	-0.0064961	0.19958	0.8839		PID_TCR_JNK_PATHWAY	14	0.043332	0.0011805	0.20234	0.41521		PID_TCR_JNK_PATHWAY	14	-0.12995	-0.0035402	0.20135	0.74066		PID_TCR_JNK_PATHWAY
PID_NEPHRIN_NEPH1_PATHWAY	31	0.093634	0.0037941	0.14004	0.25187		PID_NEPHRIN_NEPH1_PATHWAY	31	-0.061196	-0.0024797	0.13811	0.67115		PID_NEPHRIN_NEPH1_PATHWAY	31	-0.053156	-0.0021539	0.13763	0.65033		PID_NEPHRIN_NEPH1_PATHWAY	31	-0.064585	-0.002617	0.13771	0.68046		PID_NEPHRIN_NEPH1_PATHWAY	31	0.0081045	0.0003284	0.13706	0.47642		PID_NEPHRIN_NEPH1_PATHWAY	31	-0.084974	-0.0034432	0.13894	0.72959		PID_NEPHRIN_NEPH1_PATHWAY	31	0.26874	0.01089	0.13825	0.025962		PID_NEPHRIN_NEPH1_PATHWAY
PID_CMYB_PATHWAY	83	0.073506	0.004867	0.093545	0.216		PID_CMYB_PATHWAY	83	0.030621	0.0020275	0.092255	0.36998		PID_CMYB_PATHWAY	83	-0.12139	-0.0080374	0.091935	0.90664		PID_CMYB_PATHWAY	83	-0.016158	-0.0010698	0.091991	0.56971		PID_CMYB_PATHWAY	83	-0.050219	-0.0033251	0.091552	0.70833		PID_CMYB_PATHWAY	83	-0.17167	-0.011367	0.092802	0.96783		PID_CMYB_PATHWAY	83	0.099759	0.0066052	0.092357	0.14005		PID_CMYB_PATHWAY
PID_IL23_PATHWAY	36	-0.058322	-0.0025464	0.14685	0.65437		PID_IL23_PATHWAY	36	0.14788	0.0064564	0.14482	0.1536		PID_IL23_PATHWAY	36	0.18818	0.0082163	0.14432	0.096132		PID_IL23_PATHWAY	36	-0.20374	-0.0088954	0.1444	0.92086		PID_IL23_PATHWAY	36	-0.020996	-0.00091672	0.14372	0.55808		PID_IL23_PATHWAY	36	-0.070172	-0.0030638	0.14569	0.68497		PID_IL23_PATHWAY	36	0.18282	0.0079822	0.14498	0.10366		PID_IL23_PATHWAY
PID_HIV_NEF_PATHWAY	35	0.2771	0.01193	0.12231	0.011744		PID_HIV_NEF_PATHWAY	35	0.19472	0.008383	0.12063	0.053251		PID_HIV_NEF_PATHWAY	35	0.10322	0.0044437	0.12022	0.1953		PID_HIV_NEF_PATHWAY	35	0.058349	0.002512	0.12029	0.31382		PID_HIV_NEF_PATHWAY	35	0.11215	0.0048281	0.11972	0.17444		PID_HIV_NEF_PATHWAY	35	0.024079	0.0010366	0.12137	0.42137		PID_HIV_NEF_PATHWAY	35	0.15708	0.0067624	0.12077	0.096701		PID_HIV_NEF_PATHWAY
PID_SYNDECAN_1_PATHWAY	46	-0.043968	-0.0021694	0.1222	0.6405		PID_SYNDECAN_1_PATHWAY	46	0.097112	0.0047915	0.12051	0.21017		PID_SYNDECAN_1_PATHWAY	46	-0.088932	-0.004388	0.1201	0.7705		PID_SYNDECAN_1_PATHWAY	46	0.0088883	0.00043856	0.12017	0.47052		PID_SYNDECAN_1_PATHWAY	46	-0.063591	-0.0031376	0.11959	0.70254		PID_SYNDECAN_1_PATHWAY	46	0.15773	0.0077825	0.12123	0.096628		PID_SYNDECAN_1_PATHWAY	46	0.13207	0.0065166	0.12064	0.13683		PID_SYNDECAN_1_PATHWAY
PID_P38_MK2_PATHWAY	21	-0.17459	-0.0058243	0.17821	0.83637		PID_P38_MK2_PATHWAY	21	0.060938	0.0020329	0.17575	0.3644		PID_P38_MK2_PATHWAY	21	0.010207	0.0003405	0.17515	0.47677		PID_P38_MK2_PATHWAY	21	-0.33118	-0.011048	0.17523	0.97061		PID_P38_MK2_PATHWAY	21	-0.053052	-0.0017698	0.17442	0.6195		PID_P38_MK2_PATHWAY	21	-0.12264	-0.0040914	0.17681	0.75604		PID_P38_MK2_PATHWAY	21	0.17401	0.0058049	0.17595	0.16135		PID_P38_MK2_PATHWAY
PID_ERA_GENOMIC_PATHWAY	64	0.070192	0.0040831	0.0965	0.2335		PID_ERA_GENOMIC_PATHWAY	64	0.054579	0.0031749	0.095168	0.28316		PID_ERA_GENOMIC_PATHWAY	64	-0.032483	-0.0018896	0.094843	0.63401		PID_ERA_GENOMIC_PATHWAY	64	0.041728	0.0024274	0.094895	0.33007		PID_ERA_GENOMIC_PATHWAY	64	0.03077	0.0017899	0.094444	0.37229		PID_ERA_GENOMIC_PATHWAY	64	-0.020368	-0.0011848	0.095742	0.58423		PID_ERA_GENOMIC_PATHWAY	64	-0.02421	-0.0014083	0.095276	0.60029		PID_ERA_GENOMIC_PATHWAY
PID_ERBB_NETWORK_PATHWAY	15	-0.07363	-0.0020763	0.19811	0.64493		PID_ERBB_NETWORK_PATHWAY	15	-0.038095	-0.0010742	0.19538	0.5773		PID_ERBB_NETWORK_PATHWAY	15	-0.16931	-0.0047743	0.1947	0.80773		PID_ERBB_NETWORK_PATHWAY	15	-0.15096	-0.0042569	0.19481	0.7808		PID_ERBB_NETWORK_PATHWAY	15	-0.042991	-0.0012123	0.19389	0.58774		PID_ERBB_NETWORK_PATHWAY	15	0.22162	0.0062495	0.19655	0.12975		PID_ERBB_NETWORK_PATHWAY	15	-0.011059	-0.00031185	0.1956	0.52254		PID_ERBB_NETWORK_PATHWAY
PID_ALK2_PATHWAY	11	-0.10893	-0.0026307	0.23504	0.67847		PID_ALK2_PATHWAY	11	0.248	0.0059894	0.23179	0.14233		PID_ALK2_PATHWAY	11	0.01532	0.00036999	0.23101	0.47356		PID_ALK2_PATHWAY	11	-0.50974	-0.01231	0.2311	0.98629		PID_ALK2_PATHWAY	11	0.23864	0.0057632	0.23003	0.14977		PID_ALK2_PATHWAY	11	-0.21535	-0.0052007	0.23319	0.82211		PID_ALK2_PATHWAY	11	-0.02798	-0.00067572	0.23206	0.54798		PID_ALK2_PATHWAY
PID_RHODOPSIN_PATHWAY	23	-0.17774	-0.0062051	0.1534	0.8767		PID_RHODOPSIN_PATHWAY	23	-0.086432	-0.0030174	0.15129	0.7161		PID_RHODOPSIN_PATHWAY	23	-0.25719	-0.0089786	0.15076	0.95598		PID_RHODOPSIN_PATHWAY	23	-0.24338	-0.0084964	0.15084	0.94667		PID_RHODOPSIN_PATHWAY	23	0.034463	0.0012031	0.15013	0.40922		PID_RHODOPSIN_PATHWAY	23	-0.10741	-0.0037497	0.1522	0.75981		PID_RHODOPSIN_PATHWAY	23	-0.12845	-0.0044841	0.15146	0.80179		PID_RHODOPSIN_PATHWAY
PID_PDGFRA_PATHWAY	22	0.21101	0.0072048	0.15906	0.092325		PID_PDGFRA_PATHWAY	22	-0.05147	-0.0017574	0.15687	0.62858		PID_PDGFRA_PATHWAY	22	-0.35101	-0.011985	0.15631	0.98763		PID_PDGFRA_PATHWAY	22	-0.32022	-0.010934	0.1564	0.97969		PID_PDGFRA_PATHWAY	22	0.32233	0.011006	0.15566	0.019196		PID_PDGFRA_PATHWAY	22	0.079567	0.0027167	0.15782	0.30707		PID_PDGFRA_PATHWAY	22	0.040275	0.0013751	0.15705	0.3988		PID_PDGFRA_PATHWAY
PID_RETINOIC_ACID_PATHWAY	30	-0.10989	-0.0043806	0.14608	0.77404		PID_RETINOIC_ACID_PATHWAY	30	-0.020678	-0.00082428	0.14407	0.55706		PID_RETINOIC_ACID_PATHWAY	30	0.12408	0.0049462	0.14357	0.19374		PID_RETINOIC_ACID_PATHWAY	30	-0.020973	-0.00083604	0.14366	0.55804		PID_RETINOIC_ACID_PATHWAY	30	0.119	0.0047436	0.14297	0.20262		PID_RETINOIC_ACID_PATHWAY	30	-0.040193	-0.0016022	0.14494	0.60923		PID_RETINOIC_ACID_PATHWAY	30	0.14633	0.0058332	0.14423	0.15516		PID_RETINOIC_ACID_PATHWAY
PID_P38_GAMMA_DELTA_PATHWAY	11	-0.00024442	-5.9029e-06	0.2617	0.50037		PID_P38_GAMMA_DELTA_PATHWAY	11	0.050281	0.0012143	0.25809	0.42277		PID_P38_GAMMA_DELTA_PATHWAY	11	-0.28986	-0.0070002	0.25719	0.87012		PID_P38_GAMMA_DELTA_PATHWAY	11	0.33818	0.0081672	0.25733	0.094404		PID_P38_GAMMA_DELTA_PATHWAY	11	-0.053446	-0.0012907	0.25612	0.58265		PID_P38_GAMMA_DELTA_PATHWAY	11	0.073975	0.0017865	0.25964	0.38786		PID_P38_GAMMA_DELTA_PATHWAY	11	-0.11062	-0.0026715	0.25838	0.66572		PID_P38_GAMMA_DELTA_PATHWAY
PID_IL8_CXCR2_PATHWAY	34	-0.036294	-0.0015401	0.13932	0.60276		PID_IL8_CXCR2_PATHWAY	34	0.097006	0.0041163	0.13739	0.24008		PID_IL8_CXCR2_PATHWAY	34	0.31816	0.0135	0.1369	0.010069		PID_IL8_CXCR2_PATHWAY	34	-0.12302	-0.0052199	0.137	0.81539		PID_IL8_CXCR2_PATHWAY	34	0.10902	0.0046259	0.13634	0.21198		PID_IL8_CXCR2_PATHWAY	34	-0.050875	-0.0021588	0.13822	0.64359		PID_IL8_CXCR2_PATHWAY	34	0.039326	0.0016687	0.13755	0.38748		PID_IL8_CXCR2_PATHWAY
PID_HEDGEHOG_2PATHWAY	22	-0.23891	-0.0081572	0.16733	0.92331		PID_HEDGEHOG_2PATHWAY	22	-0.013322	-0.00045485	0.16503	0.53217		PID_HEDGEHOG_2PATHWAY	22	0.15978	0.0054555	0.16446	0.16564		PID_HEDGEHOG_2PATHWAY	22	-0.052129	-0.0017799	0.16455	0.6243		PID_HEDGEHOG_2PATHWAY	22	0.13481	0.0046029	0.16377	0.20521		PID_HEDGEHOG_2PATHWAY	22	0.023906	0.00081623	0.16602	0.44276		PID_HEDGEHOG_2PATHWAY	22	0.1044	0.0035646	0.16521	0.26373		PID_HEDGEHOG_2PATHWAY
PID_INTEGRIN5_PATHWAY	17	-0.1648	-0.004947	0.20242	0.79222		PID_INTEGRIN5_PATHWAY	17	0.009204	0.00027629	0.19963	0.48161		PID_INTEGRIN5_PATHWAY	17	-0.48302	-0.014499	0.19891	0.99241		PID_INTEGRIN5_PATHWAY	17	0.565	0.01696	0.19901	0.0022649		PID_INTEGRIN5_PATHWAY	17	0.096192	0.0028875	0.1981	0.31364		PID_INTEGRIN5_PATHWAY	17	-0.055802	-0.0016751	0.20083	0.60944		PID_INTEGRIN5_PATHWAY	17	0.33954	0.010192	0.19984	0.044661		PID_INTEGRIN5_PATHWAY
PID_AR_NONGENOMIC_PATHWAY	31	0.095413	0.0038662	0.12544	0.22344		PID_AR_NONGENOMIC_PATHWAY	31	0.04361	0.0017671	0.12371	0.36222		PID_AR_NONGENOMIC_PATHWAY	31	0.03987	0.0016156	0.12328	0.3732		PID_AR_NONGENOMIC_PATHWAY	31	-0.16163	-0.0065493	0.12335	0.90496		PID_AR_NONGENOMIC_PATHWAY	31	0.045547	0.0018456	0.12276	0.35532		PID_AR_NONGENOMIC_PATHWAY	31	-0.083485	-0.0033829	0.12445	0.74883		PID_AR_NONGENOMIC_PATHWAY	31	0.040131	0.0016262	0.12385	0.37296		PID_AR_NONGENOMIC_PATHWAY
PID_ERBB1_INTERNALIZATION_PA...	41	0.091733	0.0042737	0.13189	0.24337		PID_ERBB1_INTERNALIZATION_PA...	41	0.026768	0.0012471	0.13007	0.41848		PID_ERBB1_INTERNALIZATION_PA...	41	-0.24667	-0.011492	0.12961	0.97148		PID_ERBB1_INTERNALIZATION_PA...	41	-0.24088	-0.011222	0.12969	0.96836		PID_ERBB1_INTERNALIZATION_PA...	41	0.03624	0.0016884	0.12908	0.38945		PID_ERBB1_INTERNALIZATION_PA...	41	-0.13787	-0.0064232	0.13085	0.85397		PID_ERBB1_INTERNALIZATION_PA...	41	-0.10047	-0.0046807	0.13022	0.7798		PID_ERBB1_INTERNALIZATION_PA...
PID_HEDGEHOG_GLI_PATHWAY	48	0.15092	0.0076064	0.11513	0.094959		PID_HEDGEHOG_GLI_PATHWAY	48	-0.10139	-0.0051098	0.11354	0.81404		PID_HEDGEHOG_GLI_PATHWAY	48	0.1479	0.0074542	0.11315	0.095596		PID_HEDGEHOG_GLI_PATHWAY	48	0.078242	0.0039433	0.11322	0.24477		PID_HEDGEHOG_GLI_PATHWAY	48	0.039262	0.0019788	0.11268	0.36376		PID_HEDGEHOG_GLI_PATHWAY	48	-0.13846	-0.0069782	0.11423	0.88726		PID_HEDGEHOG_GLI_PATHWAY	48	0.14001	0.0070566	0.11367	0.10903		PID_HEDGEHOG_GLI_PATHWAY
PID_CASPASE_PATHWAY	52	0.25088	0.013159	0.10713	0.0095998		PID_CASPASE_PATHWAY	52	0.063705	0.0033414	0.10567	0.2733		PID_CASPASE_PATHWAY	52	-0.045101	-0.0023656	0.10531	0.66577		PID_CASPASE_PATHWAY	52	0.028626	0.0015015	0.10537	0.39293		PID_CASPASE_PATHWAY	52	0.11963	0.0062746	0.10486	0.12698		PID_CASPASE_PATHWAY	52	0.013794	0.00072349	0.10631	0.44838		PID_CASPASE_PATHWAY	52	0.077888	0.0040853	0.10579	0.23079		PID_CASPASE_PATHWAY
PID_CXCR3_PATHWAY	43	0.032149	0.0015338	0.12026	0.39461		PID_CXCR3_PATHWAY	43	-0.030631	-0.0014613	0.1186	0.6019		PID_CXCR3_PATHWAY	43	-0.023534	-0.0011227	0.11819	0.57891		PID_CXCR3_PATHWAY	43	-0.06663	-0.0031788	0.11826	0.71343		PID_CXCR3_PATHWAY	43	-0.015403	-0.00073487	0.11769	0.55206		PID_CXCR3_PATHWAY	43	-0.15694	-0.0074871	0.11931	0.9058		PID_CXCR3_PATHWAY	43	0.20781	0.0099145	0.11872	0.040029		PID_CXCR3_PATHWAY
PID_BETA_CATENIN_NUC_PATHWAY	78	0.024909	0.001599	0.09938	0.40105		PID_BETA_CATENIN_NUC_PATHWAY	78	0.12643	0.0081159	0.098003	0.098532		PID_BETA_CATENIN_NUC_PATHWAY	78	0.070839	0.0045475	0.097671	0.23414		PID_BETA_CATENIN_NUC_PATHWAY	78	-0.11281	-0.0072416	0.097723	0.87581		PID_BETA_CATENIN_NUC_PATHWAY	78	0.064102	0.004115	0.09726	0.25493		PID_BETA_CATENIN_NUC_PATHWAY	78	-0.057878	-0.0037155	0.098598	0.7214		PID_BETA_CATENIN_NUC_PATHWAY	78	0.16802	0.010786	0.098111	0.043403		PID_BETA_CATENIN_NUC_PATHWAY
PID_VEGFR1_PATHWAY	26	-0.16698	-0.0061974	0.15505	0.85924		PID_VEGFR1_PATHWAY	26	0.15845	0.0058808	0.15291	0.15005		PID_VEGFR1_PATHWAY	26	0.13125	0.0048715	0.15239	0.19453		PID_VEGFR1_PATHWAY	26	-0.1646	-0.0061092	0.15247	0.85983		PID_VEGFR1_PATHWAY	26	0.060387	0.0022412	0.15175	0.34534		PID_VEGFR1_PATHWAY	26	0.20934	0.0077697	0.15383	0.08678		PID_VEGFR1_PATHWAY	26	-0.086211	-0.0031997	0.15308	0.71333		PID_VEGFR1_PATHWAY
PID_SMAD2_3PATHWAY	17	0.25172	0.0075561	0.17077	0.070252		PID_SMAD2_3PATHWAY	17	0.059487	0.0017857	0.16843	0.36197		PID_SMAD2_3PATHWAY	17	-0.13872	-0.0041641	0.16785	0.79572		PID_SMAD2_3PATHWAY	17	0.23014	0.0069084	0.16794	0.085287		PID_SMAD2_3PATHWAY	17	0.098887	0.0029684	0.16714	0.27705		PID_SMAD2_3PATHWAY	17	0.032616	0.00097907	0.16944	0.42368		PID_SMAD2_3PATHWAY	17	-0.13003	-0.0039034	0.16861	0.7797		PID_SMAD2_3PATHWAY
PID_P38_ALPHA_BETA_DOWNSTREA...	38	-0.11488	-0.005153	0.13495	0.80269		PID_P38_ALPHA_BETA_DOWNSTREA...	38	-0.11415	-0.00512	0.13309	0.80446		PID_P38_ALPHA_BETA_DOWNSTREA...	38	-0.15789	-0.0070822	0.13263	0.88306		PID_P38_ALPHA_BETA_DOWNSTREA...	38	0.044177	0.0019816	0.13271	0.36961		PID_P38_ALPHA_BETA_DOWNSTREA...	38	0.05781	0.0025931	0.13208	0.3308		PID_P38_ALPHA_BETA_DOWNSTREA...	38	-0.089119	-0.0039974	0.13389	0.74716		PID_P38_ALPHA_BETA_DOWNSTREA...	38	0.039759	0.0017834	0.13324	0.3827		PID_P38_ALPHA_BETA_DOWNSTREA...
PID_KIT_PATHWAY	52	0.056985	0.002989	0.11474	0.30972		PID_KIT_PATHWAY	52	-0.18182	-0.0095369	0.11315	0.94596		PID_KIT_PATHWAY	52	0.092577	0.0048558	0.11277	0.20584		PID_KIT_PATHWAY	52	-0.12408	-0.0065084	0.11283	0.86428		PID_KIT_PATHWAY	52	0.14596	0.0076558	0.11229	0.09683		PID_KIT_PATHWAY	52	-0.0069566	-0.00036489	0.11384	0.52436		PID_KIT_PATHWAY	52	0.001017	5.3341e-05	0.11328	0.49642		PID_KIT_PATHWAY
PID_ECADHERIN_STABILIZATION_...	42	0.13032	0.0061449	0.12645	0.15136		PID_ECADHERIN_STABILIZATION_...	42	-0.027456	-0.0012946	0.1247	0.58713		PID_ECADHERIN_STABILIZATION_...	42	0.031338	0.0014776	0.12428	0.40046		PID_ECADHERIN_STABILIZATION_...	42	0.084524	0.0039854	0.12435	0.24834		PID_ECADHERIN_STABILIZATION_...	42	0.021886	0.001032	0.12375	0.42981		PID_ECADHERIN_STABILIZATION_...	42	-0.1204	-0.0056773	0.12545	0.8314		PID_ECADHERIN_STABILIZATION_...	42	-0.15107	-0.007123	0.12484	0.88687		PID_ECADHERIN_STABILIZATION_...
PID_EPO_PATHWAY	32	0.18722	0.0077074	0.14688	0.10124		PID_EPO_PATHWAY	32	-0.10404	-0.0042831	0.14486	0.76368		PID_EPO_PATHWAY	32	-0.24337	-0.010019	0.14436	0.95409		PID_EPO_PATHWAY	32	-0.1297	-0.0053395	0.14444	0.81538		PID_EPO_PATHWAY	32	0.44399	0.018278	0.14372	0.0010047		PID_EPO_PATHWAY	32	0.2301	0.0094727	0.14573	0.057181		PID_EPO_PATHWAY	32	0.012455	0.00051275	0.14503	0.46578		PID_EPO_PATHWAY
PID_IL2_STAT5_PATHWAY	30	0.1681	0.0067011	0.14015	0.11518		PID_IL2_STAT5_PATHWAY	30	-0.0042983	-0.00017134	0.13822	0.5124		PID_IL2_STAT5_PATHWAY	30	0.0043863	0.00017485	0.13775	0.4873		PID_IL2_STAT5_PATHWAY	30	-0.10935	-0.0043591	0.13782	0.78623		PID_IL2_STAT5_PATHWAY	30	0.18917	0.0075409	0.13716	0.083922		PID_IL2_STAT5_PATHWAY	30	0.25888	0.01032	0.13904	0.031314		PID_IL2_STAT5_PATHWAY	30	-0.14698	-0.0058591	0.13837	0.85593		PID_IL2_STAT5_PATHWAY
PID_TCR_CALCIUM_PATHWAY	29	0.02125	0.00083289	0.14999	0.44367		PID_TCR_CALCIUM_PATHWAY	29	-0.2005	-0.0078583	0.14792	0.91236		PID_TCR_CALCIUM_PATHWAY	29	0.17322	0.0067891	0.14741	0.11999		PID_TCR_CALCIUM_PATHWAY	29	-0.069891	-0.0027393	0.1475	0.68219		PID_TCR_CALCIUM_PATHWAY	29	0.039964	0.0015664	0.1468	0.39272		PID_TCR_CALCIUM_PATHWAY	29	0.16719	0.0065527	0.14881	0.13062		PID_TCR_CALCIUM_PATHWAY	29	-0.025702	-0.0010074	0.14809	0.56889		PID_TCR_CALCIUM_PATHWAY
PID_DELTA_NP63_PATHWAY	47	-0.04194	-0.0020917	0.11822	0.63861		PID_DELTA_NP63_PATHWAY	47	0.13903	0.0069338	0.11658	0.11653		PID_DELTA_NP63_PATHWAY	47	-0.18583	-0.009268	0.11618	0.94514		PID_DELTA_NP63_PATHWAY	47	-0.036055	-0.0017982	0.11625	0.62177		PID_DELTA_NP63_PATHWAY	47	0.074604	0.0037207	0.1157	0.25953		PID_DELTA_NP63_PATHWAY	47	0.088343	0.0044059	0.11729	0.22567		PID_DELTA_NP63_PATHWAY	47	0.034503	0.0017208	0.11672	0.38377		PID_DELTA_NP63_PATHWAY
PID_VEGFR1_2_PATHWAY	69	-0.016521	-0.00099774	0.098346	0.5667		PID_VEGFR1_2_PATHWAY	69	-0.029102	-0.0017575	0.096988	0.61793		PID_VEGFR1_2_PATHWAY	69	0.057847	0.0034935	0.096655	0.27476		PID_VEGFR1_2_PATHWAY	69	-0.16597	-0.010024	0.096702	0.95694		PID_VEGFR1_2_PATHWAY	69	-0.011505	-0.00069479	0.096249	0.54757		PID_VEGFR1_2_PATHWAY	69	0.015472	0.0009344	0.097573	0.437		PID_VEGFR1_2_PATHWAY	69	0.047031	0.0028404	0.097097	0.31406		PID_VEGFR1_2_PATHWAY
PID_THROMBIN_PAR1_PATHWAY	43	0.01137	0.00054246	0.1247	0.46367		PID_THROMBIN_PAR1_PATHWAY	43	0.056586	0.0026996	0.12297	0.32271		PID_THROMBIN_PAR1_PATHWAY	43	0.11401	0.0054395	0.12255	0.1761		PID_THROMBIN_PAR1_PATHWAY	43	-0.096742	-0.0046154	0.12262	0.78493		PID_THROMBIN_PAR1_PATHWAY	43	-0.027276	-0.0013013	0.12204	0.58843		PID_THROMBIN_PAR1_PATHWAY	43	-0.097993	-0.0046751	0.12371	0.78584		PID_THROMBIN_PAR1_PATHWAY	43	-0.015598	-0.00074413	0.12311	0.55041		PID_THROMBIN_PAR1_PATHWAY
PID_A6B1_A6B4_INTEGRIN_PATHW...	46	0.049823	0.0024583	0.1239	0.3438		PID_A6B1_A6B4_INTEGRIN_PATHW...	46	0.17524	0.0086464	0.12218	0.075762		PID_A6B1_A6B4_INTEGRIN_PATHW...	46	-0.25048	-0.012359	0.12176	0.98016		PID_A6B1_A6B4_INTEGRIN_PATHW...	46	-0.16393	-0.0080884	0.12183	0.91076		PID_A6B1_A6B4_INTEGRIN_PATHW...	46	0.11111	0.0054823	0.12126	0.17975		PID_A6B1_A6B4_INTEGRIN_PATHW...	46	0.050016	0.0024678	0.12293	0.34205		PID_A6B1_A6B4_INTEGRIN_PATHW...	46	-0.091148	-0.0044973	0.12233	0.7719		PID_A6B1_A6B4_INTEGRIN_PATHW...
PID_SYNDECAN_2_PATHWAY	33	-0.10492	-0.0043864	0.14032	0.77269		PID_SYNDECAN_2_PATHWAY	33	-0.05923	-0.0024761	0.13838	0.66568		PID_SYNDECAN_2_PATHWAY	33	0.052333	0.0021878	0.13791	0.35217		PID_SYNDECAN_2_PATHWAY	33	-0.1367	-0.0057147	0.13798	0.83907		PID_SYNDECAN_2_PATHWAY	33	-0.10172	-0.0042525	0.13733	0.77056		PID_SYNDECAN_2_PATHWAY	33	0.11336	0.004739	0.13922	0.20775		PID_SYNDECAN_2_PATHWAY	33	0.23486	0.0098182	0.13853	0.045014		PID_SYNDECAN_2_PATHWAY
PID_RAC1_REG_PATHWAY	38	0.094965	0.0042596	0.14113	0.25051		PID_RAC1_REG_PATHWAY	38	0.11355	0.0050934	0.13918	0.20729		PID_RAC1_REG_PATHWAY	38	0.022884	0.0010264	0.13871	0.43448		PID_RAC1_REG_PATHWAY	38	0.017813	0.000799	0.13878	0.44894		PID_RAC1_REG_PATHWAY	38	-0.10093	-0.0045274	0.13812	0.76753		PID_RAC1_REG_PATHWAY	38	0.096185	0.0043144	0.14002	0.24607		PID_RAC1_REG_PATHWAY	38	-0.044835	-0.0020111	0.13934	0.62618		PID_RAC1_REG_PATHWAY
PID_AURORA_A_PATHWAY	31	-0.26458	-0.010721	0.13172	0.97771		PID_AURORA_A_PATHWAY	31	0.057083	0.002313	0.12991	0.33019		PID_AURORA_A_PATHWAY	31	0.058896	0.0023865	0.12947	0.32459		PID_AURORA_A_PATHWAY	31	0.08968	0.0036339	0.12954	0.24438		PID_AURORA_A_PATHWAY	31	0.066803	0.0027069	0.12892	0.30218		PID_AURORA_A_PATHWAY	31	-0.062239	-0.002522	0.1307	0.68303		PID_AURORA_A_PATHWAY	31	-0.20176	-0.0081757	0.13005	0.93959		PID_AURORA_A_PATHWAY
PID_ARF_3PATHWAY	19	-0.1896	-0.0060166	0.18002	0.85388		PID_ARF_3PATHWAY	19	-0.38123	-0.012098	0.17751	0.98412		PID_ARF_3PATHWAY	19	0.20977	0.0066568	0.17692	0.11788		PID_ARF_3PATHWAY	19	-0.059124	-0.0018762	0.17703	0.6308		PID_ARF_3PATHWAY	19	-0.14501	-0.0046016	0.17618	0.79476		PID_ARF_3PATHWAY	19	-0.012596	-0.00039972	0.17861	0.52811		PID_ARF_3PATHWAY	19	0.35498	0.011265	0.17772	0.022896		PID_ARF_3PATHWAY
PID_INSULIN_GLUCOSE_PATHWAY	26	-0.36555	-0.013567	0.15976	0.98893		PID_INSULIN_GLUCOSE_PATHWAY	26	0.21057	0.0078151	0.15757	0.090722		PID_INSULIN_GLUCOSE_PATHWAY	26	0.24687	0.0091625	0.15702	0.057963		PID_INSULIN_GLUCOSE_PATHWAY	26	0.026927	0.00099937	0.15712	0.43197		PID_INSULIN_GLUCOSE_PATHWAY	26	0.16321	0.0060574	0.15637	0.14831		PID_INSULIN_GLUCOSE_PATHWAY	26	-0.17953	-0.0066631	0.15852	0.87129		PID_INSULIN_GLUCOSE_PATHWAY	26	0.24364	0.0090426	0.15774	0.061237		PID_INSULIN_GLUCOSE_PATHWAY
PID_PI3KCI_AKT_PATHWAY	35	-0.24994	-0.01076	0.13007	0.97266		PID_PI3KCI_AKT_PATHWAY	35	0.14274	0.0061451	0.12828	0.13293		PID_PI3KCI_AKT_PATHWAY	35	0.025681	0.0011056	0.12785	0.4204		PID_PI3KCI_AKT_PATHWAY	35	-0.18495	-0.0079621	0.12791	0.92588		PID_PI3KCI_AKT_PATHWAY	35	-0.31536	-0.013577	0.12729	0.99338		PID_PI3KCI_AKT_PATHWAY	35	-0.28096	-0.012095	0.12904	0.98526		PID_PI3KCI_AKT_PATHWAY	35	0.087598	0.0037712	0.12843	0.24761		PID_PI3KCI_AKT_PATHWAY
PID_SYNDECAN_3_PATHWAY	17	-0.084727	-0.0025433	0.18153	0.67965		PID_SYNDECAN_3_PATHWAY	17	-0.053839	-0.0016161	0.17903	0.61819		PID_SYNDECAN_3_PATHWAY	17	0.018035	0.00054137	0.17841	0.45974		PID_SYNDECAN_3_PATHWAY	17	-0.19128	-0.0057418	0.17851	0.85803		PID_SYNDECAN_3_PATHWAY	17	-0.27964	-0.0083943	0.17765	0.94226		PID_SYNDECAN_3_PATHWAY	17	0.10398	0.0031212	0.1801	0.28186		PID_SYNDECAN_3_PATHWAY	17	-0.11272	-0.0033837	0.17923	0.7353		PID_SYNDECAN_3_PATHWAY
PID_IL8_CXCR1_PATHWAY	28	0.044692	0.0017212	0.15077	0.38345		PID_IL8_CXCR1_PATHWAY	28	0.082387	0.003173	0.14868	0.28976		PID_IL8_CXCR1_PATHWAY	28	0.31384	0.012087	0.14816	0.017082		PID_IL8_CXCR1_PATHWAY	28	-0.063307	-0.0024382	0.14826	0.66531		PID_IL8_CXCR1_PATHWAY	28	0.077196	0.0029731	0.14755	0.30043		PID_IL8_CXCR1_PATHWAY	28	-0.070164	-0.0027022	0.14958	0.68049		PID_IL8_CXCR1_PATHWAY	28	0.24992	0.0096254	0.14884	0.046573		PID_IL8_CXCR1_PATHWAY
PID_MYC_REPRESS_PATHWAY	63	-0.024396	-0.0014081	0.1007	0.59571		PID_MYC_REPRESS_PATHWAY	63	0.077257	0.004459	0.099312	0.21831		PID_MYC_REPRESS_PATHWAY	63	-0.060156	-0.003472	0.098973	0.72834		PID_MYC_REPRESS_PATHWAY	63	0.02924	0.0016876	0.099029	0.3839		PID_MYC_REPRESS_PATHWAY	63	0.1222	0.0070528	0.098553	0.10751		PID_MYC_REPRESS_PATHWAY	63	0.15265	0.0088105	0.099906	0.063272		PID_MYC_REPRESS_PATHWAY	63	0.028061	0.0016196	0.099426	0.38889		PID_MYC_REPRESS_PATHWAY
PID_HIF1_TFPATHWAY	66	-0.043981	-0.0025979	0.10517	0.66209		PID_HIF1_TFPATHWAY	66	0.021372	0.0012624	0.10372	0.41837		PID_HIF1_TFPATHWAY	66	0.1337	0.0078977	0.10336	0.097914		PID_HIF1_TFPATHWAY	66	-0.070854	-0.0041853	0.10342	0.75336		PID_HIF1_TFPATHWAY	66	0.14308	0.0084514	0.10292	0.082251		PID_HIF1_TFPATHWAY	66	-0.20124	-0.011887	0.10433	0.97312		PID_HIF1_TFPATHWAY	66	0.12287	0.007258	0.10383	0.11833		PID_HIF1_TFPATHWAY
PID_TAP63_PATHWAY	54	-0.0238	-0.0012721	0.11091	0.58496		PID_TAP63_PATHWAY	54	-0.11911	-0.006366	0.10937	0.86192		PID_TAP63_PATHWAY	54	0.067566	0.0036113	0.109	0.26767		PID_TAP63_PATHWAY	54	0.033945	0.0018143	0.10906	0.37781		PID_TAP63_PATHWAY	54	0.031929	0.0017065	0.10854	0.38432		PID_TAP63_PATHWAY	54	0.075489	0.0040347	0.11003	0.24634		PID_TAP63_PATHWAY	54	-0.036471	-0.0019493	0.1095	0.63046		PID_TAP63_PATHWAY
PID_EPHRINB_REV_PATHWAY	30	0.050298	0.002005	0.1618	0.37796		PID_EPHRINB_REV_PATHWAY	30	-0.020832	-0.00083042	0.15957	0.55193		PID_EPHRINB_REV_PATHWAY	30	-0.12356	-0.0049256	0.15902	0.78142		PID_EPHRINB_REV_PATHWAY	30	0.0021985	8.7638e-05	0.15911	0.49449		PID_EPHRINB_REV_PATHWAY	30	-0.0067278	-0.00026819	0.15836	0.51694		PID_EPHRINB_REV_PATHWAY	30	-0.24213	-0.0096522	0.16052	0.93427		PID_EPHRINB_REV_PATHWAY	30	0.11237	0.0044793	0.15975	0.24091		PID_EPHRINB_REV_PATHWAY
PID_BARD1_PATHWAY	29	0.2314	0.0090696	0.15224	0.06427		PID_BARD1_PATHWAY	29	0.031726	0.0012435	0.15015	0.41633		PID_BARD1_PATHWAY	29	-0.0051741	-0.0002028	0.14964	0.51379		PID_BARD1_PATHWAY	29	0.049467	0.0019388	0.14972	0.37055		PID_BARD1_PATHWAY	29	0.068718	0.0026933	0.14901	0.32234		PID_BARD1_PATHWAY	29	-0.074359	-0.0029144	0.15105	0.68873		PID_BARD1_PATHWAY	29	-0.09444	-0.0037015	0.15032	0.73508		PID_BARD1_PATHWAY
PID_P53_REGULATION_PATHWAY	58	-0.074224	-0.004111	0.10141	0.76789		PID_P53_REGULATION_PATHWAY	58	-0.035193	-0.0019492	0.10001	0.63754		PID_P53_REGULATION_PATHWAY	58	0.026454	0.0014652	0.09967	0.39534		PID_P53_REGULATION_PATHWAY	58	0.034299	0.0018997	0.099725	0.36545		PID_P53_REGULATION_PATHWAY	58	-0.047229	-0.0026158	0.099249	0.68291		PID_P53_REGULATION_PATHWAY	58	-0.09121	-0.0050518	0.10061	0.81767		PID_P53_REGULATION_PATHWAY	58	-0.17604	-0.0097502	0.10012	0.96065		PID_P53_REGULATION_PATHWAY
PID_TOLL_ENDOGENOUS_PATHWAY	25	-0.039527	-0.0014386	0.14804	0.60526		PID_TOLL_ENDOGENOUS_PATHWAY	25	-0.12725	-0.0046313	0.146	0.80828		PID_TOLL_ENDOGENOUS_PATHWAY	25	0.21771	0.0079234	0.14549	0.067288		PID_TOLL_ENDOGENOUS_PATHWAY	25	-0.2609	-0.0094954	0.14557	0.96345		PID_TOLL_ENDOGENOUS_PATHWAY	25	-0.094906	-0.0034541	0.14489	0.74377		PID_TOLL_ENDOGENOUS_PATHWAY	25	0.049027	0.0017843	0.14688	0.36927		PID_TOLL_ENDOGENOUS_PATHWAY	25	-0.072774	-0.0026486	0.14616	0.69072		PID_TOLL_ENDOGENOUS_PATHWAY
PID_NCADHERIN_PATHWAY	33	0.30467	0.012737	0.13812	0.013705		PID_NCADHERIN_PATHWAY	33	-0.084559	-0.003535	0.13623	0.7326		PID_NCADHERIN_PATHWAY	33	0.046321	0.0019365	0.13576	0.36648		PID_NCADHERIN_PATHWAY	33	-0.10713	-0.0044788	0.13584	0.78485		PID_NCADHERIN_PATHWAY	33	0.079091	0.0033064	0.13519	0.27927		PID_NCADHERIN_PATHWAY	33	0.019684	0.00082291	0.13705	0.4429		PID_NCADHERIN_PATHWAY	33	0.33805	0.014132	0.13636	0.0065911		PID_NCADHERIN_PATHWAY
PID_ANTHRAX_PATHWAY	17	0.027529	0.00082637	0.1961	0.44418		PID_ANTHRAX_PATHWAY	17	-0.24125	-0.0072418	0.19338	0.89389		PID_ANTHRAX_PATHWAY	17	0.12153	0.0036481	0.19273	0.26416		PID_ANTHRAX_PATHWAY	17	-0.004743	-0.00014238	0.19283	0.50981		PID_ANTHRAX_PATHWAY	17	0.057821	0.0017357	0.19192	0.3816		PID_ANTHRAX_PATHWAY	17	0.069888	0.0020979	0.19455	0.35972		PID_ANTHRAX_PATHWAY	17	0.43819	0.013154	0.19358	0.011805		PID_ANTHRAX_PATHWAY
PID_S1P_S1P2_PATHWAY	24	0.15468	0.005516	0.17057	0.18225		PID_S1P_S1P2_PATHWAY	24	-0.098844	-0.0035248	0.16822	0.72159		PID_S1P_S1P2_PATHWAY	24	0.12093	0.0043126	0.16765	0.23535		PID_S1P_S1P2_PATHWAY	24	0.13087	0.0046669	0.16774	0.21764		PID_S1P_S1P2_PATHWAY	24	0.043087	0.0015365	0.16694	0.39817		PID_S1P_S1P2_PATHWAY	24	-0.010138	-0.00036151	0.16924	0.52388		PID_S1P_S1P2_PATHWAY	24	0.28911	0.01031	0.1684	0.043018		PID_S1P_S1P2_PATHWAY
PID_RAS_PATHWAY	29	-0.25828	-0.010123	0.13218	0.97464		PID_RAS_PATHWAY	29	-0.25305	-0.0099182	0.13035	0.97388		PID_RAS_PATHWAY	29	-0.074302	-0.0029122	0.12992	0.71631		PID_RAS_PATHWAY	29	-0.040293	-0.0015793	0.12999	0.62171		PID_RAS_PATHWAY	29	-0.019164	-0.00075113	0.12937	0.55888		PID_RAS_PATHWAY	29	-0.10794	-0.0042307	0.13115	0.79475		PID_RAS_PATHWAY	29	0.13877	0.005439	0.13051	0.14383		PID_RAS_PATHWAY
PID_MAPK_TRK_PATHWAY	34	0.0037049	0.00015721	0.1308	0.4887		PID_MAPK_TRK_PATHWAY	34	-0.16632	-0.0070576	0.12899	0.90136		PID_MAPK_TRK_PATHWAY	34	-0.069966	-0.0029689	0.12856	0.70686		PID_MAPK_TRK_PATHWAY	34	-0.099581	-0.0042255	0.12863	0.78059		PID_MAPK_TRK_PATHWAY	34	-0.0094499	-0.00040099	0.12802	0.52942		PID_MAPK_TRK_PATHWAY	34	0.18815	0.0079839	0.12977	0.073549		PID_MAPK_TRK_PATHWAY	34	0.10757	0.0045645	0.12914	0.20244		PID_MAPK_TRK_PATHWAY
PID_PI3K_PLC_TRK_PATHWAY	36	0.031558	0.0013778	0.12588	0.40102		PID_PI3K_PLC_TRK_PATHWAY	36	0.12886	0.005626	0.12413	0.14963		PID_PI3K_PLC_TRK_PATHWAY	36	-0.10533	-0.0045986	0.12371	0.80272		PID_PI3K_PLC_TRK_PATHWAY	36	-0.17429	-0.0076098	0.12377	0.92045		PID_PI3K_PLC_TRK_PATHWAY	36	0.043285	0.0018898	0.12319	0.36266		PID_PI3K_PLC_TRK_PATHWAY	36	-0.13516	-0.0059012	0.12488	0.86043		PID_PI3K_PLC_TRK_PATHWAY	36	0.11147	0.0048669	0.12428	0.18488		PID_PI3K_PLC_TRK_PATHWAY
PID_CD8_TCR_DOWNSTREAM_PATHW...	64	0.12256	0.0071294	0.1062	0.12426		PID_CD8_TCR_DOWNSTREAM_PATHW...	64	0.031555	0.0018356	0.10474	0.38161		PID_CD8_TCR_DOWNSTREAM_PATHW...	64	-0.051076	-0.0029712	0.10438	0.68769		PID_CD8_TCR_DOWNSTREAM_PATHW...	64	0.11226	0.0065303	0.10444	0.14122		PID_CD8_TCR_DOWNSTREAM_PATHW...	64	-0.0079475	-0.00046231	0.10394	0.53047		PID_CD8_TCR_DOWNSTREAM_PATHW...	64	-0.11143	-0.006482	0.10537	0.85485		PID_CD8_TCR_DOWNSTREAM_PATHW...	64	0.25666	0.01493	0.10484	0.0071859		PID_CD8_TCR_DOWNSTREAM_PATHW...
PID_EPHA2_FWD_PATHWAY	19	0.071424	0.0022665	0.1851	0.3498		PID_EPHA2_FWD_PATHWAY	19	0.093216	0.002958	0.18254	0.3048		PID_EPHA2_FWD_PATHWAY	19	0.023791	0.00075497	0.18192	0.44798		PID_EPHA2_FWD_PATHWAY	19	0.046655	0.0014805	0.18202	0.39886		PID_EPHA2_FWD_PATHWAY	19	0.018885	0.00059928	0.18115	0.45849		PID_EPHA2_FWD_PATHWAY	19	0.083912	0.0026628	0.18364	0.32386		PID_EPHA2_FWD_PATHWAY	19	0.09325	0.0029591	0.18275	0.30494		PID_EPHA2_FWD_PATHWAY
PID_LYMPH_ANGIOGENESIS_PATHW...	25	-0.026997	-0.00098256	0.16843	0.56367		PID_LYMPH_ANGIOGENESIS_PATHW...	25	0.025817	0.0009396	0.1661	0.43824		PID_LYMPH_ANGIOGENESIS_PATHW...	25	-0.11972	-0.0043573	0.16553	0.76524		PID_LYMPH_ANGIOGENESIS_PATHW...	25	-0.11407	-0.0041517	0.16562	0.75451		PID_LYMPH_ANGIOGENESIS_PATHW...	25	-0.037664	-0.0013708	0.16483	0.59037		PID_LYMPH_ANGIOGENESIS_PATHW...	25	-0.094911	-0.0034542	0.1671	0.71497		PID_LYMPH_ANGIOGENESIS_PATHW...	25	0.16377	0.0059603	0.16628	0.16235		PID_LYMPH_ANGIOGENESIS_PATHW...
PID_ALPHA_SYNUCLEIN_PATHWAY	33	0.025878	0.0010818	0.15352	0.43307		PID_ALPHA_SYNUCLEIN_PATHWAY	33	0.014235	0.0005951	0.1514	0.46255		PID_ALPHA_SYNUCLEIN_PATHWAY	33	0.042934	0.0017949	0.15088	0.388		PID_ALPHA_SYNUCLEIN_PATHWAY	33	-0.12323	-0.0051518	0.15096	0.79283		PID_ALPHA_SYNUCLEIN_PATHWAY	33	0.002608	0.00010903	0.15025	0.49308		PID_ALPHA_SYNUCLEIN_PATHWAY	33	-0.1029	-0.0043019	0.15231	0.75035		PID_ALPHA_SYNUCLEIN_PATHWAY	33	-0.023789	-0.00099449	0.15157	0.56235		PID_ALPHA_SYNUCLEIN_PATHWAY
PID_FGF_PATHWAY	54	0.17001	0.0090866	0.11487	0.069438		PID_FGF_PATHWAY	54	0.10165	0.0054328	0.11329	0.1848		PID_FGF_PATHWAY	54	-0.035071	-0.0018745	0.1129	0.62196		PID_FGF_PATHWAY	54	0.10557	0.0056427	0.11296	0.175		PID_FGF_PATHWAY	54	0.21673	0.011584	0.11241	0.026935		PID_FGF_PATHWAY	54	0.090751	0.0048504	0.11397	0.21294		PID_FGF_PATHWAY	54	0.0078508	0.00041961	0.11342	0.47241		PID_FGF_PATHWAY
PID_INTEGRIN_A4B1_PATHWAY	33	0.013916	0.00058174	0.13672	0.45947		PID_INTEGRIN_A4B1_PATHWAY	33	-0.15562	-0.0065056	0.13483	0.87577		PID_INTEGRIN_A4B1_PATHWAY	33	-0.13011	-0.0054392	0.13437	0.83354		PID_INTEGRIN_A4B1_PATHWAY	33	0.072289	0.0030221	0.13445	0.29541		PID_INTEGRIN_A4B1_PATHWAY	33	0.024023	0.0010043	0.13381	0.42876		PID_INTEGRIN_A4B1_PATHWAY	33	-0.10127	-0.0042337	0.13565	0.77234		PID_INTEGRIN_A4B1_PATHWAY	33	-0.021642	-0.00090476	0.13499	0.56369		PID_INTEGRIN_A4B1_PATHWAY
PID_RAC1_PATHWAY	54	0.10024	0.0053574	0.1062	0.17264		PID_RAC1_PATHWAY	54	-0.036322	-0.0019413	0.10474	0.63562		PID_RAC1_PATHWAY	54	0.27808	0.014863	0.10436	0.0038576		PID_RAC1_PATHWAY	54	0.17857	0.009544	0.10443	0.043649		PID_RAC1_PATHWAY	54	0.038353	0.0020499	0.10394	0.35607		PID_RAC1_PATHWAY	54	0.038507	0.0020581	0.10537	0.35739		PID_RAC1_PATHWAY	54	0.14313	0.00765	0.10485	0.086124		PID_RAC1_PATHWAY
PID_RB_1PATHWAY	63	-0.099777	-0.0057588	0.10417	0.83093		PID_RB_1PATHWAY	63	-0.028563	-0.0016486	0.10273	0.60951		PID_RB_1PATHWAY	63	-0.021586	-0.0012459	0.10238	0.58349		PID_RB_1PATHWAY	63	0.11876	0.0068544	0.10243	0.12316		PID_RB_1PATHWAY	63	-0.014487	-0.00083615	0.10195	0.5565		PID_RB_1PATHWAY	63	-0.1179	-0.0068045	0.10335	0.87301		PID_RB_1PATHWAY	63	-0.058781	-0.0033927	0.10285	0.71618		PID_RB_1PATHWAY
PID_FAK_PATHWAY	59	0.00030251	1.6898e-05	0.095324	0.49873		PID_FAK_PATHWAY	59	0.058978	0.0032945	0.094007	0.26521		PID_FAK_PATHWAY	59	-0.11746	-0.0065612	0.093682	0.89503		PID_FAK_PATHWAY	59	0.024477	0.0013673	0.093738	0.397		PID_FAK_PATHWAY	59	-0.052542	-0.002935	0.093291	0.71335		PID_FAK_PATHWAY	59	0.040076	0.0022386	0.094574	0.33588		PID_FAK_PATHWAY	59	0.034546	0.0019297	0.094114	0.35679		PID_FAK_PATHWAY
PID_HNF3A_PATHWAY	44	-0.0025108	-0.00012117	0.13065	0.50767		PID_HNF3A_PATHWAY	44	-0.044787	-0.0021614	0.12884	0.63593		PID_HNF3A_PATHWAY	44	-0.0055136	-0.00026608	0.1284	0.51713		PID_HNF3A_PATHWAY	44	-0.076438	-0.0036888	0.12847	0.72407		PID_HNF3A_PATHWAY	44	-0.071154	-0.0034338	0.12786	0.71106		PID_HNF3A_PATHWAY	44	0.024042	0.0011602	0.12962	0.42643		PID_HNF3A_PATHWAY	44	0.10131	0.0048888	0.12899	0.21611		PID_HNF3A_PATHWAY
PID_TGFBR_PATHWAY	55	0.16862	0.0090953	0.10543	0.054873		PID_TGFBR_PATHWAY	55	0.172	0.0092775	0.10397	0.049041		PID_TGFBR_PATHWAY	55	-0.030325	-0.0016357	0.10362	0.6151		PID_TGFBR_PATHWAY	55	-0.032833	-0.001771	0.10368	0.62425		PID_TGFBR_PATHWAY	55	0.011663	0.00062909	0.10319	0.45501		PID_TGFBR_PATHWAY	55	0.053816	0.0029028	0.1046	0.30347		PID_TGFBR_PATHWAY	55	-0.031975	-0.0017247	0.1041	0.62064		PID_TGFBR_PATHWAY
PID_HES_HEY_PATHWAY	47	0.25101	0.012519	0.13037	0.027096		PID_HES_HEY_PATHWAY	47	0.099953	0.0049849	0.12858	0.21847		PID_HES_HEY_PATHWAY	47	-0.10792	-0.0053821	0.12814	0.80015		PID_HES_HEY_PATHWAY	47	0.0095653	0.00047705	0.12821	0.47026		PID_HES_HEY_PATHWAY	47	0.072078	0.0035947	0.1276	0.28608		PID_HES_HEY_PATHWAY	47	0.19816	0.0098828	0.12935	0.062768		PID_HES_HEY_PATHWAY	47	0.20186	0.010067	0.12872	0.058417		PID_HES_HEY_PATHWAY
PID_IL12_STAT4_PATHWAY	33	0.18853	0.0078816	0.15516	0.11218		PID_IL12_STAT4_PATHWAY	33	0.13443	0.0056201	0.15302	0.18983		PID_IL12_STAT4_PATHWAY	33	0.15134	0.0063267	0.1525	0.16051		PID_IL12_STAT4_PATHWAY	33	-0.22256	-0.0093043	0.15258	0.92766		PID_IL12_STAT4_PATHWAY	33	-0.19347	-0.008088	0.15185	0.89867		PID_IL12_STAT4_PATHWAY	33	-0.075687	-0.0031641	0.15395	0.68851		PID_IL12_STAT4_PATHWAY	33	0.22538	0.0094222	0.15319	0.070619		PID_IL12_STAT4_PATHWAY
REACTOME_GLYCOGEN_BREAKDOWN_...	16	-0.052306	-0.0015233	0.19865	0.60384		REACTOME_GLYCOGEN_BREAKDOWN_...	16	0.1479	0.0043072	0.1959	0.22514		REACTOME_GLYCOGEN_BREAKDOWN_...	16	0.03154	0.00091852	0.19523	0.43583		REACTOME_GLYCOGEN_BREAKDOWN_...	16	-0.084698	-0.0024666	0.19534	0.6677		REACTOME_GLYCOGEN_BREAKDOWN_...	16	0.070159	0.0020432	0.19441	0.3591		REACTOME_GLYCOGEN_BREAKDOWN_...	16	0.045472	0.0013243	0.19709	0.40877		REACTOME_GLYCOGEN_BREAKDOWN_...	16	0.19255	0.0056076	0.19612	0.16311		REACTOME_GLYCOGEN_BREAKDOWN_...
REACTOME_TRANSLATION	143	0.0043894	0.00038087	0.060619	0.47114		REACTOME_TRANSLATION	143	0.034754	0.0030156	0.059782	0.28051		REACTOME_TRANSLATION	143	0.019218	0.0016676	0.059577	0.37351		REACTOME_TRANSLATION	143	0.080152	0.0069548	0.059608	0.089377		REACTOME_TRANSLATION	143	0.0077025	0.00066835	0.059327	0.44835		REACTOME_TRANSLATION	143	-0.11076	-0.0096105	0.060137	0.96724		REACTOME_TRANSLATION	143	0.070962	0.0061574	0.059847	0.11788		REACTOME_TRANSLATION
REACTOME_PYRIMIDINE_CATABOLI...	12	-0.15321	-0.0038646	0.23827	0.73989		REACTOME_PYRIMIDINE_CATABOLI...	12	0.0065413	0.000165	0.23498	0.4889		REACTOME_PYRIMIDINE_CATABOLI...	12	-0.22757	-0.00574	0.23417	0.83441		REACTOME_PYRIMIDINE_CATABOLI...	12	-0.094766	-0.0023903	0.23431	0.65706		REACTOME_PYRIMIDINE_CATABOLI...	12	0.30562	0.0077089	0.23318	0.094997		REACTOME_PYRIMIDINE_CATABOLI...	12	0.35422	0.0089347	0.23639	0.067014		REACTOME_PYRIMIDINE_CATABOLI...	12	0.124	0.0031276	0.23525	0.29907		REACTOME_PYRIMIDINE_CATABOLI...
REACTOME_RNA_POL_III_TRANSCR...2	23	0.02698	0.00094188	0.15035	0.42879		REACTOME_RNA_POL_III_TRANSCR...2	23	0.15063	0.0052587	0.14827	0.15483		REACTOME_RNA_POL_III_TRANSCR...2	23	0.092129	0.0032163	0.14776	0.26649		REACTOME_RNA_POL_III_TRANSCR...2	23	0.22401	0.0078204	0.14784	0.064862		REACTOME_RNA_POL_III_TRANSCR...2	23	0.12333	0.0043055	0.14714	0.20097		REACTOME_RNA_POL_III_TRANSCR...2	23	0.060578	0.0021148	0.14917	0.34233		REACTOME_RNA_POL_III_TRANSCR...2	23	-0.33566	-0.011718	0.14842	0.98813		REACTOME_RNA_POL_III_TRANSCR...2
REACTOME_INHIBITION_OF_THE_P...	18	-0.25823	-0.007976	0.17055	0.93499		REACTOME_INHIBITION_OF_THE_P...	18	-0.48992	-0.015132	0.16816	0.99821		REACTOME_INHIBITION_OF_THE_P...	18	0.015427	0.00047652	0.16763	0.46334		REACTOME_INHIBITION_OF_THE_P...	18	0.19618	0.0060595	0.16771	0.12107		REACTOME_INHIBITION_OF_THE_P...	18	-0.1969	-0.0060816	0.16691	0.88092		REACTOME_INHIBITION_OF_THE_P...	18	0.2586	0.0079876	0.16921	0.063225		REACTOME_INHIBITION_OF_THE_P...	18	0.28595	0.0088323	0.16838	0.044739		REACTOME_INHIBITION_OF_THE_P...
REACTOME_PYRUVATE_METABOLISM...	40	0.011536	0.00053084	0.1295	0.46451		REACTOME_PYRUVATE_METABOLISM...	40	0.10493	0.0048284	0.12771	0.20565		REACTOME_PYRUVATE_METABOLISM...	40	-0.039103	-0.0017994	0.12727	0.62067		REACTOME_PYRUVATE_METABOLISM...	40	0.12824	0.0059014	0.12734	0.15696		REACTOME_PYRUVATE_METABOLISM...	40	-0.014622	-0.00067289	0.12674	0.54593		REACTOME_PYRUVATE_METABOLISM...	40	0.13486	0.0062058	0.12848	0.14694		REACTOME_PYRUVATE_METABOLISM...	40	-0.011589	-0.0005333	0.12785	0.53611		REACTOME_PYRUVATE_METABOLISM...
REACTOME_EXTRINSIC_PATHWAY_F...	13	0.0092526	0.00024291	0.21809	0.48308		REACTOME_EXTRINSIC_PATHWAY_F...	13	-0.036494	-0.00095807	0.21508	0.56737		REACTOME_EXTRINSIC_PATHWAY_F...	13	0.51057	0.013404	0.21431	0.0086065		REACTOME_EXTRINSIC_PATHWAY_F...	13	0.20268	0.005321	0.21446	0.17231		REACTOME_EXTRINSIC_PATHWAY_F...	13	0.19932	0.0052329	0.21344	0.17519		REACTOME_EXTRINSIC_PATHWAY_F...	13	0.29486	0.007741	0.21637	0.086485		REACTOME_EXTRINSIC_PATHWAY_F...	13	0.11524	0.0030254	0.21532	0.29626		REACTOME_EXTRINSIC_PATHWAY_F...
REACTOME_PTM_GAMMA_CARBOXYLA...	26	-0.05653	-0.0020981	0.15113	0.64581		REACTOME_PTM_GAMMA_CARBOXYLA...	26	-0.16574	-0.0061515	0.14904	0.86694		REACTOME_PTM_GAMMA_CARBOXYLA...	26	0.091218	0.0033855	0.14854	0.26957		REACTOME_PTM_GAMMA_CARBOXYLA...	26	-0.0034706	-0.00012881	0.14862	0.50932		REACTOME_PTM_GAMMA_CARBOXYLA...	26	-0.099788	-0.0037036	0.14791	0.75005		REACTOME_PTM_GAMMA_CARBOXYLA...	26	-0.067288	-0.0024973	0.14994	0.67319		REACTOME_PTM_GAMMA_CARBOXYLA...	26	-0.017594	-0.00065301	0.14922	0.54693		REACTOME_PTM_GAMMA_CARBOXYLA...
REACTOME_APOPTOTIC_CLEAVAGE_...1	37	0.22733	0.010062	0.12692	0.036642		REACTOME_APOPTOTIC_CLEAVAGE_...1	37	0.05428	0.0024025	0.12518	0.33228		REACTOME_APOPTOTIC_CLEAVAGE_...1	37	-0.17226	-0.0076245	0.12474	0.91634		REACTOME_APOPTOTIC_CLEAVAGE_...1	37	-0.043667	-0.0019328	0.12482	0.63677		REACTOME_APOPTOTIC_CLEAVAGE_...1	37	-0.041541	-0.0018387	0.12422	0.63096		REACTOME_APOPTOTIC_CLEAVAGE_...1	37	-0.048428	-0.0021435	0.12593	0.64971		REACTOME_APOPTOTIC_CLEAVAGE_...1	37	0.08558	0.0037879	0.12532	0.24734		REACTOME_APOPTOTIC_CLEAVAGE_...1
REACTOME_RNA_POL_I_TRANSCRIP...3	20	0.17167	0.0055889	0.1521	0.12954		REACTOME_RNA_POL_I_TRANSCRIP...3	20	-0.0077209	-0.00025137	0.15001	0.52052		REACTOME_RNA_POL_I_TRANSCRIP...3	20	0.085685	0.0027896	0.14949	0.28327		REACTOME_RNA_POL_I_TRANSCRIP...3	20	0.082053	0.0026714	0.14958	0.29165		REACTOME_RNA_POL_I_TRANSCRIP...3	20	0.086033	0.002801	0.14886	0.28166		REACTOME_RNA_POL_I_TRANSCRIP...3	20	0.18017	0.0058659	0.15091	0.11626		REACTOME_RNA_POL_I_TRANSCRIP...3	20	-0.071221	-0.0023187	0.15018	0.68233		REACTOME_RNA_POL_I_TRANSCRIP...3
REACTOME_FORMATION_OF_THE_TE...	46	-0.010503	-0.00051822	0.10389	0.54026		REACTOME_FORMATION_OF_THE_TE...	46	0.12189	0.0060143	0.10245	0.11707		REACTOME_FORMATION_OF_THE_TE...	46	-0.12164	-0.0060016	0.1021	0.88324		REACTOME_FORMATION_OF_THE_TE...	46	0.16784	0.0082813	0.10215	0.050195		REACTOME_FORMATION_OF_THE_TE...	46	-0.030006	-0.0014805	0.10167	0.61605		REACTOME_FORMATION_OF_THE_TE...	46	-0.023583	-0.0011636	0.10307	0.59049		REACTOME_FORMATION_OF_THE_TE...	46	0.10584	0.0052221	0.10257	0.15107		REACTOME_FORMATION_OF_THE_TE...
REACTOME_ACTIVATION_OF_THE_P...	29	0.17416	0.0068259	0.12641	0.084156		REACTOME_ACTIVATION_OF_THE_P...	29	0.07703	0.0030191	0.12467	0.26834		REACTOME_ACTIVATION_OF_THE_P...	29	0.14671	0.0057503	0.12424	0.11883		REACTOME_ACTIVATION_OF_THE_P...	29	0.12857	0.0050393	0.12431	0.15051		REACTOME_ACTIVATION_OF_THE_P...	29	0.036771	0.0014412	0.12372	0.38316		REACTOME_ACTIVATION_OF_THE_P...	29	0.17483	0.0068523	0.12542	0.081668		REACTOME_ACTIVATION_OF_THE_P...	29	0.15453	0.0060565	0.12481	0.10785		REACTOME_ACTIVATION_OF_THE_P...
REACTOME_PROCESSING_OF_INTRO...	14	0.23324	0.0063543	0.18443	0.103		REACTOME_PROCESSING_OF_INTRO...	14	-0.20184	-0.0054987	0.18188	0.86643		REACTOME_PROCESSING_OF_INTRO...	14	-0.24422	-0.0066533	0.18126	0.91106		REACTOME_PROCESSING_OF_INTRO...	14	-0.0156	-0.00042499	0.18137	0.53427		REACTOME_PROCESSING_OF_INTRO...	14	-0.091933	-0.0025046	0.1805	0.69473		REACTOME_PROCESSING_OF_INTRO...	14	0.17933	0.0048855	0.18298	0.16354		REACTOME_PROCESSING_OF_INTRO...	14	-0.21307	-0.0058047	0.18209	0.87902		REACTOME_PROCESSING_OF_INTRO...
REACTOME_GAP_JUNCTION_DEGRAD...	10	0.050469	0.0011622	0.23843	0.41618		REACTOME_GAP_JUNCTION_DEGRAD...	10	-0.10263	-0.0023632	0.23514	0.66874		REACTOME_GAP_JUNCTION_DEGRAD...	10	-0.0074516	-0.00017159	0.23434	0.51268		REACTOME_GAP_JUNCTION_DEGRAD...	10	-0.20147	-0.0046392	0.23446	0.8049		REACTOME_GAP_JUNCTION_DEGRAD...	10	-0.013048	-0.00030045	0.23335	0.52229		REACTOME_GAP_JUNCTION_DEGRAD...	10	-0.30822	-0.0070974	0.23655	0.9037		REACTOME_GAP_JUNCTION_DEGRAD...	10	-0.51537	-0.011868	0.23538	0.98572		REACTOME_GAP_JUNCTION_DEGRAD...
REACTOME_BASE_EXCISION_REPAIR	19	0.18162	0.0057635	0.17975	0.15615		REACTOME_BASE_EXCISION_REPAIR	19	0.075737	0.0024034	0.17727	0.3346		REACTOME_BASE_EXCISION_REPAIR	19	0.27171	0.0086222	0.17665	0.062021		REACTOME_BASE_EXCISION_REPAIR	19	0.047798	0.0015168	0.17676	0.39343		REACTOME_BASE_EXCISION_REPAIR	19	0.15792	0.0050112	0.17592	0.18468		REACTOME_BASE_EXCISION_REPAIR	19	-0.011124	-0.000353	0.17834	0.52487		REACTOME_BASE_EXCISION_REPAIR	19	0.060102	0.0019072	0.17747	0.36744		REACTOME_BASE_EXCISION_REPAIR
REACTOME_BILE_ACID_AND_BILE_...	27	0.089019	0.0033667	0.14521	0.26994		REACTOME_BILE_ACID_AND_BILE_...	27	0.40383	0.015273	0.14318	0.0024001		REACTOME_BILE_ACID_AND_BILE_...	27	0.0044201	0.00016717	0.14272	0.48765		REACTOME_BILE_ACID_AND_BILE_...	27	0.13011	0.0049207	0.1428	0.18112		REACTOME_BILE_ACID_AND_BILE_...	27	0.15373	0.0058143	0.14212	0.13969		REACTOME_BILE_ACID_AND_BILE_...	27	0.11642	0.0044031	0.14407	0.20953		REACTOME_BILE_ACID_AND_BILE_...	27	0.12533	0.0047401	0.14337	0.19101		REACTOME_BILE_ACID_AND_BILE_...
REACTOME_SYNTHESIS_OF_BILE_A...3	15	0.052829	0.0014897	0.18452	0.38733		REACTOME_SYNTHESIS_OF_BILE_A...3	15	0.41197	0.011617	0.18195	0.011787		REACTOME_SYNTHESIS_OF_BILE_A...3	15	-0.11109	-0.0031326	0.18135	0.72992		REACTOME_SYNTHESIS_OF_BILE_A...3	15	0.047261	0.0013327	0.18145	0.39726		REACTOME_SYNTHESIS_OF_BILE_A...3	15	0.065559	0.0018487	0.18059	0.35829		REACTOME_SYNTHESIS_OF_BILE_A...3	15	-0.054149	-0.0015269	0.18307	0.6163		REACTOME_SYNTHESIS_OF_BILE_A...3	15	0.22262	0.0062776	0.18217	0.11086		REACTOME_SYNTHESIS_OF_BILE_A...3
REACTOME_RECYCLING_OF_BILE_A...	11	0.19755	0.0047709	0.21836	0.18282		REACTOME_RECYCLING_OF_BILE_A...	11	0.26498	0.0063993	0.21534	0.10927		REACTOME_RECYCLING_OF_BILE_A...	11	0.032416	0.00078286	0.21462	0.43997		REACTOME_RECYCLING_OF_BILE_A...	11	0.24178	0.0058392	0.21473	0.13009		REACTOME_RECYCLING_OF_BILE_A...	11	0.23474	0.0056691	0.21371	0.13602		REACTOME_RECYCLING_OF_BILE_A...	11	0.25152	0.0060744	0.21664	0.12283		REACTOME_RECYCLING_OF_BILE_A...	11	0.035779	0.00086408	0.2156	0.4341		REACTOME_RECYCLING_OF_BILE_A...
REACTOME_SIGNALING_BY_RHO_GT...	111	0.058994	0.0045138	0.075978	0.21874		REACTOME_SIGNALING_BY_RHO_GT...	111	-0.0093087	-0.00071223	0.07493	0.54943		REACTOME_SIGNALING_BY_RHO_GT...	111	-0.024319	-0.0018607	0.074674	0.62766		REACTOME_SIGNALING_BY_RHO_GT...	111	-0.019777	-0.0015132	0.074715	0.60438		REACTOME_SIGNALING_BY_RHO_GT...	111	-0.017326	-0.0013257	0.07436	0.59212		REACTOME_SIGNALING_BY_RHO_GT...	111	-0.16876	-0.012912	0.075371	0.98742		REACTOME_SIGNALING_BY_RHO_GT...	111	-0.043611	-0.0033368	0.075015	0.7195		REACTOME_SIGNALING_BY_RHO_GT...
REACTOME_SIGNALING_BY_WNT	63	-0.040018	-0.0023097	0.094857	0.66344		REACTOME_SIGNALING_BY_WNT	63	0.1244	0.0071801	0.093543	0.091785		REACTOME_SIGNALING_BY_WNT	63	0.012535	0.00072348	0.093228	0.44652		REACTOME_SIGNALING_BY_WNT	63	0.071697	0.0041381	0.093278	0.22106		REACTOME_SIGNALING_BY_WNT	63	0.27135	0.015661	0.092813	0.0017323		REACTOME_SIGNALING_BY_WNT	63	0.062135	0.0035862	0.094111	0.25456		REACTOME_SIGNALING_BY_WNT	63	0.0083832	0.00048385	0.093654	0.46434		REACTOME_SIGNALING_BY_WNT
REACTOME_METABOLISM_OF_NON_C...	46	0.06368	0.003142	0.11173	0.28436		REACTOME_METABOLISM_OF_NON_C...	46	0.044004	0.0021712	0.11019	0.34482		REACTOME_METABOLISM_OF_NON_C...	46	-0.094279	-0.0046518	0.10981	0.8047		REACTOME_METABOLISM_OF_NON_C...	46	0.18457	0.0091069	0.10987	0.046488		REACTOME_METABOLISM_OF_NON_C...	46	0.0093379	0.00046073	0.10935	0.46597		REACTOME_METABOLISM_OF_NON_C...	46	-0.071661	-0.0035358	0.11085	0.741		REACTOME_METABOLISM_OF_NON_C...	46	-0.069185	-0.0034136	0.11031	0.73472		REACTOME_METABOLISM_OF_NON_C...
REACTOME_SYNTHESIS_OF_BILE_A...2	10	-0.29493	-0.0067915	0.24116	0.88932		REACTOME_SYNTHESIS_OF_BILE_A...2	10	0.48193	0.011098	0.23781	0.021363		REACTOME_SYNTHESIS_OF_BILE_A...2	10	-0.095538	-0.0022	0.23702	0.65655		REACTOME_SYNTHESIS_OF_BILE_A...2	10	-0.15473	-0.0035629	0.23715	0.74294		REACTOME_SYNTHESIS_OF_BILE_A...2	10	0.1975	0.0045479	0.23602	0.20136		REACTOME_SYNTHESIS_OF_BILE_A...2	10	0.31618	0.0072808	0.23926	0.093176		REACTOME_SYNTHESIS_OF_BILE_A...2	10	0.51036	0.011752	0.23808	0.016036		REACTOME_SYNTHESIS_OF_BILE_A...2
REACTOME_SYNTHESIS_OF_BILE_A...1	19	0.041987	0.0013324	0.17194	0.40354		REACTOME_SYNTHESIS_OF_BILE_A...1	19	0.42444	0.013469	0.16953	0.0061519		REACTOME_SYNTHESIS_OF_BILE_A...1	19	-0.10255	-0.0032541	0.16898	0.72802		REACTOME_SYNTHESIS_OF_BILE_A...1	19	0.075473	0.002395	0.16908	0.32766		REACTOME_SYNTHESIS_OF_BILE_A...1	19	0.11277	0.0035787	0.16827	0.25137		REACTOME_SYNTHESIS_OF_BILE_A...1	19	0.033098	0.0010503	0.17058	0.42308		REACTOME_SYNTHESIS_OF_BILE_A...1	19	0.29371	0.0093203	0.16974	0.041794		REACTOME_SYNTHESIS_OF_BILE_A...1
REACTOME_METABOLISM_OF_STERO...	35	-0.072894	-0.0031382	0.13356	0.70738		REACTOME_METABOLISM_OF_STERO...	35	0.079353	0.0034163	0.13172	0.27344		REACTOME_METABOLISM_OF_STERO...	35	0.2314	0.009962	0.13126	0.038965		REACTOME_METABOLISM_OF_STERO...	35	0.070257	0.0030246	0.13134	0.29636		REACTOME_METABOLISM_OF_STERO...	35	-0.11923	-0.0051329	0.13071	0.81914		REACTOME_METABOLISM_OF_STERO...	35	-0.087683	-0.0037749	0.13251	0.74591		REACTOME_METABOLISM_OF_STERO...	35	-0.11771	-0.0050676	0.13187	0.81397		REACTOME_METABOLISM_OF_STERO...
REACTOME_ANDROGEN_BIOSYNTHES...	10	0.13025	0.0029994	0.25122	0.30206		REACTOME_ANDROGEN_BIOSYNTHES...	10	0.20109	0.0046305	0.24775	0.2085		REACTOME_ANDROGEN_BIOSYNTHES...	10	0.14518	0.0033431	0.2469	0.27827		REACTOME_ANDROGEN_BIOSYNTHES...	10	-0.21075	-0.004853	0.24704	0.8032		REACTOME_ANDROGEN_BIOSYNTHES...	10	0.0273	0.00062864	0.24586	0.45579		REACTOME_ANDROGEN_BIOSYNTHES...	10	-0.11407	-0.0026268	0.24924	0.67641		REACTOME_ANDROGEN_BIOSYNTHES...	10	-0.11996	-0.0027622	0.24803	0.68567		REACTOME_ANDROGEN_BIOSYNTHES...
REACTOME_SIGNALLING_BY_NGF	211	-0.078761	-0.0082864	0.054338	0.92639		REACTOME_SIGNALLING_BY_NGF	211	-0.026681	-0.0028071	0.05359	0.69071		REACTOME_SIGNALLING_BY_NGF	211	-0.087559	-0.009212	0.053403	0.94945		REACTOME_SIGNALLING_BY_NGF	211	-0.066136	-0.0069581	0.053435	0.89208		REACTOME_SIGNALLING_BY_NGF	211	-0.0057805	-0.00060816	0.053182	0.54328		REACTOME_SIGNALLING_BY_NGF	211	-0.032688	-0.0034391	0.053913	0.72784		REACTOME_SIGNALLING_BY_NGF	211	0.023364	0.0024581	0.053651	0.33161		REACTOME_SIGNALLING_BY_NGF
REACTOME_CTNNB1_PHOSPHORYLAT...	16	0.030458	0.00088702	0.18347	0.43407		REACTOME_CTNNB1_PHOSPHORYLAT...	16	0.13369	0.0038935	0.18093	0.22998		REACTOME_CTNNB1_PHOSPHORYLAT...	16	-0.057272	-0.0016679	0.18031	0.62461		REACTOME_CTNNB1_PHOSPHORYLAT...	16	0.13523	0.0039383	0.18041	0.22676		REACTOME_CTNNB1_PHOSPHORYLAT...	16	0.1453	0.0042316	0.17955	0.20919		REACTOME_CTNNB1_PHOSPHORYLAT...	16	0.085327	0.0024849	0.18202	0.31962		REACTOME_CTNNB1_PHOSPHORYLAT...	16	0.19843	0.0057789	0.18113	0.13665		REACTOME_CTNNB1_PHOSPHORYLAT...
REACTOME_INSULIN_RECEPTOR_RE...	23	-0.19958	-0.0069673	0.16584	0.88559		REACTOME_INSULIN_RECEPTOR_RE...	23	-0.33522	-0.011703	0.16354	0.9798		REACTOME_INSULIN_RECEPTOR_RE...	23	-0.039868	-0.0013918	0.163	0.59661		REACTOME_INSULIN_RECEPTOR_RE...	23	0.37761	0.013183	0.16306	0.010292		REACTOME_INSULIN_RECEPTOR_RE...	23	0.089703	0.0031316	0.16231	0.29025		REACTOME_INSULIN_RECEPTOR_RE...	23	-0.23187	-0.0080945	0.16453	0.92061		REACTOME_INSULIN_RECEPTOR_RE...	23	0.078468	0.0027394	0.16374	0.31589		REACTOME_INSULIN_RECEPTOR_RE...
REACTOME_COPI_MEDIATED_TRANS...	10	-0.12729	-0.0029312	0.20649	0.7312		REACTOME_COPI_MEDIATED_TRANS...	10	-0.072271	-0.0016642	0.20364	0.63866		REACTOME_COPI_MEDIATED_TRANS...	10	-0.039298	-0.00090492	0.20295	0.57677		REACTOME_COPI_MEDIATED_TRANS...	10	-0.17275	-0.003978	0.20306	0.80255		REACTOME_COPI_MEDIATED_TRANS...	10	0.24706	0.005689	0.20208	0.11076		REACTOME_COPI_MEDIATED_TRANS...	10	0.088343	0.0020343	0.20487	0.33316		REACTOME_COPI_MEDIATED_TRANS...	10	0.18761	0.0043202	0.20387	0.17873		REACTOME_COPI_MEDIATED_TRANS...
REACTOME_NEF_MEDIATED_DOWNRE...	9	0.36101	0.0078865	0.19413	0.031481		REACTOME_NEF_MEDIATED_DOWNRE...	9	0.28308	0.0061843	0.19146	0.069638		REACTOME_NEF_MEDIATED_DOWNRE...	9	0.079697	0.0017411	0.19081	0.3381		REACTOME_NEF_MEDIATED_DOWNRE...	9	0.26494	0.0057879	0.19091	0.082612		REACTOME_NEF_MEDIATED_DOWNRE...	9	0.27954	0.0061069	0.19	0.070616		REACTOME_NEF_MEDIATED_DOWNRE...	9	-0.14554	-0.0031794	0.19262	0.77504		REACTOME_NEF_MEDIATED_DOWNRE...	9	0.21299	0.0046529	0.19168	0.13326		REACTOME_NEF_MEDIATED_DOWNRE...
REACTOME_SIGNALING_BY_SCF_KIT	75	-0.0073658	-0.0004637	0.090915	0.53229		REACTOME_SIGNALING_BY_SCF_KIT	75	-0.012797	-0.00080559	0.08966	0.55674		REACTOME_SIGNALING_BY_SCF_KIT	75	0.010097	0.00063566	0.089353	0.45501		REACTOME_SIGNALING_BY_SCF_KIT	75	-0.1264	-0.0079572	0.089398	0.92129		REACTOME_SIGNALING_BY_SCF_KIT	75	-0.021538	-0.0013559	0.088977	0.59563		REACTOME_SIGNALING_BY_SCF_KIT	75	-0.12142	-0.0076437	0.090196	0.91087		REACTOME_SIGNALING_BY_SCF_KIT	75	-0.055549	-0.003497	0.08976	0.73199		REACTOME_SIGNALING_BY_SCF_KIT
REACTOME_DEVELOPMENTAL_BIOLO...	382	0.0084534	0.0011912	0.041879	0.42002		REACTOME_DEVELOPMENTAL_BIOLO...	382	0.044815	0.0063149	0.041299	0.13894		REACTOME_DEVELOPMENTAL_BIOLO...	382	-0.011449	-0.0016133	0.041159	0.60956		REACTOME_DEVELOPMENTAL_BIOLO...	382	0.0018052	0.00025438	0.041182	0.48252		REACTOME_DEVELOPMENTAL_BIOLO...	382	-0.024767	-0.0034899	0.040986	0.72717		REACTOME_DEVELOPMENTAL_BIOLO...	382	0.020844	0.0029371	0.041549	0.30796		REACTOME_DEVELOPMENTAL_BIOLO...	382	0.0058096	0.00081863	0.041347	0.44413		REACTOME_DEVELOPMENTAL_BIOLO...
REACTOME_CROSS_PRESENTATION_...	47	-0.1735	-0.0086531	0.1107	0.94148		REACTOME_CROSS_PRESENTATION_...	47	0.056349	0.0028103	0.10918	0.30289		REACTOME_CROSS_PRESENTATION_...	47	0.12531	0.0062496	0.1088	0.12472		REACTOME_CROSS_PRESENTATION_...	47	0.026686	0.0013309	0.10886	0.40318		REACTOME_CROSS_PRESENTATION_...	47	0.3287	0.016393	0.10832	0.0012059		REACTOME_CROSS_PRESENTATION_...	47	0.092121	0.0045943	0.10983	0.20081		REACTOME_CROSS_PRESENTATION_...	47	-0.032792	-0.0016354	0.1093	0.61792		REACTOME_CROSS_PRESENTATION_...
REACTOME_SIGNALING_BY_NODAL	17	-0.041987	-0.0012604	0.17892	0.59277		REACTOME_SIGNALING_BY_NODAL	17	0.42077	0.012631	0.17642	0.0085438		REACTOME_SIGNALING_BY_NODAL	17	0.06114	0.0018353	0.17584	0.36404		REACTOME_SIGNALING_BY_NODAL	17	0.13186	0.0039581	0.17594	0.2268		REACTOME_SIGNALING_BY_NODAL	17	0.16035	0.0048134	0.1751	0.1799		REACTOME_SIGNALING_BY_NODAL	17	-0.044944	-0.0013491	0.17751	0.59994		REACTOME_SIGNALING_BY_NODAL	17	-0.13886	-0.0041682	0.17664	0.78409		REACTOME_SIGNALING_BY_NODAL
REACTOME_DAG_AND_IP3_SIGNALI...	31	0.019491	0.0007898	0.16252	0.45227		REACTOME_DAG_AND_IP3_SIGNALI...	31	-0.027224	-0.0011031	0.16028	0.56744		REACTOME_DAG_AND_IP3_SIGNALI...	31	-0.012067	-0.00048897	0.15973	0.53011		REACTOME_DAG_AND_IP3_SIGNALI...	31	0.12192	0.0049405	0.15982	0.22276		REACTOME_DAG_AND_IP3_SIGNALI...	31	0.042412	0.0017186	0.15906	0.39487		REACTOME_DAG_AND_IP3_SIGNALI...	31	0.06104	0.0024734	0.16124	0.35251		REACTOME_DAG_AND_IP3_SIGNALI...	31	0.17584	0.0071254	0.16045	0.13656		REACTOME_DAG_AND_IP3_SIGNALI...
REACTOME_SPRY_REGULATION_OF_...	13	-0.19347	-0.0050793	0.23172	0.79812		REACTOME_SPRY_REGULATION_OF_...	13	0.45177	0.01186	0.2285	0.024021		REACTOME_SPRY_REGULATION_OF_...	13	-0.12951	-0.0034001	0.22774	0.71521		REACTOME_SPRY_REGULATION_OF_...	13	-0.36957	-0.0097022	0.22785	0.94758		REACTOME_SPRY_REGULATION_OF_...	13	0.046839	0.0012297	0.22678	0.41819		REACTOME_SPRY_REGULATION_OF_...	13	0.10507	0.0027584	0.2299	0.32383		REACTOME_SPRY_REGULATION_OF_...	13	-0.20354	-0.0053434	0.22878	0.81317		REACTOME_SPRY_REGULATION_OF_...
REACTOME_TCA_CYCLE_AND_RESPI...	116	0.063444	0.0049617	0.068791	0.1782		REACTOME_TCA_CYCLE_AND_RESPI...	116	0.016753	0.0013102	0.067842	0.40248		REACTOME_TCA_CYCLE_AND_RESPI...	116	-0.048135	-0.0037645	0.067609	0.76175		REACTOME_TCA_CYCLE_AND_RESPI...	116	0.060033	0.004695	0.067646	0.18742		REACTOME_TCA_CYCLE_AND_RESPI...	116	0.067392	0.0052705	0.067324	0.15842		REACTOME_TCA_CYCLE_AND_RESPI...	116	0.087874	0.0068723	0.068248	0.098958		REACTOME_TCA_CYCLE_AND_RESPI...	116	0.026251	0.002053	0.067919	0.34956		REACTOME_TCA_CYCLE_AND_RESPI...
REACTOME_BMAL1_CLOCK_NPAS2_A...	35	-0.40399	-0.017392	0.14363	0.99754		REACTOME_BMAL1_CLOCK_NPAS2_A...	35	-0.049588	-0.0021348	0.14168	0.63683		REACTOME_BMAL1_CLOCK_NPAS2_A...	35	-0.11953	-0.0051457	0.14119	0.80137		REACTOME_BMAL1_CLOCK_NPAS2_A...	35	-0.11775	-0.0050693	0.14127	0.79771		REACTOME_BMAL1_CLOCK_NPAS2_A...	35	0.065804	0.0028329	0.1406	0.31989		REACTOME_BMAL1_CLOCK_NPAS2_A...	35	-0.13578	-0.0058454	0.14253	0.8296		REACTOME_BMAL1_CLOCK_NPAS2_A...	35	-0.034668	-0.0014925	0.14184	0.59654		REACTOME_BMAL1_CLOCK_NPAS2_A...
REACTOME_ANTIGEN_PROCESSING_...1	72	-0.12979	-0.0080063	0.091057	0.92297		REACTOME_ANTIGEN_PROCESSING_...1	72	0.063152	0.0038956	0.089803	0.24096		REACTOME_ANTIGEN_PROCESSING_...1	72	0.032131	0.001982	0.089497	0.35979		REACTOME_ANTIGEN_PROCESSING_...1	72	0.018521	0.0011425	0.089547	0.41807		REACTOME_ANTIGEN_PROCESSING_...1	72	0.24382	0.01504	0.089101	0.0031091		REACTOME_ANTIGEN_PROCESSING_...1	72	0.0093865	0.00057902	0.090346	0.45863		REACTOME_ANTIGEN_PROCESSING_...1	72	0.012789	0.00078892	0.089906	0.44344		REACTOME_ANTIGEN_PROCESSING_...1
REACTOME_GROWTH_HORMONE_RECE...	22	0.39096	0.013349	0.18138	0.015568		REACTOME_GROWTH_HORMONE_RECE...	22	-0.15708	-0.0053635	0.17889	0.81005		REACTOME_GROWTH_HORMONE_RECE...	22	0.07462	0.0025478	0.17829	0.33778		REACTOME_GROWTH_HORMONE_RECE...	22	0.039323	0.0013426	0.17839	0.41277		REACTOME_GROWTH_HORMONE_RECE...	22	-0.013028	-0.00044482	0.17754	0.52925		REACTOME_GROWTH_HORMONE_RECE...	22	0.098896	0.0033767	0.17998	0.29134		REACTOME_GROWTH_HORMONE_RECE...	22	0.27329	0.0093314	0.17909	0.06351		REACTOME_GROWTH_HORMONE_RECE...
REACTOME_TRIF_MEDIATED_TLR3_...	72	-0.10705	-0.0066034	0.090416	0.88177		REACTOME_TRIF_MEDIATED_TLR3_...	72	0.11712	0.0072245	0.089167	0.094525		REACTOME_TRIF_MEDIATED_TLR3_...	72	-0.073423	-0.0045292	0.088865	0.79566		REACTOME_TRIF_MEDIATED_TLR3_...	72	-0.070377	-0.0043413	0.088914	0.78567		REACTOME_TRIF_MEDIATED_TLR3_...	72	-0.0060144	-0.00037101	0.088492	0.52709		REACTOME_TRIF_MEDIATED_TLR3_...	72	0.045819	0.0028264	0.089708	0.30476		REACTOME_TRIF_MEDIATED_TLR3_...	72	-0.0050921	-0.00031412	0.089272	0.52274		REACTOME_TRIF_MEDIATED_TLR3_...
REACTOME_CELL_CELL_COMMUNICA...	117	0.07569	0.0059448	0.078435	0.16728		REACTOME_CELL_CELL_COMMUNICA...	117	-0.029135	-0.0022883	0.077354	0.64678		REACTOME_CELL_CELL_COMMUNICA...	117	-0.029926	-0.0023504	0.077089	0.65106		REACTOME_CELL_CELL_COMMUNICA...	117	0.026214	0.0020589	0.077132	0.36698		REACTOME_CELL_CELL_COMMUNICA...	117	0.044026	0.0034579	0.076764	0.28315		REACTOME_CELL_CELL_COMMUNICA...	117	0.012473	0.00097961	0.07782	0.43633		REACTOME_CELL_CELL_COMMUNICA...	117	-0.047075	-0.0036973	0.077441	0.72836		REACTOME_CELL_CELL_COMMUNICA...
REACTOME_ABCA_TRANSPORTERS_I...	17	-0.34052	-0.010222	0.1818	0.96946		REACTOME_ABCA_TRANSPORTERS_I...	17	-0.25593	-0.0076826	0.1793	0.92326		REACTOME_ABCA_TRANSPORTERS_I...	17	0.40546	0.012171	0.17867	0.01163		REACTOME_ABCA_TRANSPORTERS_I...	17	-0.15427	-0.0046309	0.17879	0.80588		REACTOME_ABCA_TRANSPORTERS_I...	17	0.16171	0.0048543	0.17794	0.18173		REACTOME_ABCA_TRANSPORTERS_I...	17	0.18351	0.0055085	0.18039	0.15451		REACTOME_ABCA_TRANSPORTERS_I...	17	-0.2555	-0.0076695	0.1795	0.92267		REACTOME_ABCA_TRANSPORTERS_I...
REACTOME_ENDOSOMAL_VACUOLAR_...	8	0.12321	0.0025378	0.31733	0.34891		REACTOME_ENDOSOMAL_VACUOLAR_...	8	0.41076	0.0084606	0.31293	0.094664		REACTOME_ENDOSOMAL_VACUOLAR_...	8	0.23771	0.0048962	0.31187	0.22297		REACTOME_ENDOSOMAL_VACUOLAR_...	8	0.10755	0.0022152	0.31205	0.36518		REACTOME_ENDOSOMAL_VACUOLAR_...	8	-0.013938	-0.00028709	0.31057	0.5179		REACTOME_ENDOSOMAL_VACUOLAR_...	8	-0.23925	-0.0049278	0.31483	0.77635		REACTOME_ENDOSOMAL_VACUOLAR_...	8	-0.12786	-0.0026336	0.3133	0.6584		REACTOME_ENDOSOMAL_VACUOLAR_...
REACTOME_TETRAHYDROBIOPTERIN...	12	0.074028	0.0018673	0.21955	0.36799		REACTOME_TETRAHYDROBIOPTERIN...	12	0.25525	0.0064383	0.21651	0.11923		REACTOME_TETRAHYDROBIOPTERIN...	12	-0.098626	-0.0024877	0.21578	0.67619		REACTOME_TETRAHYDROBIOPTERIN...	12	0.0018413	4.6444e-05	0.2159	0.4966		REACTOME_TETRAHYDROBIOPTERIN...	12	0.048701	0.0012284	0.21487	0.41035		REACTOME_TETRAHYDROBIOPTERIN...	12	0.12755	0.0032173	0.21782	0.27908		REACTOME_TETRAHYDROBIOPTERIN...	12	0.038995	0.00098361	0.21677	0.42862		REACTOME_TETRAHYDROBIOPTERIN...
REACTOME_ER_PHAGOSOME_PATHWAY	58	-0.099994	-0.0055383	0.099821	0.84176		REACTOME_ER_PHAGOSOME_PATHWAY	58	0.088307	0.004891	0.098443	0.18486		REACTOME_ER_PHAGOSOME_PATHWAY	58	0.050519	0.002798	0.098108	0.3033		REACTOME_ER_PHAGOSOME_PATHWAY	58	0.075809	0.0041988	0.098162	0.21998		REACTOME_ER_PHAGOSOME_PATHWAY	58	0.25356	0.014044	0.097677	0.0047213		REACTOME_ER_PHAGOSOME_PATHWAY	58	-0.037902	-0.0020992	0.099039	0.64903		REACTOME_ER_PHAGOSOME_PATHWAY	58	-0.030625	-0.0016962	0.098557	0.622		REACTOME_ER_PHAGOSOME_PATHWAY
REACTOME_MEIOSIS	95	0.076866	0.0054432	0.083589	0.1789		REACTOME_MEIOSIS	95	0.13263	0.0093922	0.082431	0.053817		REACTOME_MEIOSIS	95	-0.061212	-0.0043347	0.082153	0.77189		REACTOME_MEIOSIS	95	0.054806	0.003881	0.082199	0.25247		REACTOME_MEIOSIS	95	0.024154	0.0017105	0.081808	0.3839		REACTOME_MEIOSIS	95	-0.10379	-0.0073501	0.08293	0.89463		REACTOME_MEIOSIS	95	-0.011836	-0.00083816	0.08253	0.55702		REACTOME_MEIOSIS
REACTOME_NEGATIVE_REGULATION...1	36	-0.056199	-0.0024537	0.14841	0.64753		REACTOME_NEGATIVE_REGULATION...1	36	0.26995	0.011786	0.14635	0.032558		REACTOME_NEGATIVE_REGULATION...1	36	0.013334	0.00058219	0.14586	0.46358		REACTOME_NEGATIVE_REGULATION...1	36	0.11218	0.0048977	0.14594	0.22106		REACTOME_NEGATIVE_REGULATION...1	36	0.034313	0.0014981	0.14525	0.40662		REACTOME_NEGATIVE_REGULATION...1	36	0.054052	0.00236	0.14724	0.35678		REACTOME_NEGATIVE_REGULATION...1	36	-0.021709	-0.00094781	0.14653	0.55889		REACTOME_NEGATIVE_REGULATION...1
REACTOME_G0_AND_EARLY_G1	23	0.091667	0.0032001	0.16657	0.29106		REACTOME_G0_AND_EARLY_G1	23	0.11288	0.0039406	0.16427	0.246		REACTOME_G0_AND_EARLY_G1	23	-0.043553	-0.0015205	0.16371	0.60489		REACTOME_G0_AND_EARLY_G1	23	0.4128	0.014411	0.16377	0.0058636		REACTOME_G0_AND_EARLY_G1	23	0.22804	0.0079608	0.16302	0.080936		REACTOME_G0_AND_EARLY_G1	23	0.40417	0.01411	0.16524	0.007228		REACTOME_G0_AND_EARLY_G1	23	-0.064805	-0.0022624	0.16446	0.65322		REACTOME_G0_AND_EARLY_G1
REACTOME_REGULATION_OF_KIT_S...	16	0.25404	0.0073982	0.23474	0.13959		REACTOME_REGULATION_OF_KIT_S...	16	0.18048	0.005256	0.2315	0.21782		REACTOME_REGULATION_OF_KIT_S...	16	0.39579	0.011527	0.23069	0.043121		REACTOME_REGULATION_OF_KIT_S...	16	-0.42073	-0.012253	0.23082	0.96582		REACTOME_REGULATION_OF_KIT_S...	16	0.14692	0.0042787	0.22974	0.26125		REACTOME_REGULATION_OF_KIT_S...	16	-0.14619	-0.0042574	0.2329	0.73489		REACTOME_REGULATION_OF_KIT_S...	16	-0.28776	-0.0083803	0.23176	0.89281		REACTOME_REGULATION_OF_KIT_S...
REACTOME_MEMBRANE_TRAFFICKING	126	-0.13799	-0.011244	0.07015	0.9754		REACTOME_MEMBRANE_TRAFFICKING	126	0.049016	0.0039942	0.069189	0.23934		REACTOME_MEMBRANE_TRAFFICKING	126	0.037482	0.0030543	0.068952	0.29336		REACTOME_MEMBRANE_TRAFFICKING	126	-0.11947	-0.0097348	0.068985	0.95833		REACTOME_MEMBRANE_TRAFFICKING	126	0.11797	0.0096127	0.068657	0.042888		REACTOME_MEMBRANE_TRAFFICKING	126	0.041651	0.003394	0.069606	0.27479		REACTOME_MEMBRANE_TRAFFICKING	126	-0.063005	-0.0051341	0.069266	0.81848		REACTOME_MEMBRANE_TRAFFICKING
REACTOME_NEF_MEDIATES_DOWN_M...	20	0.1661	0.0054078	0.15194	0.13715		REACTOME_NEF_MEDIATES_DOWN_M...	20	0.14035	0.0045695	0.14984	0.17446		REACTOME_NEF_MEDIATES_DOWN_M...	20	0.0054759	0.00017828	0.14933	0.48537		REACTOME_NEF_MEDIATES_DOWN_M...	20	0.077905	0.0025363	0.14941	0.30104		REACTOME_NEF_MEDIATES_DOWN_M...	20	0.14032	0.0045682	0.1487	0.17269		REACTOME_NEF_MEDIATES_DOWN_M...	20	-0.15635	-0.0050903	0.15074	0.85018		REACTOME_NEF_MEDIATES_DOWN_M...	20	0.16401	0.0053396	0.15001	0.13713		REACTOME_NEF_MEDIATES_DOWN_M...
REACTOME_IMMUNOREGULATORY_IN...	58	-0.093029	-0.0051525	0.10926	0.80273		REACTOME_IMMUNOREGULATORY_IN...	58	0.10437	0.0057808	0.10775	0.16637		REACTOME_IMMUNOREGULATORY_IN...	58	-0.20702	-0.011466	0.10737	0.97307		REACTOME_IMMUNOREGULATORY_IN...	58	0.10254	0.0056793	0.10744	0.16995		REACTOME_IMMUNOREGULATORY_IN...	58	0.066672	0.0036927	0.10693	0.26648		REACTOME_IMMUNOREGULATORY_IN...	58	-0.0081148	-0.00044945	0.1084	0.52984		REACTOME_IMMUNOREGULATORY_IN...	58	0.10981	0.006082	0.10787	0.15435		REACTOME_IMMUNOREGULATORY_IN...
REACTOME_ACTIVATED_AMPK_STIM...	18	0.30645	0.0094656	0.1849	0.048726		REACTOME_ACTIVATED_AMPK_STIM...	18	0.068526	0.0021166	0.18236	0.35354		REACTOME_ACTIVATED_AMPK_STIM...	18	0.14761	0.0045594	0.18173	0.20833		REACTOME_ACTIVATED_AMPK_STIM...	18	0.037374	0.0011544	0.18184	0.41858		REACTOME_ACTIVATED_AMPK_STIM...	18	0.2434	0.0075179	0.18096	0.089318		REACTOME_ACTIVATED_AMPK_STIM...	18	-0.21467	-0.0066306	0.18345	0.87902		REACTOME_ACTIVATED_AMPK_STIM...	18	0.066247	0.0020462	0.18256	0.35835		REACTOME_ACTIVATED_AMPK_STIM...
REACTOME_VITAMIN_B5_PANTOTHE...	11	-0.059234	-0.0014305	0.20948	0.61132		REACTOME_VITAMIN_B5_PANTOTHE...	11	-0.04404	-0.0010636	0.20658	0.58441		REACTOME_VITAMIN_B5_PANTOTHE...	11	0.067179	0.0016224	0.20588	0.3721		REACTOME_VITAMIN_B5_PANTOTHE...	11	-0.043203	-0.0010434	0.20599	0.58306		REACTOME_VITAMIN_B5_PANTOTHE...	11	-0.20875	-0.0050414	0.205	0.84572		REACTOME_VITAMIN_B5_PANTOTHE...	11	-0.039404	-0.00095163	0.20783	0.57519		REACTOME_VITAMIN_B5_PANTOTHE...	11	-0.013721	-0.00033136	0.20682	0.52645		REACTOME_VITAMIN_B5_PANTOTHE...
REACTOME_BOTULINUM_NEUROTOXI...	18	-0.069722	-0.0021536	0.17765	0.65265		REACTOME_BOTULINUM_NEUROTOXI...	18	0.1351	0.0041729	0.17519	0.22031		REACTOME_BOTULINUM_NEUROTOXI...	18	0.046096	0.0014238	0.17459	0.39588		REACTOME_BOTULINUM_NEUROTOXI...	18	-0.091614	-0.0028297	0.17469	0.70001		REACTOME_BOTULINUM_NEUROTOXI...	18	-0.25718	-0.0079438	0.17385	0.93047		REACTOME_BOTULINUM_NEUROTOXI...	18	-0.022475	-0.00069419	0.17625	0.55073		REACTOME_BOTULINUM_NEUROTOXI...	18	0.33084	0.010219	0.17537	0.029622		REACTOME_BOTULINUM_NEUROTOXI...
REACTOME_METABOLISM_OF_VITAM...	50	-0.059114	-0.0030406	0.1063	0.71093		REACTOME_METABOLISM_OF_VITAM...	50	-0.066404	-0.0034155	0.10483	0.73677		REACTOME_METABOLISM_OF_VITAM...	50	0.020191	0.0010386	0.10448	0.42338		REACTOME_METABOLISM_OF_VITAM...	50	-0.021735	-0.001118	0.10453	0.58236		REACTOME_METABOLISM_OF_VITAM...	50	-0.18562	-0.0095476	0.10403	0.96281		REACTOME_METABOLISM_OF_VITAM...	50	-0.19045	-0.0097959	0.10546	0.96453		REACTOME_METABOLISM_OF_VITAM...	50	-0.0033014	-0.00016981	0.10495	0.51255		REACTOME_METABOLISM_OF_VITAM...
REACTOME_TRANS_GOLGI_NETWORK...	58	-0.12117	-0.0067109	0.097718	0.8925		REACTOME_TRANS_GOLGI_NETWORK...	58	-0.020864	-0.0011556	0.096373	0.5857		REACTOME_TRANS_GOLGI_NETWORK...	58	0.14491	0.0080263	0.096037	0.065665		REACTOME_TRANS_GOLGI_NETWORK...	58	-0.013625	-0.00075466	0.096097	0.55638		REACTOME_TRANS_GOLGI_NETWORK...	58	0.24964	0.013827	0.09562	0.0045212		REACTOME_TRANS_GOLGI_NETWORK...	58	-0.16399	-0.0090829	0.096946	0.95463		REACTOME_TRANS_GOLGI_NETWORK...	58	-0.0014653	-8.1159e-05	0.096482	0.50606		REACTOME_TRANS_GOLGI_NETWORK...
REACTOME_PROTEOLYTIC_CLEAVAG...	16	-0.21178	-0.0061677	0.18368	0.87553		REACTOME_PROTEOLYTIC_CLEAVAG...	16	0.17161	0.0049976	0.18115	0.17174		REACTOME_PROTEOLYTIC_CLEAVAG...	16	0.053696	0.0015638	0.18053	0.38307		REACTOME_PROTEOLYTIC_CLEAVAG...	16	-0.10108	-0.0029439	0.18063	0.71213		REACTOME_PROTEOLYTIC_CLEAVAG...	16	-0.27242	-0.0079336	0.17976	0.93516		REACTOME_PROTEOLYTIC_CLEAVAG...	16	-0.041091	-0.0011967	0.18224	0.58919		REACTOME_PROTEOLYTIC_CLEAVAG...	16	0.33895	0.0098711	0.18134	0.030809		REACTOME_PROTEOLYTIC_CLEAVAG...
REACTOME_RESOLUTION_OF_AP_SI...1	17	0.15832	0.0047524	0.19536	0.20887		REACTOME_RESOLUTION_OF_AP_SI...1	17	0.17514	0.0052575	0.19267	0.18167		REACTOME_RESOLUTION_OF_AP_SI...1	17	0.25664	0.0077039	0.192	0.090674		REACTOME_RESOLUTION_OF_AP_SI...1	17	0.009131	0.0002741	0.19212	0.48105		REACTOME_RESOLUTION_OF_AP_SI...1	17	0.17398	0.0052226	0.1912	0.18143		REACTOME_RESOLUTION_OF_AP_SI...1	17	-0.0053583	-0.00016085	0.19383	0.51103		REACTOME_RESOLUTION_OF_AP_SI...1	17	0.046987	0.0014105	0.19289	0.40377		REACTOME_RESOLUTION_OF_AP_SI...1
REACTOME_GAMMA_CARBOXYLATION...	10	0.046268	0.0010654	0.21521	0.41489		REACTOME_GAMMA_CARBOXYLATION...	10	-0.17874	-0.0041159	0.21223	0.80015		REACTOME_GAMMA_CARBOXYLATION...	10	0.14419	0.0033202	0.21151	0.24772		REACTOME_GAMMA_CARBOXYLATION...	10	-0.17458	-0.0040201	0.21163	0.79529		REACTOME_GAMMA_CARBOXYLATION...	10	-0.26971	-0.0062106	0.21061	0.89982		REACTOME_GAMMA_CARBOXYLATION...	10	-0.088422	-0.0020361	0.21352	0.6606		REACTOME_GAMMA_CARBOXYLATION...	10	-0.044411	-0.0010227	0.21248	0.58278		REACTOME_GAMMA_CARBOXYLATION...
REACTOME_IL_7_SIGNALING	11	-0.1393	-0.0033641	0.2828	0.68883		REACTOME_IL_7_SIGNALING	11	-0.13261	-0.0032027	0.2789	0.68278		REACTOME_IL_7_SIGNALING	11	0.19895	0.0048047	0.27794	0.23706		REACTOME_IL_7_SIGNALING	11	0.078575	0.0018976	0.2781	0.38877		REACTOME_IL_7_SIGNALING	11	0.098443	0.0023774	0.27677	0.36104		REACTOME_IL_7_SIGNALING	11	0.21238	0.005129	0.28058	0.22455		REACTOME_IL_7_SIGNALING	11	-0.19891	-0.0048039	0.27921	0.76189		REACTOME_IL_7_SIGNALING
REACTOME_CELL_CYCLE	386	0.013588	0.0019245	0.039544	0.36556		REACTOME_CELL_CYCLE	386	0.020405	0.0028899	0.038998	0.30041		REACTOME_CELL_CYCLE	386	0.026978	0.0038209	0.038864	0.2438		REACTOME_CELL_CYCLE	386	0.022294	0.0031575	0.038886	0.28322		REACTOME_CELL_CYCLE	386	0.038279	0.0054214	0.0387	0.16131		REACTOME_CELL_CYCLE	386	-0.033905	-0.004802	0.039232	0.80626		REACTOME_CELL_CYCLE	386	-0.010543	-0.0014933	0.039042	0.60644		REACTOME_CELL_CYCLE
REACTOME_SIGNALING_BY_ERBB4	86	-0.010531	-0.00070971	0.081252	0.55156		REACTOME_SIGNALING_BY_ERBB4	86	0.00057331	3.8637e-05	0.08013	0.49715		REACTOME_SIGNALING_BY_ERBB4	86	-0.096844	-0.0065266	0.079853	0.88738		REACTOME_SIGNALING_BY_ERBB4	86	-0.15221	-0.010258	0.079892	0.97161		REACTOME_SIGNALING_BY_ERBB4	86	-0.0416	-0.0028035	0.079519	0.69956		REACTOME_SIGNALING_BY_ERBB4	86	-0.017827	-0.0012014	0.080613	0.58751		REACTOME_SIGNALING_BY_ERBB4	86	0.13785	0.0092902	0.080214	0.042858		REACTOME_SIGNALING_BY_ERBB4
REACTOME_ORC1_REMOVAL_FROM_C...	65	-0.088547	-0.0051908	0.090185	0.8369		REACTOME_ORC1_REMOVAL_FROM_C...	65	0.040804	0.002392	0.088941	0.3232		REACTOME_ORC1_REMOVAL_FROM_C...	65	0.13234	0.0077581	0.088632	0.06771		REACTOME_ORC1_REMOVAL_FROM_C...	65	0.10666	0.0062529	0.088683	0.11454		REACTOME_ORC1_REMOVAL_FROM_C...	65	0.28448	0.016677	0.088238	0.00063327		REACTOME_ORC1_REMOVAL_FROM_C...	65	0.1373	0.0080491	0.089472	0.062449		REACTOME_ORC1_REMOVAL_FROM_C...	65	0.030711	0.0018003	0.089042	0.36509		REACTOME_ORC1_REMOVAL_FROM_C...
REACTOME_O_LINKED_GLYCOSYLAT...	54	0.09186	0.0049097	0.11328	0.20872		REACTOME_O_LINKED_GLYCOSYLAT...	54	0.046023	0.0024599	0.11172	0.34019		REACTOME_O_LINKED_GLYCOSYLAT...	54	0.0742	0.0039658	0.11134	0.25257		REACTOME_O_LINKED_GLYCOSYLAT...	54	-0.046931	-0.0025083	0.1114	0.66322		REACTOME_O_LINKED_GLYCOSYLAT...	54	0.081402	0.0043507	0.11087	0.23141		REACTOME_O_LINKED_GLYCOSYLAT...	54	-0.059088	-0.0031581	0.11239	0.70046		REACTOME_O_LINKED_GLYCOSYLAT...	54	0.038584	0.0020622	0.11185	0.36506		REACTOME_O_LINKED_GLYCOSYLAT...
REACTOME_SULFUR_AMINO_ACID_M...	24	0.21171	0.0075498	0.15888	0.091353		REACTOME_SULFUR_AMINO_ACID_M...	24	-0.041251	-0.001471	0.1567	0.60382		REACTOME_SULFUR_AMINO_ACID_M...	24	0.2947	0.010509	0.15614	0.029564		REACTOME_SULFUR_AMINO_ACID_M...	24	-0.22257	-0.0079371	0.15624	0.92285		REACTOME_SULFUR_AMINO_ACID_M...	24	0.026243	0.00093585	0.1555	0.43299		REACTOME_SULFUR_AMINO_ACID_M...	24	-0.022864	-0.00081533	0.15764	0.55766		REACTOME_SULFUR_AMINO_ACID_M...	24	0.13801	0.0049214	0.15687	0.1895		REACTOME_SULFUR_AMINO_ACID_M...
REACTOME_DOWNREGULATION_OF_E...	11	0.13276	0.0032063	0.22843	0.28056		REACTOME_DOWNREGULATION_OF_E...	11	0.11693	0.002824	0.22528	0.30186		REACTOME_DOWNREGULATION_OF_E...	11	-0.064563	-0.0015592	0.22451	0.61316		REACTOME_DOWNREGULATION_OF_E...	11	-0.035816	-0.00086498	0.22463	0.56334		REACTOME_DOWNREGULATION_OF_E...	11	-0.1005	-0.002427	0.22356	0.67347		REACTOME_DOWNREGULATION_OF_E...	11	0.39035	0.0094272	0.22662	0.042497		REACTOME_DOWNREGULATION_OF_E...	11	-0.076412	-0.0018454	0.22553	0.63262		REACTOME_DOWNREGULATION_OF_E...
REACTOME_ANTIVIRAL_MECHANISM...	65	0.15317	0.0089791	0.092008	0.047992		REACTOME_ANTIVIRAL_MECHANISM...	65	-0.0143	-0.00083831	0.090745	0.56261		REACTOME_ANTIVIRAL_MECHANISM...	65	0.013644	0.00079985	0.090434	0.44004		REACTOME_ANTIVIRAL_MECHANISM...	65	0.026496	0.0015532	0.090485	0.38483		REACTOME_ANTIVIRAL_MECHANISM...	65	0.16131	0.0094564	0.090045	0.03662		REACTOME_ANTIVIRAL_MECHANISM...	65	0.010339	0.00060608	0.091292	0.45492		REACTOME_ANTIVIRAL_MECHANISM...	65	0.19754	0.01158	0.090835	0.014832		REACTOME_ANTIVIRAL_MECHANISM...
REACTOME_PROLACTIN_RECEPTOR_...	13	0.046235	0.0012138	0.23333	0.42146		REACTOME_PROLACTIN_RECEPTOR_...	13	-0.30797	-0.0080852	0.23009	0.90962		REACTOME_PROLACTIN_RECEPTOR_...	13	0.0034872	9.1548e-05	0.22932	0.49393		REACTOME_PROLACTIN_RECEPTOR_...	13	-0.037111	-0.00097427	0.22945	0.56424		REACTOME_PROLACTIN_RECEPTOR_...	13	-0.074613	-0.0019588	0.22835	0.62807		REACTOME_PROLACTIN_RECEPTOR_...	13	0.14689	0.0038563	0.23149	0.26287		REACTOME_PROLACTIN_RECEPTOR_...	13	0.42	0.011026	0.23034	0.034134		REACTOME_PROLACTIN_RECEPTOR_...
REACTOME_SIGNALING_BY_ERBB2	97	-0.05328	-0.0038123	0.078874	0.75032		REACTOME_SIGNALING_BY_ERBB2	97	0.023391	0.0016737	0.077786	0.38182		REACTOME_SIGNALING_BY_ERBB2	97	-0.1607	-0.011499	0.07751	0.98092		REACTOME_SIGNALING_BY_ERBB2	97	-0.050508	-0.0036139	0.077562	0.74253		REACTOME_SIGNALING_BY_ERBB2	97	0.0060568	0.00043338	0.077194	0.46873		REACTOME_SIGNALING_BY_ERBB2	97	-0.057038	-0.0040812	0.078254	0.76696		REACTOME_SIGNALING_BY_ERBB2	97	0.061291	0.0043855	0.077873	0.21563		REACTOME_SIGNALING_BY_ERBB2
REACTOME_SPHINGOLIPID_DE_NOV...	30	0.12767	0.0050892	0.15642	0.20721		REACTOME_SPHINGOLIPID_DE_NOV...	30	0.21039	0.0083867	0.15426	0.086314		REACTOME_SPHINGOLIPID_DE_NOV...	30	-0.085726	-0.0034173	0.15374	0.71144		REACTOME_SPHINGOLIPID_DE_NOV...	30	-0.1749	-0.0069719	0.15382	0.87223		REACTOME_SPHINGOLIPID_DE_NOV...	30	-0.067981	-0.0027099	0.15309	0.6715		REACTOME_SPHINGOLIPID_DE_NOV...	30	-0.19508	-0.0077765	0.15519	0.89562		REACTOME_SPHINGOLIPID_DE_NOV...	30	-0.02458	-0.00097982	0.15444	0.56322		REACTOME_SPHINGOLIPID_DE_NOV...
REACTOME_TERMINATION_OF_O_GL...	21	0.021625	0.0007214	0.17914	0.45196		REACTOME_TERMINATION_OF_O_GL...	21	-0.20006	-0.0066738	0.17666	0.87127		REACTOME_TERMINATION_OF_O_GL...	21	0.23591	0.0078699	0.17605	0.090133		REACTOME_TERMINATION_OF_O_GL...	21	0.036803	0.0012277	0.17616	0.41726		REACTOME_TERMINATION_OF_O_GL...	21	0.005586	0.00018635	0.17532	0.48729		REACTOME_TERMINATION_OF_O_GL...	21	-0.23405	-0.0078077	0.17772	0.90606		REACTOME_TERMINATION_OF_O_GL...	21	0.15813	0.0052751	0.17686	0.18565		REACTOME_TERMINATION_OF_O_GL...
REACTOME_DEFENSINS	33	0.10212	0.0042692	0.18752	0.29303		REACTOME_DEFENSINS	33	0.44108	0.01844	0.1849	0.0085342		REACTOME_DEFENSINS	33	-0.25286	-0.010571	0.18429	0.91497		REACTOME_DEFENSINS	33	-0.47108	-0.019694	0.18437	0.99469		REACTOME_DEFENSINS	33	0.010016	0.00041872	0.18353	0.47824		REACTOME_DEFENSINS	33	0.23655	0.0098891	0.18604	0.10178		REACTOME_DEFENSINS	33	0.045717	0.0019112	0.18514	0.40248		REACTOME_DEFENSINS
REACTOME_SIGNALING_BY_CONSTI...	17	0.15698	0.0047123	0.16743	0.17424		REACTOME_SIGNALING_BY_CONSTI...	17	0.18176	0.0054561	0.16512	0.13551		REACTOME_SIGNALING_BY_CONSTI...	17	-0.50736	-0.01523	0.16452	0.99898		REACTOME_SIGNALING_BY_CONSTI...	17	-0.26728	-0.0080234	0.16464	0.94774		REACTOME_SIGNALING_BY_CONSTI...	17	0.21591	0.0064811	0.16386	0.093823		REACTOME_SIGNALING_BY_CONSTI...	17	-0.00010476	-3.1448e-06	0.16612	0.50025		REACTOME_SIGNALING_BY_CONSTI...	17	0.029225	0.00087728	0.16531	0.42984		REACTOME_SIGNALING_BY_CONSTI...
REACTOME_GRB2_EVENTS_IN_ERBB...	22	-0.044058	-0.0015043	0.14954	0.61586		REACTOME_GRB2_EVENTS_IN_ERBB...	22	0.052412	0.0017895	0.14747	0.36115		REACTOME_GRB2_EVENTS_IN_ERBB...	22	-0.21757	-0.0074287	0.14696	0.93062		REACTOME_GRB2_EVENTS_IN_ERBB...	22	-0.21657	-0.0073945	0.14704	0.92959		REACTOME_GRB2_EVENTS_IN_ERBB...	22	0.034464	0.0011768	0.14635	0.40691		REACTOME_GRB2_EVENTS_IN_ERBB...	22	-0.048657	-0.0016613	0.14836	0.62853		REACTOME_GRB2_EVENTS_IN_ERBB...	22	0.2161	0.0073784	0.14763	0.071639		REACTOME_GRB2_EVENTS_IN_ERBB...
REACTOME_SIGNALING_BY_EGFR_I...	105	-0.061544	-0.0045806	0.07667	0.78893		REACTOME_SIGNALING_BY_EGFR_I...	105	0.014598	0.0010865	0.075613	0.42346		REACTOME_SIGNALING_BY_EGFR_I...	105	-0.070938	-0.0052798	0.075352	0.82675		REACTOME_SIGNALING_BY_EGFR_I...	105	-0.096716	-0.0071984	0.075392	0.90022		REACTOME_SIGNALING_BY_EGFR_I...	105	0.018002	0.0013398	0.075037	0.4052		REACTOME_SIGNALING_BY_EGFR_I...	105	-0.18109	-0.013478	0.076056	0.99136		REACTOME_SIGNALING_BY_EGFR_I...	105	0.039756	0.002959	0.075698	0.29973		REACTOME_SIGNALING_BY_EGFR_I...
REACTOME_MEMBRANE_BINDING_AN...	9	-0.05251	-0.0011471	0.25655	0.58109		REACTOME_MEMBRANE_BINDING_AN...	9	0.71287	0.015574	0.25295	0.0024171		REACTOME_MEMBRANE_BINDING_AN...	9	-0.3934	-0.0085942	0.25212	0.94065		REACTOME_MEMBRANE_BINDING_AN...	9	-0.1559	-0.0034059	0.25228	0.7317		REACTOME_MEMBRANE_BINDING_AN...	9	-0.49263	-0.010762	0.25105	0.97513		REACTOME_MEMBRANE_BINDING_AN...	9	0.50333	0.010996	0.2545	0.02399		REACTOME_MEMBRANE_BINDING_AN...	9	0.065692	0.0014351	0.25329	0.39768		REACTOME_MEMBRANE_BINDING_AN...
REACTOME_BETA_DEFENSINS	27	0.1042	0.0039408	0.20918	0.3092		REACTOME_BETA_DEFENSINS	27	0.38554	0.014581	0.20627	0.030811		REACTOME_BETA_DEFENSINS	27	-0.21598	-0.0081683	0.20558	0.85327		REACTOME_BETA_DEFENSINS	27	-0.44086	-0.016673	0.20567	0.98396		REACTOME_BETA_DEFENSINS	27	-0.082684	-0.0031271	0.20472	0.65685		REACTOME_BETA_DEFENSINS	27	0.081699	0.0030899	0.20753	0.34691		REACTOME_BETA_DEFENSINS	27	-0.097871	-0.0037015	0.20652	0.68221		REACTOME_BETA_DEFENSINS
REACTOME_SRP_DEPENDENT_COTRA...	106	0.040312	0.0030145	0.072444	0.28895		REACTOME_SRP_DEPENDENT_COTRA...	106	0.025682	0.0019205	0.071444	0.35962		REACTOME_SRP_DEPENDENT_COTRA...	106	-0.031816	-0.0023792	0.071199	0.67251		REACTOME_SRP_DEPENDENT_COTRA...	106	0.081083	0.0060634	0.071237	0.12752		REACTOME_SRP_DEPENDENT_COTRA...	106	0.044599	0.0033351	0.070899	0.26466		REACTOME_SRP_DEPENDENT_COTRA...	106	-0.13754	-0.010285	0.071867	0.97217		REACTOME_SRP_DEPENDENT_COTRA...	106	0.055005	0.0041132	0.071524	0.22094		REACTOME_SRP_DEPENDENT_COTRA...
REACTOME_PI3K_EVENTS_IN_ERBB...2	36	-0.14073	-0.0061444	0.12872	0.86287		REACTOME_PI3K_EVENTS_IN_ERBB...2	36	-0.034125	-0.0014899	0.12694	0.60596		REACTOME_PI3K_EVENTS_IN_ERBB...2	36	-0.078494	-0.0034271	0.12651	0.73252		REACTOME_PI3K_EVENTS_IN_ERBB...2	36	-0.17328	-0.0075657	0.12657	0.9145		REACTOME_PI3K_EVENTS_IN_ERBB...2	36	-0.13981	-0.0061044	0.12597	0.86646		REACTOME_PI3K_EVENTS_IN_ERBB...2	36	-0.20919	-0.0091334	0.1277	0.9493		REACTOME_PI3K_EVENTS_IN_ERBB...2	36	0.0059945	0.00026173	0.12709	0.48119		REACTOME_PI3K_EVENTS_IN_ERBB...2
REACTOME_SHC1_EVENTS_IN_ERBB...	20	-0.085406	-0.0027805	0.15328	0.71129		REACTOME_SHC1_EVENTS_IN_ERBB...	20	0.0050427	0.00016417	0.15117	0.48669		REACTOME_SHC1_EVENTS_IN_ERBB...	20	-0.26839	-0.0087379	0.15064	0.96259		REACTOME_SHC1_EVENTS_IN_ERBB...	20	-0.24117	-0.0078518	0.15072	0.9452		REACTOME_SHC1_EVENTS_IN_ERBB...	20	0.06767	0.0022031	0.15001	0.32596		REACTOME_SHC1_EVENTS_IN_ERBB...	20	-0.04309	-0.0014029	0.15208	0.61154		REACTOME_SHC1_EVENTS_IN_ERBB...	20	0.16955	0.0055199	0.15133	0.13129		REACTOME_SHC1_EVENTS_IN_ERBB...
REACTOME_PI3K_EVENTS_IN_ERBB...1	42	-0.039797	-0.0018765	0.11892	0.63106		REACTOME_PI3K_EVENTS_IN_ERBB...1	42	-0.047062	-0.002219	0.11728	0.65589		REACTOME_PI3K_EVENTS_IN_ERBB...1	42	-0.063627	-0.0030001	0.11688	0.70691		REACTOME_PI3K_EVENTS_IN_ERBB...1	42	-0.15598	-0.0073546	0.11694	0.90887		REACTOME_PI3K_EVENTS_IN_ERBB...1	42	-0.064138	-0.0030242	0.11638	0.70921		REACTOME_PI3K_EVENTS_IN_ERBB...1	42	-0.11975	-0.0056464	0.11798	0.84494		REACTOME_PI3K_EVENTS_IN_ERBB...1	42	0.086533	0.0040801	0.11741	0.23056		REACTOME_PI3K_EVENTS_IN_ERBB...1
REACTOME_NUCLEAR_SIGNALING_B...	37	0.039423	0.0017449	0.12585	0.37704		REACTOME_NUCLEAR_SIGNALING_B...	37	-0.089924	-0.0039802	0.12411	0.76564		REACTOME_NUCLEAR_SIGNALING_B...	37	-0.08427	-0.00373	0.12368	0.75217		REACTOME_NUCLEAR_SIGNALING_B...	37	-0.12345	-0.0054642	0.12375	0.84075		REACTOME_NUCLEAR_SIGNALING_B...	37	-0.0036341	-0.00016085	0.12316	0.51177		REACTOME_NUCLEAR_SIGNALING_B...	37	0.13619	0.0060279	0.12485	0.13769		REACTOME_NUCLEAR_SIGNALING_B...	37	0.2157	0.0095474	0.12424	0.041273		REACTOME_NUCLEAR_SIGNALING_B...
REACTOME_GLYCOSPHINGOLIPID_M...	37	-0.16763	-0.0074198	0.13599	0.89114		REACTOME_GLYCOSPHINGOLIPID_M...	37	0.031211	0.0013814	0.13412	0.408		REACTOME_GLYCOSPHINGOLIPID_M...	37	-0.13171	-0.0058296	0.13366	0.83778		REACTOME_GLYCOSPHINGOLIPID_M...	37	-0.20064	-0.0088807	0.13373	0.93323		REACTOME_GLYCOSPHINGOLIPID_M...	37	0.12729	0.005634	0.13309	0.16945		REACTOME_GLYCOSPHINGOLIPID_M...	37	-0.15964	-0.0070661	0.13492	0.88163		REACTOME_GLYCOSPHINGOLIPID_M...	37	-0.17144	-0.0075881	0.13426	0.89917		REACTOME_GLYCOSPHINGOLIPID_M...
REACTOME_PPARA_ACTIVATES_GEN...	104	0.040727	0.0030169	0.076531	0.29731		REACTOME_PPARA_ACTIVATES_GEN...	104	0.084607	0.0062672	0.075472	0.13114		REACTOME_PPARA_ACTIVATES_GEN...	104	0.044212	0.003275	0.075216	0.27834		REACTOME_PPARA_ACTIVATES_GEN...	104	-0.07598	-0.0056282	0.075256	0.84365		REACTOME_PPARA_ACTIVATES_GEN...	104	0.07006	0.0051897	0.074898	0.17479		REACTOME_PPARA_ACTIVATES_GEN...	104	-0.057845	-0.0042848	0.075928	0.77691		REACTOME_PPARA_ACTIVATES_GEN...	104	0.086296	0.0063924	0.075557	0.12671		REACTOME_PPARA_ACTIVATES_GEN...
REACTOME_ASSOCIATION_OF_LICE...	13	0.18695	0.0049081	0.19266	0.16594		REACTOME_ASSOCIATION_OF_LICE...	13	0.24859	0.0065261	0.19	0.095385		REACTOME_ASSOCIATION_OF_LICE...	13	0.095658	0.0025113	0.18936	0.30672		REACTOME_ASSOCIATION_OF_LICE...	13	-0.094408	-0.0024785	0.18946	0.69086		REACTOME_ASSOCIATION_OF_LICE...	13	-0.05956	-0.0015636	0.18856	0.62395		REACTOME_ASSOCIATION_OF_LICE...	13	0.17127	0.0044964	0.19115	0.18513		REACTOME_ASSOCIATION_OF_LICE...	13	0.19581	0.0051406	0.19022	0.15165		REACTOME_ASSOCIATION_OF_LICE...
REACTOME_RIP_MEDIATED_NFKB_A...	18	-0.17644	-0.0054498	0.17233	0.84704		REACTOME_RIP_MEDIATED_NFKB_A...	18	0.29719	0.0091795	0.16994	0.040174		REACTOME_RIP_MEDIATED_NFKB_A...	18	0.11265	0.0034793	0.16937	0.25301		REACTOME_RIP_MEDIATED_NFKB_A...	18	-0.096947	-0.0029945	0.16947	0.71636		REACTOME_RIP_MEDIATED_NFKB_A...	18	0.023714	0.00073248	0.16866	0.44409		REACTOME_RIP_MEDIATED_NFKB_A...	18	0.16439	0.0050778	0.17098	0.16816		REACTOME_RIP_MEDIATED_NFKB_A...	18	-0.32148	-0.0099296	0.17013	0.97058		REACTOME_RIP_MEDIATED_NFKB_A...
REACTOME_PRE_NOTCH_TRANSCRIP...	27	0.033759	0.0012768	0.16232	0.41762		REACTOME_PRE_NOTCH_TRANSCRIP...	27	0.034172	0.0012924	0.16008	0.41548		REACTOME_PRE_NOTCH_TRANSCRIP...	27	-0.14249	-0.0053892	0.15953	0.81412		REACTOME_PRE_NOTCH_TRANSCRIP...	27	0.029046	0.0010985	0.15962	0.42781		REACTOME_PRE_NOTCH_TRANSCRIP...	27	-0.12989	-0.0049124	0.15886	0.79321		REACTOME_PRE_NOTCH_TRANSCRIP...	27	0.10386	0.0039282	0.16104	0.25949		REACTOME_PRE_NOTCH_TRANSCRIP...	27	-0.16127	-0.0060994	0.16026	0.84286		REACTOME_PRE_NOTCH_TRANSCRIP...
REACTOME_DEGRADATION_OF_THE_...	28	0.020622	0.00079422	0.1704	0.45184		REACTOME_DEGRADATION_OF_THE_...	28	-0.2917	-0.011234	0.16803	0.95871		REACTOME_DEGRADATION_OF_THE_...	28	-0.060263	-0.002321	0.16747	0.64051		REACTOME_DEGRADATION_OF_THE_...	28	-0.014709	-0.00056649	0.16757	0.53497		REACTOME_DEGRADATION_OF_THE_...	28	-0.1549	-0.0059656	0.16676	0.82351		REACTOME_DEGRADATION_OF_THE_...	28	0.26809	0.010325	0.16905	0.056397		REACTOME_DEGRADATION_OF_THE_...	28	0.070371	0.0027102	0.16824	0.33787		REACTOME_DEGRADATION_OF_THE_...
REACTOME_MITOCHONDRIAL_PROTE...	49	-0.033397	-0.0017006	0.098069	0.63328		REACTOME_MITOCHONDRIAL_PROTE...	49	-0.26159	-0.01332	0.096695	0.99658		REACTOME_MITOCHONDRIAL_PROTE...	49	-0.039225	-0.0019973	0.096384	0.65798		REACTOME_MITOCHONDRIAL_PROTE...	49	-0.10616	-0.0054059	0.096434	0.86452		REACTOME_MITOCHONDRIAL_PROTE...	49	-0.0063246	-0.00032205	0.095978	0.52627		REACTOME_MITOCHONDRIAL_PROTE...	49	0.13468	0.006858	0.097293	0.083144		REACTOME_MITOCHONDRIAL_PROTE...	49	-0.028574	-0.001455	0.096824	0.61605		REACTOME_MITOCHONDRIAL_PROTE...
REACTOME_SIGNALING_BY_HIPPO	20	0.069358	0.0022581	0.19296	0.35964		REACTOME_SIGNALING_BY_HIPPO	20	-0.039694	-0.0012923	0.1903	0.58261		REACTOME_SIGNALING_BY_HIPPO	20	-0.17522	-0.0057045	0.18964	0.82223		REACTOME_SIGNALING_BY_HIPPO	20	-0.32137	-0.010463	0.18974	0.95484		REACTOME_SIGNALING_BY_HIPPO	20	0.0071619	0.00023317	0.18885	0.48487		REACTOME_SIGNALING_BY_HIPPO	20	0.075362	0.0024535	0.19145	0.34692		REACTOME_SIGNALING_BY_HIPPO	20	0.10356	0.0033717	0.19051	0.29336		REACTOME_SIGNALING_BY_HIPPO
REACTOME_ACTIVATED_NOTCH1_TR...	26	-0.060676	-0.002252	0.13571	0.6726		REACTOME_ACTIVATED_NOTCH1_TR...	26	0.048504	0.0018002	0.13384	0.35853		REACTOME_ACTIVATED_NOTCH1_TR...	26	-0.18599	-0.006903	0.13337	0.91841		REACTOME_ACTIVATED_NOTCH1_TR...	26	-0.0086926	-0.00032262	0.13345	0.52597		REACTOME_ACTIVATED_NOTCH1_TR...	26	-0.020418	-0.0007578	0.13282	0.56109		REACTOME_ACTIVATED_NOTCH1_TR...	26	0.011537	0.0004282	0.13464	0.46586		REACTOME_ACTIVATED_NOTCH1_TR...	26	-0.04599	-0.0017069	0.13399	0.63429		REACTOME_ACTIVATED_NOTCH1_TR...
REACTOME_TRAFFICKING_AND_PRO...	12	-0.095171	-0.0024006	0.20898	0.67559		REACTOME_TRAFFICKING_AND_PRO...	12	-0.0010585	-2.67e-05	0.20609	0.50205		REACTOME_TRAFFICKING_AND_PRO...	12	0.24539	0.0061897	0.20538	0.11609		REACTOME_TRAFFICKING_AND_PRO...	12	0.27739	0.0069967	0.20549	0.088538		REACTOME_TRAFFICKING_AND_PRO...	12	-0.22737	-0.005735	0.20452	0.86687		REACTOME_TRAFFICKING_AND_PRO...	12	-0.10491	-0.0026463	0.20733	0.69357		REACTOME_TRAFFICKING_AND_PRO...	12	0.091422	0.002306	0.20632	0.32885		REACTOME_TRAFFICKING_AND_PRO...
REACTOME_SIGNALING_BY_NOTCH4	12	-0.071822	-0.0018116	0.19912	0.64084		REACTOME_SIGNALING_BY_NOTCH4	12	0.01857	0.0004684	0.19637	0.46233		REACTOME_SIGNALING_BY_NOTCH4	12	-0.32188	-0.008119	0.19568	0.95		REACTOME_SIGNALING_BY_NOTCH4	12	-0.10183	-0.0025685	0.19581	0.69848		REACTOME_SIGNALING_BY_NOTCH4	12	-0.17584	-0.0044353	0.19487	0.81656		REACTOME_SIGNALING_BY_NOTCH4	12	-0.0011756	-2.9654e-05	0.19755	0.50237		REACTOME_SIGNALING_BY_NOTCH4	12	-0.19081	-0.0048129	0.19659	0.83412		REACTOME_SIGNALING_BY_NOTCH4
REACTOME_DOWNSTREAM_SIGNALIN...1	92	-0.098946	-0.0068958	0.07813	0.89731		REACTOME_DOWNSTREAM_SIGNALIN...1	92	0.059531	0.0041489	0.077054	0.21989		REACTOME_DOWNSTREAM_SIGNALIN...1	92	0.037715	0.0026285	0.076791	0.31167		REACTOME_DOWNSTREAM_SIGNALIN...1	92	-0.033974	-0.0023677	0.076834	0.67082		REACTOME_DOWNSTREAM_SIGNALIN...1	92	0.067171	0.0046813	0.076466	0.18986		REACTOME_DOWNSTREAM_SIGNALIN...1	92	-0.1012	-0.0070532	0.077516	0.90415		REACTOME_DOWNSTREAM_SIGNALIN...1	92	-0.010168	-0.00070862	0.077142	0.55243		REACTOME_DOWNSTREAM_SIGNALIN...1
REACTOME_ACTIVATION_OF_NF_KA...	61	-0.091416	-0.0051921	0.094666	0.83289		REACTOME_ACTIVATION_OF_NF_KA...	61	0.12134	0.0068914	0.093357	0.09686		REACTOME_ACTIVATION_OF_NF_KA...	61	0.093508	0.0053109	0.093039	0.15745		REACTOME_ACTIVATION_OF_NF_KA...	61	-0.00054537	-3.0975e-05	0.093093	0.50234		REACTOME_ACTIVATION_OF_NF_KA...	61	0.23475	0.013333	0.092633	0.0056398		REACTOME_ACTIVATION_OF_NF_KA...	61	0.014746	0.00083749	0.093924	0.43762		REACTOME_ACTIVATION_OF_NF_KA...	61	-0.034624	-0.0019665	0.093466	0.64447		REACTOME_ACTIVATION_OF_NF_KA...
REACTOME_RORA_ACTIVATES_CIRC...	24	-0.25236	-0.0089991	0.17524	0.92507		REACTOME_RORA_ACTIVATES_CIRC...	24	-0.003231	-0.00011522	0.17283	0.50746		REACTOME_RORA_ACTIVATES_CIRC...	24	0.076328	0.0027219	0.17223	0.32883		REACTOME_RORA_ACTIVATES_CIRC...	24	-0.16956	-0.0060466	0.17233	0.83743		REACTOME_RORA_ACTIVATES_CIRC...	24	-0.026501	-0.00094502	0.17151	0.5614		REACTOME_RORA_ACTIVATES_CIRC...	24	-0.27379	-0.0097633	0.17386	0.94234		REACTOME_RORA_ACTIVATES_CIRC...	24	0.049792	0.0017756	0.17302	0.38676		REACTOME_RORA_ACTIVATES_CIRC...
REACTOME_ANTIGEN_ACTIVATES_B...	29	0.16653	0.006527	0.14686	0.12841		REACTOME_ANTIGEN_ACTIVATES_B...	29	0.038284	0.0015005	0.14483	0.39577		REACTOME_ANTIGEN_ACTIVATES_B...	29	-0.13294	-0.0052103	0.14434	0.82147		REACTOME_ANTIGEN_ACTIVATES_B...	29	-0.18945	-0.0074254	0.14441	0.90521		REACTOME_ANTIGEN_ACTIVATES_B...	29	0.29516	0.011569	0.14371	0.020004		REACTOME_ANTIGEN_ACTIVATES_B...	29	0.062087	0.0024334	0.14571	0.33502		REACTOME_ANTIGEN_ACTIVATES_B...	29	0.1253	0.004911	0.14499	0.19375		REACTOME_ANTIGEN_ACTIVATES_B...
REACTOME_REGULATION_OF_COMPL...	13	-0.093543	-0.0024558	0.24864	0.64662		REACTOME_REGULATION_OF_COMPL...	13	0.15589	0.0040925	0.24521	0.26248		REACTOME_REGULATION_OF_COMPL...	13	-0.14312	-0.0037572	0.24437	0.72095		REACTOME_REGULATION_OF_COMPL...	13	-0.018288	-0.00048012	0.2445	0.52981		REACTOME_REGULATION_OF_COMPL...	13	-0.0056966	-0.00014955	0.24334	0.50934		REACTOME_REGULATION_OF_COMPL...	13	0.17786	0.0046694	0.24668	0.23545		REACTOME_REGULATION_OF_COMPL...	13	-0.7148	-0.018766	0.24543	0.9982		REACTOME_REGULATION_OF_COMPL...
REACTOME_YAP1_AND_WWTR1_TAZ_...	24	-0.13624	-0.0048584	0.18306	0.77163		REACTOME_YAP1_AND_WWTR1_TAZ_...	24	-0.0027371	-9.7606e-05	0.18053	0.50605		REACTOME_YAP1_AND_WWTR1_TAZ_...	24	0.1553	0.0055379	0.17991	0.19403		REACTOME_YAP1_AND_WWTR1_TAZ_...	24	-0.014342	-0.00051145	0.18002	0.53175		REACTOME_YAP1_AND_WWTR1_TAZ_...	24	0.039728	0.0014167	0.17916	0.41226		REACTOME_YAP1_AND_WWTR1_TAZ_...	24	0.04795	0.0017099	0.18162	0.39589		REACTOME_YAP1_AND_WWTR1_TAZ_...	24	0.1439	0.0051316	0.18074	0.21296		REACTOME_YAP1_AND_WWTR1_TAZ_...
REACTOME_SIGNALING_BY_NOTCH2	12	-0.034755	-0.00087666	0.1998	0.56905		REACTOME_SIGNALING_BY_NOTCH2	12	-0.0012036	-3.0358e-05	0.19704	0.50244		REACTOME_SIGNALING_BY_NOTCH2	12	-0.19268	-0.0048601	0.19636	0.83676		REACTOME_SIGNALING_BY_NOTCH2	12	-0.11326	-0.0028568	0.19647	0.71784		REACTOME_SIGNALING_BY_NOTCH2	12	-0.13476	-0.0033991	0.19554	0.75464		REACTOME_SIGNALING_BY_NOTCH2	12	-0.041992	-0.0010592	0.19823	0.58388		REACTOME_SIGNALING_BY_NOTCH2	12	-0.15544	-0.0039209	0.19726	0.78465		REACTOME_SIGNALING_BY_NOTCH2
REACTOME_PRE_NOTCH_EXPRESSIO...	42	0.082587	0.0038941	0.12808	0.25953		REACTOME_PRE_NOTCH_EXPRESSIO...	42	-0.045497	-0.0021453	0.12631	0.64065		REACTOME_PRE_NOTCH_EXPRESSIO...	42	-0.10408	-0.0049075	0.12588	0.79583		REACTOME_PRE_NOTCH_EXPRESSIO...	42	0.007678	0.00036203	0.12595	0.4757		REACTOME_PRE_NOTCH_EXPRESSIO...	42	0.025554	0.0012049	0.12535	0.41923		REACTOME_PRE_NOTCH_EXPRESSIO...	42	0.21389	0.010085	0.12706	0.046166		REACTOME_PRE_NOTCH_EXPRESSIO...	42	-0.027623	-0.0013025	0.12645	0.58646		REACTOME_PRE_NOTCH_EXPRESSIO...
REACTOME_SIGNALING_BY_THE_B_...	121	-0.040494	-0.003234	0.069075	0.72114		REACTOME_SIGNALING_BY_THE_B_...	121	0.054998	0.0043923	0.068121	0.20974		REACTOME_SIGNALING_BY_THE_B_...	121	6.8727e-05	5.4888e-06	0.067889	0.4996		REACTOME_SIGNALING_BY_THE_B_...	121	-0.068465	-0.0054679	0.067925	0.84325		REACTOME_SIGNALING_BY_THE_B_...	121	0.1178	0.0094077	0.067597	0.040709		REACTOME_SIGNALING_BY_THE_B_...	121	-0.065364	-0.0052202	0.068531	0.8299		REACTOME_SIGNALING_BY_THE_B_...	121	0.019773	0.0015791	0.068199	0.38594		REACTOME_SIGNALING_BY_THE_B_...
REACTOME_EXTRACELLULAR_MATRI...	86	-0.032677	-0.0022022	0.096422	0.63265		REACTOME_EXTRACELLULAR_MATRI...	86	-0.12228	-0.0082408	0.095087	0.90077		REACTOME_EXTRACELLULAR_MATRI...	86	-0.072102	-0.0048591	0.094764	0.77662		REACTOME_EXTRACELLULAR_MATRI...	86	0.094467	0.0063664	0.094816	0.15955		REACTOME_EXTRACELLULAR_MATRI...	86	-0.16378	-0.011037	0.094359	0.95868		REACTOME_EXTRACELLULAR_MATRI...	86	0.11977	0.0080716	0.09566	0.10529		REACTOME_EXTRACELLULAR_MATRI...	86	0.074112	0.0049946	0.095197	0.21814		REACTOME_EXTRACELLULAR_MATRI...
REACTOME_NOTCH1_INTRACELLULA...	44	-0.10196	-0.0049205	0.12627	0.7903		REACTOME_NOTCH1_INTRACELLULA...	44	0.16799	0.008107	0.12452	0.088663		REACTOME_NOTCH1_INTRACELLULA...	44	-0.11853	-0.0057202	0.1241	0.83024		REACTOME_NOTCH1_INTRACELLULA...	44	-0.14415	-0.0069564	0.12417	0.87716		REACTOME_NOTCH1_INTRACELLULA...	44	-0.036766	-0.0017743	0.12358	0.61696		REACTOME_NOTCH1_INTRACELLULA...	44	-0.067888	-0.0032762	0.12528	0.70605		REACTOME_NOTCH1_INTRACELLULA...	44	0.22863	0.011033	0.12466	0.03333		REACTOME_NOTCH1_INTRACELLULA...
REACTOME_CIRCADIAN_REPRESSIO...	23	-0.22085	-0.0077098	0.18452	0.88432		REACTOME_CIRCADIAN_REPRESSIO...	23	0.11223	0.0039178	0.18198	0.26872		REACTOME_CIRCADIAN_REPRESSIO...	23	0.051948	0.0018135	0.18135	0.38727		REACTOME_CIRCADIAN_REPRESSIO...	23	-0.19121	-0.0066752	0.18145	0.854		REACTOME_CIRCADIAN_REPRESSIO...	23	0.14028	0.0048971	0.18059	0.21865		REACTOME_CIRCADIAN_REPRESSIO...	23	-0.2374	-0.0082878	0.18307	0.90265		REACTOME_CIRCADIAN_REPRESSIO...	23	-0.12114	-0.0042292	0.18218	0.74696		REACTOME_CIRCADIAN_REPRESSIO...
REACTOME_PRE_NOTCH_PROCESSIN...	16	0.12852	0.0037428	0.19406	0.25391		REACTOME_PRE_NOTCH_PROCESSIN...	16	-0.24947	-0.0072654	0.19138	0.9038		REACTOME_PRE_NOTCH_PROCESSIN...	16	-0.17751	-0.0051695	0.19073	0.82399		REACTOME_PRE_NOTCH_PROCESSIN...	16	-0.11573	-0.0033703	0.19084	0.72788		REACTOME_PRE_NOTCH_PROCESSIN...	16	0.18205	0.0053017	0.18992	0.16891		REACTOME_PRE_NOTCH_PROCESSIN...	16	0.37789	0.011005	0.19252	0.02484		REACTOME_PRE_NOTCH_PROCESSIN...	16	0.10147	0.0029552	0.1916	0.29819		REACTOME_PRE_NOTCH_PROCESSIN...
REACTOME_SIGNALING_BY_NOTCH1	68	-0.092285	-0.005533	0.093994	0.8369		REACTOME_SIGNALING_BY_NOTCH1	68	0.05774	0.0034618	0.092698	0.26669		REACTOME_SIGNALING_BY_NOTCH1	68	-0.11908	-0.0071395	0.092377	0.9013		REACTOME_SIGNALING_BY_NOTCH1	68	-0.075429	-0.0045223	0.092431	0.79276		REACTOME_SIGNALING_BY_NOTCH1	68	-0.024584	-0.001474	0.091993	0.60536		REACTOME_SIGNALING_BY_NOTCH1	68	-0.044368	-0.0026601	0.093257	0.68287		REACTOME_SIGNALING_BY_NOTCH1	68	0.12934	0.0077543	0.092799	0.08171		REACTOME_SIGNALING_BY_NOTCH1
REACTOME_SIGNALING_BY_NOTCH3	12	-0.11132	-0.002808	0.20201	0.70921		REACTOME_SIGNALING_BY_NOTCH3	12	-0.059033	-0.001489	0.19922	0.61651		REACTOME_SIGNALING_BY_NOTCH3	12	-0.30377	-0.0076621	0.19852	0.937		REACTOME_SIGNALING_BY_NOTCH3	12	-0.045085	-0.0011372	0.19865	0.58977		REACTOME_SIGNALING_BY_NOTCH3	12	-0.11301	-0.0028505	0.1977	0.71621		REACTOME_SIGNALING_BY_NOTCH3	12	-0.094569	-0.0023854	0.20042	0.68148		REACTOME_SIGNALING_BY_NOTCH3	12	-0.19491	-0.0049165	0.19944	0.83579		REACTOME_SIGNALING_BY_NOTCH3
REACTOME_TRIGLYCERIDE_BIOSYN...	38	-0.16297	-0.0073099	0.13817	0.88088		REACTOME_TRIGLYCERIDE_BIOSYN...	38	0.21278	0.0095442	0.13626	0.059207		REACTOME_TRIGLYCERIDE_BIOSYN...	38	0.11602	0.0052043	0.1358	0.19646		REACTOME_TRIGLYCERIDE_BIOSYN...	38	0.027389	0.0012285	0.13588	0.42013		REACTOME_TRIGLYCERIDE_BIOSYN...	38	0.19256	0.0086373	0.13523	0.077232		REACTOME_TRIGLYCERIDE_BIOSYN...	38	-0.21608	-0.0096924	0.13708	0.94251		REACTOME_TRIGLYCERIDE_BIOSYN...	38	-0.021969	-0.00098541	0.13643	0.56397		REACTOME_TRIGLYCERIDE_BIOSYN...
REACTOME_INSULIN_RECEPTOR_SI...	84	-0.0041438	-0.00027601	0.089421	0.51848		REACTOME_INSULIN_RECEPTOR_SI...	84	0.053146	0.00354	0.088186	0.27337		REACTOME_INSULIN_RECEPTOR_SI...	84	-0.021675	-0.0014437	0.087885	0.5974		REACTOME_INSULIN_RECEPTOR_SI...	84	-0.01553	-0.0010344	0.087934	0.57009		REACTOME_INSULIN_RECEPTOR_SI...	84	0.029415	0.0019593	0.087515	0.3684		REACTOME_INSULIN_RECEPTOR_SI...	84	-0.13613	-0.0090672	0.088712	0.93754		REACTOME_INSULIN_RECEPTOR_SI...	84	0.12985	0.008649	0.088281	0.070672		REACTOME_INSULIN_RECEPTOR_SI...
REACTOME_ARMS_MEDIATED_ACTIV...	17	-0.12665	-0.0038017	0.17577	0.7644		REACTOME_ARMS_MEDIATED_ACTIV...	17	-0.048945	-0.0014692	0.17334	0.61117		REACTOME_ARMS_MEDIATED_ACTIV...	17	-0.17242	-0.0051758	0.17274	0.84089		REACTOME_ARMS_MEDIATED_ACTIV...	17	-0.15852	-0.0047583	0.17284	0.82045		REACTOME_ARMS_MEDIATED_ACTIV...	17	-0.066183	-0.0019867	0.17202	0.64978		REACTOME_ARMS_MEDIATED_ACTIV...	17	-0.011238	-0.00033733	0.17439	0.52569		REACTOME_ARMS_MEDIATED_ACTIV...	17	0.25012	0.0075081	0.17353	0.074748		REACTOME_ARMS_MEDIATED_ACTIV...
REACTOME_PROLONGED_ERK_ACTIV...	19	-0.011528	-0.00036583	0.16367	0.52808		REACTOME_PROLONGED_ERK_ACTIV...	19	-0.039527	-0.0012543	0.16141	0.59673		REACTOME_PROLONGED_ERK_ACTIV...	19	-0.12454	-0.0039519	0.16085	0.78059		REACTOME_PROLONGED_ERK_ACTIV...	19	-0.24259	-0.0076981	0.16094	0.93413		REACTOME_PROLONGED_ERK_ACTIV...	19	0.0028593	9.0734e-05	0.16018	0.49288		REACTOME_PROLONGED_ERK_ACTIV...	19	0.037241	0.0011818	0.16238	0.4093		REACTOME_PROLONGED_ERK_ACTIV...	19	0.30113	0.0095558	0.16158	0.031189		REACTOME_PROLONGED_ERK_ACTIV...
REACTOME_SIGNALLING_TO_RAS	27	-0.22252	-0.008416	0.13964	0.94448		REACTOME_SIGNALLING_TO_RAS	27	0.086117	0.003257	0.13772	0.26588		REACTOME_SIGNALLING_TO_RAS	27	-0.13681	-0.0051741	0.13724	0.84057		REACTOME_SIGNALLING_TO_RAS	27	-0.21739	-0.0082217	0.13731	0.9433		REACTOME_SIGNALLING_TO_RAS	27	-0.093223	-0.0035257	0.13667	0.75241		REACTOME_SIGNALLING_TO_RAS	27	0.029704	0.0011234	0.13855	0.41512		REACTOME_SIGNALLING_TO_RAS	27	0.30486	0.01153	0.13785	0.013507		REACTOME_SIGNALLING_TO_RAS
REACTOME_SIGNALING_BY_BMP	21	-0.27807	-0.0092764	0.18776	0.93068		REACTOME_SIGNALING_BY_BMP	21	0.13401	0.0044705	0.18518	0.23464		REACTOME_SIGNALING_BY_BMP	21	0.14268	0.0047597	0.18455	0.21973		REACTOME_SIGNALING_BY_BMP	21	-0.072162	-0.0024073	0.18465	0.65202		REACTOME_SIGNALING_BY_BMP	21	-0.015522	-0.00051783	0.18377	0.53366		REACTOME_SIGNALING_BY_BMP	21	-0.21874	-0.007297	0.18629	0.87983		REACTOME_SIGNALING_BY_BMP	21	-0.24636	-0.0082185	0.18538	0.90805		REACTOME_SIGNALING_BY_BMP
REACTOME_CELL_SURFACE_INTERA...	84	0.020241	0.0013482	0.08569	0.40664		REACTOME_CELL_SURFACE_INTERA...	84	0.06636	0.0044201	0.084506	0.21615		REACTOME_CELL_SURFACE_INTERA...	84	-0.19674	-0.013105	0.084205	0.99026		REACTOME_CELL_SURFACE_INTERA...	84	-0.13708	-0.0091307	0.084259	0.94811		REACTOME_CELL_SURFACE_INTERA...	84	0.18164	0.012099	0.083852	0.015155		REACTOME_CELL_SURFACE_INTERA...	84	-0.0034126	-0.00022731	0.085017	0.51601		REACTOME_CELL_SURFACE_INTERA...	84	0.0117	0.00077931	0.084603	0.44501		REACTOME_CELL_SURFACE_INTERA...
REACTOME_NGF_SIGNALLING_VIA_...	134	-0.070937	-0.0059598	0.06866	0.84923		REACTOME_NGF_SIGNALLING_VIA_...	134	-0.039415	-0.0033114	0.067714	0.71974		REACTOME_NGF_SIGNALLING_VIA_...	134	-0.082834	-0.0069593	0.06748	0.89018		REACTOME_NGF_SIGNALLING_VIA_...	134	-0.07633	-0.0064129	0.067518	0.87086		REACTOME_NGF_SIGNALLING_VIA_...	134	-0.0064757	-0.00054406	0.067199	0.53838		REACTOME_NGF_SIGNALLING_VIA_...	134	-0.036714	-0.0030845	0.068122	0.70503		REACTOME_NGF_SIGNALLING_VIA_...	134	0.080218	0.0067396	0.067788	0.11834		REACTOME_NGF_SIGNALLING_VIA_...
REACTOME_SIGNALLING_TO_ERKS	36	-0.11546	-0.0050413	0.12205	0.82793		REACTOME_SIGNALLING_TO_ERKS	36	0.0091348	0.00039883	0.12037	0.46975		REACTOME_SIGNALLING_TO_ERKS	36	-0.11146	-0.0048663	0.11995	0.82359		REACTOME_SIGNALLING_TO_ERKS	36	-0.22132	-0.0096631	0.12001	0.96741		REACTOME_SIGNALLING_TO_ERKS	36	-0.0027051	-0.00011811	0.11945	0.50903		REACTOME_SIGNALLING_TO_ERKS	36	0.11134	0.0048612	0.12109	0.17893		REACTOME_SIGNALLING_TO_ERKS	36	0.33384	0.014576	0.12048	0.0027975		REACTOME_SIGNALLING_TO_ERKS
REACTOME_P38MAPK_EVENTS	13	-0.38715	-0.010164	0.20443	0.97087		REACTOME_P38MAPK_EVENTS	13	0.11295	0.0029654	0.20162	0.28767		REACTOME_P38MAPK_EVENTS	13	-0.39993	-0.010499	0.20091	0.97673		REACTOME_P38MAPK_EVENTS	13	-0.12466	-0.0032726	0.20105	0.73238		REACTOME_P38MAPK_EVENTS	13	-0.33432	-0.0087769	0.20007	0.95263		REACTOME_P38MAPK_EVENTS	13	-0.01418	-0.00037226	0.20284	0.52787		REACTOME_P38MAPK_EVENTS	13	0.37139	0.00975	0.20183	0.032888		REACTOME_P38MAPK_EVENTS
REACTOME_ACYL_CHAIN_REMODELL...4	15	-0.12441	-0.0035082	0.20455	0.72848		REACTOME_ACYL_CHAIN_REMODELL...4	15	-0.12966	-0.0036564	0.20172	0.73982		REACTOME_ACYL_CHAIN_REMODELL...4	15	-0.23867	-0.0067303	0.20103	0.88243		REACTOME_ACYL_CHAIN_REMODELL...4	15	-0.2411	-0.0067987	0.20114	0.88466		REACTOME_ACYL_CHAIN_REMODELL...4	15	0.093721	0.0026428	0.20019	0.31984		REACTOME_ACYL_CHAIN_REMODELL...4	15	0.033182	0.0009357	0.20294	0.43506		REACTOME_ACYL_CHAIN_REMODELL...4	15	-0.21908	-0.0061776	0.20195	0.86099		REACTOME_ACYL_CHAIN_REMODELL...4
REACTOME_TGF_BETA_RECEPTOR_S...2	14	0.20625	0.0056189	0.21869	0.17282		REACTOME_TGF_BETA_RECEPTOR_S...2	14	0.28971	0.0078926	0.21567	0.089595		REACTOME_TGF_BETA_RECEPTOR_S...2	14	-0.39373	-0.010726	0.21492	0.96651		REACTOME_TGF_BETA_RECEPTOR_S...2	14	-0.1745	-0.004754	0.21506	0.79143		REACTOME_TGF_BETA_RECEPTOR_S...2	14	-0.024246	-0.00066053	0.21404	0.54509		REACTOME_TGF_BETA_RECEPTOR_S...2	14	-0.17388	-0.0047372	0.21697	0.78855		REACTOME_TGF_BETA_RECEPTOR_S...2	14	-0.2091	-0.0056965	0.21592	0.83358		REACTOME_TGF_BETA_RECEPTOR_S...2
REACTOME_DOWNREGULATION_OF_T...	21	-0.052953	-0.0017665	0.16928	0.62279		REACTOME_DOWNREGULATION_OF_T...	21	0.5891	0.019652	0.16688	0.00020829		REACTOME_DOWNREGULATION_OF_T...	21	0.12392	0.0041341	0.16637	0.22818		REACTOME_DOWNREGULATION_OF_T...	21	-0.14022	-0.0046776	0.16646	0.8002		REACTOME_DOWNREGULATION_OF_T...	21	0.0049719	0.00016586	0.16567	0.48803		REACTOME_DOWNREGULATION_OF_T...	21	-0.094145	-0.0031406	0.16795	0.71245		REACTOME_DOWNREGULATION_OF_T...	21	-0.055021	-0.0018355	0.16713	0.629		REACTOME_DOWNREGULATION_OF_T...
REACTOME_COLLAGEN_FORMATION	58	-0.057684	-0.0031949	0.11685	0.68923		REACTOME_COLLAGEN_FORMATION	58	-0.042412	-0.002349	0.11523	0.64358		REACTOME_COLLAGEN_FORMATION	58	-0.077547	-0.004295	0.11484	0.75024		REACTOME_COLLAGEN_FORMATION	58	0.14564	0.0080666	0.1149	0.10248		REACTOME_COLLAGEN_FORMATION	58	-0.16767	-0.0092868	0.11435	0.92871		REACTOME_COLLAGEN_FORMATION	58	0.049829	0.0027598	0.11593	0.33366		REACTOME_COLLAGEN_FORMATION	58	0.075747	0.0041953	0.11536	0.25572		REACTOME_COLLAGEN_FORMATION
REACTOME_SMAD2_SMAD3_SMAD4_H...	25	0.10747	0.0039115	0.15596	0.24538		REACTOME_SMAD2_SMAD3_SMAD4_H...	25	0.28211	0.010267	0.15379	0.033308		REACTOME_SMAD2_SMAD3_SMAD4_H...	25	-0.26413	-0.0096128	0.15327	0.95757		REACTOME_SMAD2_SMAD3_SMAD4_H...	25	0.10457	0.0038058	0.15336	0.24767		REACTOME_SMAD2_SMAD3_SMAD4_H...	25	0.091868	0.0033435	0.15263	0.27363		REACTOME_SMAD2_SMAD3_SMAD4_H...	25	0.12827	0.0046684	0.15473	0.20356		REACTOME_SMAD2_SMAD3_SMAD4_H...	25	-0.23958	-0.0087195	0.15397	0.94014		REACTOME_SMAD2_SMAD3_SMAD4_H...
REACTOME_SIGNALING_BY_FGFR_I...	122	-0.015456	-0.0012395	0.073653	0.58311		REACTOME_SIGNALING_BY_FGFR_I...	122	0.049456	0.003966	0.072635	0.24798		REACTOME_SIGNALING_BY_FGFR_I...	122	-0.060813	-0.0048767	0.072386	0.79957		REACTOME_SIGNALING_BY_FGFR_I...	122	0.012143	0.00097374	0.072428	0.43343		REACTOME_SIGNALING_BY_FGFR_I...	122	-0.0038475	-0.00030853	0.072083	0.52128		REACTOME_SIGNALING_BY_FGFR_I...	122	-0.035596	-0.0028545	0.073074	0.68691		REACTOME_SIGNALING_BY_FGFR_I...	122	0.062272	0.0049937	0.072717	0.1959		REACTOME_SIGNALING_BY_FGFR_I...
REACTOME_HS_GAG_DEGRADATION	20	0.44346	0.014438	0.19332	0.010905		REACTOME_HS_GAG_DEGRADATION	20	0.20542	0.006688	0.19068	0.14067		REACTOME_HS_GAG_DEGRADATION	20	-0.26734	-0.0087037	0.19002	0.92026		REACTOME_HS_GAG_DEGRADATION	20	0.15536	0.0050581	0.19013	0.20693		REACTOME_HS_GAG_DEGRADATION	20	0.11394	0.0037095	0.18923	0.27355		REACTOME_HS_GAG_DEGRADATION	20	0.05592	0.0018206	0.19183	0.38533		REACTOME_HS_GAG_DEGRADATION	20	0.011785	0.00038369	0.1909	0.47539		REACTOME_HS_GAG_DEGRADATION
REACTOME_SYNTHESIS_OF_PIPS_A...1	12	-0.088582	-0.0022344	0.21347	0.66091		REACTOME_SYNTHESIS_OF_PIPS_A...1	12	-0.16462	-0.0041523	0.21052	0.78288		REACTOME_SYNTHESIS_OF_PIPS_A...1	12	-0.038604	-0.00097373	0.2098	0.57299		REACTOME_SYNTHESIS_OF_PIPS_A...1	12	-0.12225	-0.0030837	0.20992	0.71984		REACTOME_SYNTHESIS_OF_PIPS_A...1	12	0.26065	0.0065745	0.20891	0.10609		REACTOME_SYNTHESIS_OF_PIPS_A...1	12	0.39466	0.0099547	0.21177	0.031198		REACTOME_SYNTHESIS_OF_PIPS_A...1	12	0.29941	0.0075523	0.21075	0.07771		REACTOME_SYNTHESIS_OF_PIPS_A...1
REACTOME_SIGNALLING_TO_P38_V...	15	-0.10645	-0.0030018	0.17644	0.72685		REACTOME_SIGNALLING_TO_P38_V...	15	-0.010924	-0.00030804	0.17401	0.52503		REACTOME_SIGNALLING_TO_P38_V...	15	-0.074907	-0.0021123	0.17341	0.66711		REACTOME_SIGNALLING_TO_P38_V...	15	-0.10038	-0.0028306	0.17351	0.71855		REACTOME_SIGNALLING_TO_P38_V...	15	-0.20436	-0.0057626	0.17267	0.88168		REACTOME_SIGNALLING_TO_P38_V...	15	-0.028266	-0.00079705	0.17506	0.56414		REACTOME_SIGNALLING_TO_P38_V...	15	0.3857	0.010876	0.17418	0.013408		REACTOME_SIGNALLING_TO_P38_V...
REACTOME_P53_INDEPENDENT_G1_...	48	-0.07331	-0.0036948	0.10988	0.74766		REACTOME_P53_INDEPENDENT_G1_...	48	0.12859	0.0064809	0.10836	0.11769		REACTOME_P53_INDEPENDENT_G1_...	48	0.044659	0.0022508	0.108	0.33962		REACTOME_P53_INDEPENDENT_G1_...	48	0.097993	0.0049388	0.10806	0.18224		REACTOME_P53_INDEPENDENT_G1_...	48	0.33698	0.016983	0.10751	0.00086279		REACTOME_P53_INDEPENDENT_G1_...	48	0.072573	0.0036576	0.10902	0.25281		REACTOME_P53_INDEPENDENT_G1_...	48	-0.044057	-0.0022204	0.10849	0.65766		REACTOME_P53_INDEPENDENT_G1_...
REACTOME_REGULATION_OF_HYPOX...	23	-0.041304	-0.0014419	0.16568	0.59843		REACTOME_REGULATION_OF_HYPOX...	23	0.051886	0.0018114	0.1634	0.37542		REACTOME_REGULATION_OF_HYPOX...	23	0.059472	0.0020762	0.16284	0.35748		REACTOME_REGULATION_OF_HYPOX...	23	-0.10557	-0.0036856	0.16293	0.7415		REACTOME_REGULATION_OF_HYPOX...	23	-0.10949	-0.0038223	0.16215	0.75023		REACTOME_REGULATION_OF_HYPOX...	23	-0.046102	-0.0016095	0.16438	0.61044		REACTOME_REGULATION_OF_HYPOX...	23	0.10302	0.0035965	0.16358	0.26442		REACTOME_REGULATION_OF_HYPOX...
REACTOME_ACYL_CHAIN_REMODELL...1	22	0.058947	0.0020127	0.16685	0.36193		REACTOME_ACYL_CHAIN_REMODELL...1	22	0.011262	0.00038452	0.16454	0.47272		REACTOME_ACYL_CHAIN_REMODELL...1	22	-0.018128	-0.00061895	0.16398	0.54401		REACTOME_ACYL_CHAIN_REMODELL...1	22	-0.078912	-0.0026944	0.16407	0.68472		REACTOME_ACYL_CHAIN_REMODELL...1	22	0.24395	0.0083294	0.16328	0.067589		REACTOME_ACYL_CHAIN_REMODELL...1	22	0.10197	0.0034815	0.16553	0.26896		REACTOME_ACYL_CHAIN_REMODELL...1	22	-0.050871	-0.0017369	0.16473	0.62127		REACTOME_ACYL_CHAIN_REMODELL...1
REACTOME_SYNTHESIS_OF_PIPS_A...2	17	-0.20088	-0.0060302	0.19743	0.84553		REACTOME_SYNTHESIS_OF_PIPS_A...2	17	-0.25974	-0.007797	0.1947	0.9089		REACTOME_SYNTHESIS_OF_PIPS_A...2	17	0.022285	0.00066895	0.19404	0.45429		REACTOME_SYNTHESIS_OF_PIPS_A...2	17	-0.22051	-0.0066192	0.19415	0.87197		REACTOME_SYNTHESIS_OF_PIPS_A...2	17	0.26354	0.0079111	0.19322	0.086297		REACTOME_SYNTHESIS_OF_PIPS_A...2	17	0.46337	0.01391	0.19585	0.0089979		REACTOME_SYNTHESIS_OF_PIPS_A...2	17	0.04139	0.0012425	0.19493	0.41593		REACTOME_SYNTHESIS_OF_PIPS_A...2
REACTOME_TGF_BETA_RECEPTOR_S...1	24	-0.06966	-0.0024841	0.15466	0.67379		REACTOME_TGF_BETA_RECEPTOR_S...1	24	0.51188	0.018254	0.15247	0.00039455		REACTOME_TGF_BETA_RECEPTOR_S...1	24	0.049706	0.0017725	0.152	0.37183		REACTOME_TGF_BETA_RECEPTOR_S...1	24	-0.16748	-0.0059722	0.15208	0.8646		REACTOME_TGF_BETA_RECEPTOR_S...1	24	0.029278	0.0010441	0.15136	0.42331		REACTOME_TGF_BETA_RECEPTOR_S...1	24	-0.097973	-0.0034937	0.15344	0.73843		REACTOME_TGF_BETA_RECEPTOR_S...1	24	-0.0033658	-0.00012003	0.15269	0.50879		REACTOME_TGF_BETA_RECEPTOR_S...1
REACTOME_ACTIVATED_POINT_MUT...	16	-0.060573	-0.001764	0.23418	0.60205		REACTOME_ACTIVATED_POINT_MUT...	16	0.14316	0.0041691	0.23094	0.26767		REACTOME_ACTIVATED_POINT_MUT...	16	0.16398	0.0047755	0.23015	0.23809		REACTOME_ACTIVATED_POINT_MUT...	16	0.31438	0.0091556	0.23027	0.086096		REACTOME_ACTIVATED_POINT_MUT...	16	-0.037431	-0.0010901	0.22919	0.56487		REACTOME_ACTIVATED_POINT_MUT...	16	-0.132	-0.0038441	0.23234	0.71502		REACTOME_ACTIVATED_POINT_MUT...	16	0.11036	0.0032141	0.23121	0.31656		REACTOME_ACTIVATED_POINT_MUT...
REACTOME_PHOSPHOLIPID_METABO...	195	-0.029521	-0.0029871	0.058294	0.69371		REACTOME_PHOSPHOLIPID_METABO...	195	-0.053531	-0.0054165	0.057489	0.82411		REACTOME_PHOSPHOLIPID_METABO...	195	-0.034064	-0.0034467	0.057293	0.72393		REACTOME_PHOSPHOLIPID_METABO...	195	-0.083385	-0.0084373	0.057322	0.92711		REACTOME_PHOSPHOLIPID_METABO...	195	0.040846	0.004133	0.057051	0.23701		REACTOME_PHOSPHOLIPID_METABO...	195	0.0061006	0.00061729	0.057837	0.458		REACTOME_PHOSPHOLIPID_METABO...	195	-0.048624	-0.00492	0.057554	0.80089		REACTOME_PHOSPHOLIPID_METABO...
REACTOME_CS_DS_DEGRADATION	12	0.0013372	3.373e-05	0.22134	0.49759		REACTOME_CS_DS_DEGRADATION	12	0.37375	0.0094273	0.21826	0.043423		REACTOME_CS_DS_DEGRADATION	12	-0.084312	-0.0021267	0.21754	0.65083		REACTOME_CS_DS_DEGRADATION	12	0.019479	0.00049133	0.21766	0.46435		REACTOME_CS_DS_DEGRADATION	12	0.58381	0.014726	0.21657	0.0035161		REACTOME_CS_DS_DEGRADATION	12	0.043692	0.0011021	0.2196	0.42115		REACTOME_CS_DS_DEGRADATION	12	0.20461	0.005161	0.21852	0.17456		REACTOME_CS_DS_DEGRADATION
REACTOME_SYNTHESIS_OF_PA	27	-0.23096	-0.0087351	0.16049	0.92493		REACTOME_SYNTHESIS_OF_PA	27	0.072886	0.0027566	0.15829	0.32259		REACTOME_SYNTHESIS_OF_PA	27	0.071847	0.0027173	0.15774	0.32439		REACTOME_SYNTHESIS_OF_PA	27	-0.11256	-0.004257	0.15783	0.76212		REACTOME_SYNTHESIS_OF_PA	27	0.094098	0.0035588	0.15708	0.27457		REACTOME_SYNTHESIS_OF_PA	27	-0.027865	-0.0010539	0.15924	0.56945		REACTOME_SYNTHESIS_OF_PA	27	-0.26517	-0.010029	0.15845	0.95288		REACTOME_SYNTHESIS_OF_PA
REACTOME_OXYGEN_DEPENDENT_PR...	16	0.098276	0.0028621	0.19832	0.31011		REACTOME_OXYGEN_DEPENDENT_PR...	16	0.036327	0.0010579	0.19558	0.42633		REACTOME_OXYGEN_DEPENDENT_PR...	16	0.030303	0.0008825	0.19491	0.43823		REACTOME_OXYGEN_DEPENDENT_PR...	16	0.21199	0.0061736	0.19502	0.13852		REACTOME_OXYGEN_DEPENDENT_PR...	16	-0.15041	-0.0043804	0.19409	0.78081		REACTOME_OXYGEN_DEPENDENT_PR...	16	-0.17514	-0.0051006	0.19676	0.8133		REACTOME_OXYGEN_DEPENDENT_PR...	16	0.0414	0.0012057	0.1958	0.41628		REACTOME_OXYGEN_DEPENDENT_PR...
REACTOME_SYNTHESIS_OF_PIPS_A...3	10	-0.11846	-0.0027279	0.22402	0.70153		REACTOME_SYNTHESIS_OF_PIPS_A...3	10	-0.11553	-0.0026604	0.22092	0.69949		REACTOME_SYNTHESIS_OF_PIPS_A...3	10	-0.14744	-0.0033952	0.22017	0.74847		REACTOME_SYNTHESIS_OF_PIPS_A...3	10	-0.15561	-0.0035832	0.22029	0.76002		REACTOME_SYNTHESIS_OF_PIPS_A...3	10	0.34976	0.0080539	0.21923	0.055317		REACTOME_SYNTHESIS_OF_PIPS_A...3	10	0.40529	0.0093326	0.22223	0.034108		REACTOME_SYNTHESIS_OF_PIPS_A...3	10	0.29573	0.0068099	0.22116	0.090591		REACTOME_SYNTHESIS_OF_PIPS_A...3
REACTOME_SYNTHESIS_OF_PE	11	0.092514	0.0022342	0.24695	0.35397		REACTOME_SYNTHESIS_OF_PE	11	0.0041327	9.9806e-05	0.24354	0.49323		REACTOME_SYNTHESIS_OF_PE	11	-0.24208	-0.0058463	0.2427	0.84072		REACTOME_SYNTHESIS_OF_PE	11	0.16728	0.0040398	0.24284	0.24546		REACTOME_SYNTHESIS_OF_PE	11	-0.034668	-0.00083725	0.24168	0.55703		REACTOME_SYNTHESIS_OF_PE	11	-0.014125	-0.00034112	0.24501	0.52299		REACTOME_SYNTHESIS_OF_PE	11	-0.10427	-0.0025183	0.24381	0.66556		REACTOME_SYNTHESIS_OF_PE
REACTOME_GASTRIN_CREB_SIGNAL...	198	0.019376	0.0019755	0.058318	0.36985		REACTOME_GASTRIN_CREB_SIGNAL...	198	0.043356	0.0044202	0.057513	0.22548		REACTOME_GASTRIN_CREB_SIGNAL...	198	-0.0072616	-0.00074033	0.057317	0.55041		REACTOME_GASTRIN_CREB_SIGNAL...	198	0.0083095	0.00084717	0.057349	0.4424		REACTOME_GASTRIN_CREB_SIGNAL...	198	0.011283	0.0011503	0.057075	0.42165		REACTOME_GASTRIN_CREB_SIGNAL...	198	-0.14283	-0.014562	0.05785	0.99322		REACTOME_GASTRIN_CREB_SIGNAL...	198	0.021161	0.0021574	0.057578	0.35662		REACTOME_GASTRIN_CREB_SIGNAL...
REACTOME_CHONDROITIN_SULFATE...1	19	0.047989	0.0015228	0.197	0.40377		REACTOME_CHONDROITIN_SULFATE...1	19	0.19788	0.0062792	0.19427	0.15422		REACTOME_CHONDROITIN_SULFATE...1	19	0.069415	0.0022028	0.19361	0.35998		REACTOME_CHONDROITIN_SULFATE...1	19	-0.075925	-0.0024094	0.19372	0.65244		REACTOME_CHONDROITIN_SULFATE...1	19	0.0017872	5.6713e-05	0.1928	0.4963		REACTOME_CHONDROITIN_SULFATE...1	19	0.37186	0.0118	0.19543	0.028543		REACTOME_CHONDROITIN_SULFATE...1	19	0.20142	0.0063916	0.19449	0.1502		REACTOME_CHONDROITIN_SULFATE...1
REACTOME_HYALURONAN_UPTAKE_A...	10	-0.31976	-0.0073632	0.21377	0.93264		REACTOME_HYALURONAN_UPTAKE_A...	10	0.0853	0.0019642	0.21083	0.34289		REACTOME_HYALURONAN_UPTAKE_A...	10	-0.080006	-0.0018423	0.21011	0.64832		REACTOME_HYALURONAN_UPTAKE_A...	10	-0.22518	-0.0051852	0.21022	0.85795		REACTOME_HYALURONAN_UPTAKE_A...	10	0.25654	0.0059074	0.20921	0.11007		REACTOME_HYALURONAN_UPTAKE_A...	10	-0.09124	-0.002101	0.2121	0.66646		REACTOME_HYALURONAN_UPTAKE_A...	10	0.10919	0.0025143	0.21107	0.30247		REACTOME_HYALURONAN_UPTAKE_A...
REACTOME_SIGNALING_BY_FGFR1_...2	29	0.30453	0.011936	0.15042	0.021465		REACTOME_SIGNALING_BY_FGFR1_...2	29	0.15641	0.0061305	0.14835	0.14587		REACTOME_SIGNALING_BY_FGFR1_...2	29	0.015779	0.00061844	0.14785	0.45751		REACTOME_SIGNALING_BY_FGFR1_...2	29	-0.1265	-0.0049581	0.14793	0.80376		REACTOME_SIGNALING_BY_FGFR1_...2	29	0.14792	0.0057975	0.14722	0.15753		REACTOME_SIGNALING_BY_FGFR1_...2	29	0.23348	0.0091512	0.14924	0.058863		REACTOME_SIGNALING_BY_FGFR1_...2	29	-0.035239	-0.0013812	0.14853	0.59377		REACTOME_SIGNALING_BY_FGFR1_...2
REACTOME_SYNTHESIS_OF_PIPS_A...4	30	0.17361	0.0069204	0.15768	0.13546		REACTOME_SYNTHESIS_OF_PIPS_A...4	30	-0.20799	-0.0082909	0.1555	0.90946		REACTOME_SYNTHESIS_OF_PIPS_A...4	30	-0.069924	-0.0027874	0.15498	0.67407		REACTOME_SYNTHESIS_OF_PIPS_A...4	30	0.11542	0.0046011	0.15506	0.22833		REACTOME_SYNTHESIS_OF_PIPS_A...4	30	-0.0077145	-0.00030752	0.15433	0.51993		REACTOME_SYNTHESIS_OF_PIPS_A...4	30	0.14026	0.0055913	0.15644	0.18498		REACTOME_SYNTHESIS_OF_PIPS_A...4	30	-0.023744	-0.00094652	0.15569	0.56061		REACTOME_SYNTHESIS_OF_PIPS_A...4
REACTOME_THE_ACTIVATION_OF_A...	12	-0.15569	-0.003927	0.25501	0.72924		REACTOME_THE_ACTIVATION_OF_A...	12	-0.15015	-0.0037874	0.25149	0.72476		REACTOME_THE_ACTIVATION_OF_A...	12	0.086219	0.0021748	0.25063	0.36542		REACTOME_THE_ACTIVATION_OF_A...	12	0.19453	0.0049067	0.25077	0.21896		REACTOME_THE_ACTIVATION_OF_A...	12	0.083827	0.0021144	0.24958	0.36848		REACTOME_THE_ACTIVATION_OF_A...	12	-0.20449	-0.005158	0.253	0.79052		REACTOME_THE_ACTIVATION_OF_A...	12	-0.07215	-0.0018199	0.25178	0.61277		REACTOME_THE_ACTIVATION_OF_A...
REACTOME_TRANSCRIPTIONAL_ACT...	36	0.12298	0.0053696	0.13966	0.18927		REACTOME_TRANSCRIPTIONAL_ACT...	36	0.19	0.0082957	0.13773	0.083869		REACTOME_TRANSCRIPTIONAL_ACT...	36	-0.21252	-0.0092789	0.13725	0.93923		REACTOME_TRANSCRIPTIONAL_ACT...	36	0.11922	0.0052055	0.13734	0.19267		REACTOME_TRANSCRIPTIONAL_ACT...	36	0.17183	0.0075022	0.13668	0.10435		REACTOME_TRANSCRIPTIONAL_ACT...	36	0.13247	0.0057838	0.13856	0.16953		REACTOME_TRANSCRIPTIONAL_ACT...	36	-0.35239	-0.015386	0.13786	0.9947		REACTOME_TRANSCRIPTIONAL_ACT...
REACTOME_HYALURONAN_METABOLI...	14	-0.34748	-0.0094663	0.18979	0.96643		REACTOME_HYALURONAN_METABOLI...	14	0.13971	0.0038062	0.18719	0.22772		REACTOME_HYALURONAN_METABOLI...	14	-0.055482	-0.0015115	0.18655	0.61692		REACTOME_HYALURONAN_METABOLI...	14	-0.16063	-0.004376	0.18665	0.80526		REACTOME_HYALURONAN_METABOLI...	14	0.35351	0.0096308	0.18574	0.028513		REACTOME_HYALURONAN_METABOLI...	14	-0.04244	-0.0011562	0.18832	0.58915		REACTOME_HYALURONAN_METABOLI...	14	0.18625	0.0050741	0.1874	0.16014		REACTOME_HYALURONAN_METABOLI...
REACTOME_DOWNREGULATION_OF_S...	19	0.16018	0.005083	0.20582	0.21821		REACTOME_DOWNREGULATION_OF_S...	19	0.4922	0.015619	0.20295	0.0076542		REACTOME_DOWNREGULATION_OF_S...	19	-0.11806	-0.0037463	0.20228	0.72026		REACTOME_DOWNREGULATION_OF_S...	19	0.10585	0.0033588	0.2024	0.3005		REACTOME_DOWNREGULATION_OF_S...	19	0.34326	0.010893	0.20142	0.044181		REACTOME_DOWNREGULATION_OF_S...	19	0.030796	0.00097724	0.2042	0.44006		REACTOME_DOWNREGULATION_OF_S...	19	-0.44308	-0.01406	0.20318	0.98539		REACTOME_DOWNREGULATION_OF_S...
REACTOME_KERATAN_SULFATE_BIO...	26	0.14695	0.005454	0.15018	0.16393		REACTOME_KERATAN_SULFATE_BIO...	26	0.075337	0.0027961	0.14811	0.3055		REACTOME_KERATAN_SULFATE_BIO...	26	-0.14143	-0.005249	0.1476	0.831		REACTOME_KERATAN_SULFATE_BIO...	26	0.045087	0.0016734	0.14769	0.38008		REACTOME_KERATAN_SULFATE_BIO...	26	0.1816	0.0067399	0.14698	0.10833		REACTOME_KERATAN_SULFATE_BIO...	26	-0.053337	-0.0019796	0.14901	0.63981		REACTOME_KERATAN_SULFATE_BIO...	26	0.040716	0.0015112	0.14828	0.39182		REACTOME_KERATAN_SULFATE_BIO...
REACTOME_REVERSIBLE_HYDRATIO...	12	0.020269	0.00051125	0.22793	0.46457		REACTOME_REVERSIBLE_HYDRATIO...	12	-0.17929	-0.0045224	0.22478	0.78745		REACTOME_REVERSIBLE_HYDRATIO...	12	-0.22855	-0.0057649	0.22401	0.84619		REACTOME_REVERSIBLE_HYDRATIO...	12	-0.13381	-0.0033753	0.22414	0.72475		REACTOME_REVERSIBLE_HYDRATIO...	12	-0.078144	-0.0019711	0.22307	0.63694		REACTOME_REVERSIBLE_HYDRATIO...	12	0.54599	0.013772	0.2261	0.0078775		REACTOME_REVERSIBLE_HYDRATIO...	12	0.21773	0.0054919	0.22504	0.16665		REACTOME_REVERSIBLE_HYDRATIO...
REACTOME_SIGNALING_BY_FGFR1_...1	18	0.25568	0.0078973	0.18275	0.080903		REACTOME_SIGNALING_BY_FGFR1_...1	18	0.14096	0.0043541	0.18023	0.21707		REACTOME_SIGNALING_BY_FGFR1_...1	18	-0.11983	-0.0037014	0.17961	0.74766		REACTOME_SIGNALING_BY_FGFR1_...1	18	-0.2988	-0.0092293	0.1797	0.95181		REACTOME_SIGNALING_BY_FGFR1_...1	18	0.21175	0.0065404	0.17885	0.11823		REACTOME_SIGNALING_BY_FGFR1_...1	18	0.31869	0.0098437	0.1813	0.039401		REACTOME_SIGNALING_BY_FGFR1_...1	18	-0.12826	-0.0039618	0.18043	0.76141		REACTOME_SIGNALING_BY_FGFR1_...1
REACTOME_ALPHA_LINOLENIC_ACI...	11	0.2784	0.0067235	0.21308	0.095688		REACTOME_ALPHA_LINOLENIC_ACI...	11	0.16474	0.0039786	0.21014	0.21654		REACTOME_ALPHA_LINOLENIC_ACI...	11	0.38122	0.0092065	0.20941	0.034353		REACTOME_ALPHA_LINOLENIC_ACI...	11	0.19268	0.0046534	0.20954	0.17891		REACTOME_ALPHA_LINOLENIC_ACI...	11	0.11387	0.0027499	0.20854	0.29254		REACTOME_ALPHA_LINOLENIC_ACI...	11	-0.17435	-0.0042106	0.21141	0.79522		REACTOME_ALPHA_LINOLENIC_ACI...	11	-0.0017588	-4.2476e-05	0.21038	0.50334		REACTOME_ALPHA_LINOLENIC_ACI...
REACTOME_SIGNALING_BY_ACTIVA...	11	0.40677	0.0098237	0.26478	0.062247		REACTOME_SIGNALING_BY_ACTIVA...	11	0.18869	0.0045569	0.26114	0.23498		REACTOME_SIGNALING_BY_ACTIVA...	11	0.30046	0.0072563	0.26024	0.12414		REACTOME_SIGNALING_BY_ACTIVA...	11	0.23535	0.0056837	0.26039	0.18305		REACTOME_SIGNALING_BY_ACTIVA...	11	0.013764	0.0003324	0.25915	0.47882		REACTOME_SIGNALING_BY_ACTIVA...	11	0.054365	0.0013129	0.26272	0.41803		REACTOME_SIGNALING_BY_ACTIVA...	11	0.16009	0.0038662	0.26144	0.27016		REACTOME_SIGNALING_BY_ACTIVA...
REACTOME_PI_METABOLISM	47	0.099246	0.0049496	0.12208	0.20813		REACTOME_PI_METABOLISM	47	-0.17167	-0.0085616	0.12039	0.92305		REACTOME_PI_METABOLISM	47	-0.024067	-0.0012003	0.11999	0.57949		REACTOME_PI_METABOLISM	47	0.050124	0.0024998	0.12005	0.33815		REACTOME_PI_METABOLISM	47	0.13212	0.0065892	0.11948	0.13441		REACTOME_PI_METABOLISM	47	0.19579	0.0097646	0.12111	0.052993		REACTOME_PI_METABOLISM	47	-0.004069	-0.00020293	0.12053	0.51346		REACTOME_PI_METABOLISM
REACTOME_ABACAVIR_TRANSPORT_...	10	0.059785	0.0013767	0.26501	0.41076		REACTOME_ABACAVIR_TRANSPORT_...	10	-0.024137	-0.0005558	0.26135	0.53679		REACTOME_ABACAVIR_TRANSPORT_...	10	0.18209	0.004193	0.26045	0.24224		REACTOME_ABACAVIR_TRANSPORT_...	10	0.12183	0.0028055	0.2606	0.32007		REACTOME_ABACAVIR_TRANSPORT_...	10	0.21202	0.0048822	0.25935	0.20683		REACTOME_ABACAVIR_TRANSPORT_...	10	0.19583	0.0045094	0.26292	0.22819		REACTOME_ABACAVIR_TRANSPORT_...	10	0.0017245	3.9711e-05	0.26164	0.49737		REACTOME_ABACAVIR_TRANSPORT_...
REACTOME_CHONDROITIN_SULFATE...2	47	0.074101	0.0036956	0.1189	0.26657		REACTOME_CHONDROITIN_SULFATE...2	47	0.17584	0.0087698	0.11725	0.066851		REACTOME_CHONDROITIN_SULFATE...2	47	-0.063717	-0.0031777	0.11686	0.70721		REACTOME_CHONDROITIN_SULFATE...2	47	0.010778	0.0005375	0.11692	0.46328		REACTOME_CHONDROITIN_SULFATE...2	47	0.15757	0.0078584	0.11636	0.087851		REACTOME_CHONDROITIN_SULFATE...2	47	0.24423	0.01218	0.11795	0.019206		REACTOME_CHONDROITIN_SULFATE...2	47	-0.074694	-0.0037252	0.11739	0.7377		REACTOME_CHONDROITIN_SULFATE...2
REACTOME_LATENT_INFECTION_OF...	31	-0.054695	-0.0022163	0.1457	0.64631		REACTOME_LATENT_INFECTION_OF...	31	-0.15872	-0.0064314	0.14369	0.86533		REACTOME_LATENT_INFECTION_OF...	31	0.039992	0.0016205	0.1432	0.39002		REACTOME_LATENT_INFECTION_OF...	31	0.1648	0.006678	0.14327	0.12502		REACTOME_LATENT_INFECTION_OF...	31	0.10722	0.0043448	0.14259	0.22605		REACTOME_LATENT_INFECTION_OF...	31	-0.13688	-0.0055464	0.14455	0.82815		REACTOME_LATENT_INFECTION_OF...	31	0.1013	0.0041046	0.14385	0.24067		REACTOME_LATENT_INFECTION_OF...
REACTOME_SYNTHESIS_OF_PC	18	-0.09084	-0.0028058	0.16957	0.70391		REACTOME_SYNTHESIS_OF_PC	18	-0.05221	-0.0016127	0.16723	0.62256		REACTOME_SYNTHESIS_OF_PC	18	0.10047	0.0031033	0.16666	0.27331		REACTOME_SYNTHESIS_OF_PC	18	0.068887	0.0021277	0.16675	0.33977		REACTOME_SYNTHESIS_OF_PC	18	0.060009	0.0018535	0.16596	0.35883		REACTOME_SYNTHESIS_OF_PC	18	0.15264	0.0047148	0.16824	0.18213		REACTOME_SYNTHESIS_OF_PC	18	0.20132	0.0062183	0.16741	0.11459		REACTOME_SYNTHESIS_OF_PC
REACTOME_HS_GAG_BIOSYNTHESIS	30	-0.086118	-0.0034329	0.16807	0.69581		REACTOME_HS_GAG_BIOSYNTHESIS	30	0.072191	0.0028777	0.16575	0.33159		REACTOME_HS_GAG_BIOSYNTHESIS	30	0.021755	0.00086721	0.16518	0.44761		REACTOME_HS_GAG_BIOSYNTHESIS	30	-0.15106	-0.0060217	0.16527	0.81964		REACTOME_HS_GAG_BIOSYNTHESIS	30	0.11141	0.0044411	0.16449	0.24911		REACTOME_HS_GAG_BIOSYNTHESIS	30	0.0092809	0.00036997	0.16675	0.47781		REACTOME_HS_GAG_BIOSYNTHESIS	30	0.013934	0.00055546	0.16594	0.46654		REACTOME_HS_GAG_BIOSYNTHESIS
REACTOME_SIGNALING_BY_FGFR3_...	11	0.05473	0.0013217	0.2749	0.4211		REACTOME_SIGNALING_BY_FGFR3_...	11	0.1409	0.0034028	0.2711	0.30163		REACTOME_SIGNALING_BY_FGFR3_...	11	0.31064	0.007502	0.27016	0.12512		REACTOME_SIGNALING_BY_FGFR3_...	11	0.41378	0.009993	0.27031	0.06292		REACTOME_SIGNALING_BY_FGFR3_...	11	-0.1436	-0.0034681	0.26903	0.70325		REACTOME_SIGNALING_BY_FGFR3_...	11	-0.040777	-0.00098478	0.27274	0.55942		REACTOME_SIGNALING_BY_FGFR3_...	11	0.17023	0.0041111	0.27141	0.26527		REACTOME_SIGNALING_BY_FGFR3_...
REACTOME_KERATAN_SULFATE_KER...	30	0.098414	0.0039231	0.14037	0.24163		REACTOME_KERATAN_SULFATE_KER...	30	0.065533	0.0026124	0.13843	0.31797		REACTOME_KERATAN_SULFATE_KER...	30	-0.079122	-0.0031541	0.13796	0.71685		REACTOME_KERATAN_SULFATE_KER...	30	-0.022053	-0.0008791	0.13804	0.56346		REACTOME_KERATAN_SULFATE_KER...	30	0.20065	0.0079984	0.13737	0.07207		REACTOME_KERATAN_SULFATE_KER...	30	-0.16767	-0.006684	0.13926	0.8857		REACTOME_KERATAN_SULFATE_KER...	30	0.035798	0.001427	0.13859	0.39809		REACTOME_KERATAN_SULFATE_KER...
REACTOME_APOPTOSIS_INDUCED_D...	13	0.14399	0.0037801	0.20615	0.24245		REACTOME_APOPTOSIS_INDUCED_D...	13	-0.20151	-0.0052902	0.2033	0.83919		REACTOME_APOPTOSIS_INDUCED_D...	13	0.36413	0.0095594	0.2026	0.036152		REACTOME_APOPTOSIS_INDUCED_D...	13	-0.03235	-0.00084929	0.20273	0.56339		REACTOME_APOPTOSIS_INDUCED_D...	13	0.059633	0.0015655	0.20176	0.38378		REACTOME_APOPTOSIS_INDUCED_D...	13	0.14622	0.0038387	0.20453	0.23734		REACTOME_APOPTOSIS_INDUCED_D...	13	0.29256	0.0076805	0.20353	0.075308		REACTOME_APOPTOSIS_INDUCED_D...
REACTOME_KERATAN_SULFATE_DEG...	11	-0.089362	-0.0021581	0.23987	0.64526		REACTOME_KERATAN_SULFATE_DEG...	11	0.17526	0.0042326	0.23655	0.22939		REACTOME_KERATAN_SULFATE_DEG...	11	-0.00042222	-1.0197e-05	0.23575	0.50071		REACTOME_KERATAN_SULFATE_DEG...	11	-0.34573	-0.0083495	0.23586	0.92864		REACTOME_KERATAN_SULFATE_DEG...	11	0.25163	0.0060769	0.23475	0.14189		REACTOME_KERATAN_SULFATE_DEG...	11	-0.59734	-0.014426	0.23794	0.99397		REACTOME_KERATAN_SULFATE_DEG...	11	0.060433	0.0014595	0.23682	0.39929		REACTOME_KERATAN_SULFATE_DEG...
REACTOME_HEPARAN_SULFATE_HEP...	51	0.19959	0.010368	0.12179	0.050639		REACTOME_HEPARAN_SULFATE_HEP...	51	0.24362	0.012655	0.1201	0.02127		REACTOME_HEPARAN_SULFATE_HEP...	51	-0.042781	-0.0022223	0.11971	0.63959		REACTOME_HEPARAN_SULFATE_HEP...	51	-0.041951	-0.0021792	0.11977	0.63692		REACTOME_HEPARAN_SULFATE_HEP...	51	0.036193	0.0018801	0.1192	0.38071		REACTOME_HEPARAN_SULFATE_HEP...	51	0.05337	0.0027724	0.12084	0.32937		REACTOME_HEPARAN_SULFATE_HEP...	51	-0.054401	-0.0028259	0.12025	0.6745		REACTOME_HEPARAN_SULFATE_HEP...
REACTOME_GLYCOSAMINOGLYCAN_M...	108	0.054755	0.0041328	0.078306	0.2422		REACTOME_GLYCOSAMINOGLYCAN_M...	108	0.15018	0.011335	0.077217	0.025899		REACTOME_GLYCOSAMINOGLYCAN_M...	108	-0.046156	-0.0034838	0.076961	0.72566		REACTOME_GLYCOSAMINOGLYCAN_M...	108	-0.064359	-0.0048577	0.077003	0.79836		REACTOME_GLYCOSAMINOGLYCAN_M...	108	0.12223	0.0092253	0.076632	0.055369		REACTOME_GLYCOSAMINOGLYCAN_M...	108	0.046253	0.0034911	0.07769	0.27581		REACTOME_GLYCOSAMINOGLYCAN_M...	108	0.0071438	0.0005392	0.077313	0.46319		REACTOME_GLYCOSAMINOGLYCAN_M...
REACTOME_ACYL_CHAIN_REMODELL...3	16	0.16709	0.0048662	0.19762	0.19892		REACTOME_ACYL_CHAIN_REMODELL...3	16	0.19703	0.0057379	0.19489	0.15603		REACTOME_ACYL_CHAIN_REMODELL...3	16	0.238	0.0069313	0.19422	0.11022		REACTOME_ACYL_CHAIN_REMODELL...3	16	0.10776	0.0031382	0.19434	0.28963		REACTOME_ACYL_CHAIN_REMODELL...3	16	0.38183	0.01112	0.19339	0.024177		REACTOME_ACYL_CHAIN_REMODELL...3	16	0.21457	0.0062488	0.19606	0.1369		REACTOME_ACYL_CHAIN_REMODELL...3	16	-0.090428	-0.0026335	0.19512	0.67848		REACTOME_ACYL_CHAIN_REMODELL...3
REACTOME_ACYL_CHAIN_REMODELL...2	21	0.093342	0.0031139	0.17106	0.29265		REACTOME_ACYL_CHAIN_REMODELL...2	21	0.036842	0.001229	0.1687	0.41356		REACTOME_ACYL_CHAIN_REMODELL...2	21	-0.048343	-0.0016127	0.16812	0.61315		REACTOME_ACYL_CHAIN_REMODELL...2	21	-0.16008	-0.0053401	0.16821	0.82936		REACTOME_ACYL_CHAIN_REMODELL...2	21	0.22188	0.0074018	0.1674	0.092524		REACTOME_ACYL_CHAIN_REMODELL...2	21	0.045121	0.0015052	0.16971	0.39517		REACTOME_ACYL_CHAIN_REMODELL...2	21	-0.056901	-0.0018982	0.16889	0.63191		REACTOME_ACYL_CHAIN_REMODELL...2
REACTOME_ACYL_CHAIN_REMODELL...5	15	0.20619	0.0058142	0.19747	0.14822		REACTOME_ACYL_CHAIN_REMODELL...5	15	0.056891	0.0016043	0.19475	0.3851		REACTOME_ACYL_CHAIN_REMODELL...5	15	-0.13214	-0.0037261	0.19408	0.75201		REACTOME_ACYL_CHAIN_REMODELL...5	15	-0.21283	-0.0060015	0.19419	0.86345		REACTOME_ACYL_CHAIN_REMODELL...5	15	0.31784	0.0089627	0.19326	0.050029		REACTOME_ACYL_CHAIN_REMODELL...5	15	0.23594	0.0066531	0.19592	0.11426		REACTOME_ACYL_CHAIN_REMODELL...5	15	-0.17772	-0.0050114	0.19497	0.81898		REACTOME_ACYL_CHAIN_REMODELL...5
REACTOME_SIGNALING_BY_FGFR_M...	43	0.14364	0.0068526	0.12429	0.12391		REACTOME_SIGNALING_BY_FGFR_M...	43	0.10166	0.00485	0.12257	0.20345		REACTOME_SIGNALING_BY_FGFR_M...	43	-0.078411	-0.0037409	0.12215	0.73953		REACTOME_SIGNALING_BY_FGFR_M...	43	0.099144	0.00473	0.12222	0.20863		REACTOME_SIGNALING_BY_FGFR_M...	43	0.080413	0.0038364	0.12164	0.25429		REACTOME_SIGNALING_BY_FGFR_M...	43	0.082304	0.0039266	0.12331	0.25225		REACTOME_SIGNALING_BY_FGFR_M...	43	0.056536	0.0026972	0.12271	0.3225		REACTOME_SIGNALING_BY_FGFR_M...
REACTOME_MHC_CLASS_II_ANTIGE...	90	-0.10558	-0.0072782	0.08288	0.89864		REACTOME_MHC_CLASS_II_ANTIGE...	90	-0.048873	-0.0033691	0.081739	0.72505		REACTOME_MHC_CLASS_II_ANTIGE...	90	-0.13002	-0.0089632	0.081454	0.94478		REACTOME_MHC_CLASS_II_ANTIGE...	90	-0.055141	-0.0038012	0.081504	0.75065		REACTOME_MHC_CLASS_II_ANTIGE...	90	0.020055	0.0013825	0.081117	0.40236		REACTOME_MHC_CLASS_II_ANTIGE...	90	-0.011366	-0.00078349	0.082232	0.55496		REACTOME_MHC_CLASS_II_ANTIGE...	90	0.012646	0.00087175	0.081832	0.43859		REACTOME_MHC_CLASS_II_ANTIGE...
REACTOME_GLYCEROPHOSPHOLIPID...	82	-0.085414	-0.0056214	0.085597	0.84082		REACTOME_GLYCEROPHOSPHOLIPID...	82	-0.11892	-0.0078267	0.084413	0.92055		REACTOME_GLYCEROPHOSPHOLIPID...	82	0.026556	0.0017478	0.084129	0.37613		REACTOME_GLYCEROPHOSPHOLIPID...	82	-0.061654	-0.0040577	0.084174	0.76805		REACTOME_GLYCEROPHOSPHOLIPID...	82	-0.0034579	-0.00022758	0.083775	0.51646		REACTOME_GLYCEROPHOSPHOLIPID...	82	0.051323	0.0033778	0.084926	0.27282		REACTOME_GLYCEROPHOSPHOLIPID...	82	-0.03328	-0.0021903	0.084513	0.65313		REACTOME_GLYCEROPHOSPHOLIPID...
REACTOME_A_TETRASACCHARIDE_L...	25	0.19904	0.0072441	0.17218	0.12385		REACTOME_A_TETRASACCHARIDE_L...	25	0.18439	0.0067106	0.1698	0.13877		REACTOME_A_TETRASACCHARIDE_L...	25	-0.076745	-0.0027931	0.16923	0.6749		REACTOME_A_TETRASACCHARIDE_L...	25	0.10444	0.0038012	0.16932	0.26867		REACTOME_A_TETRASACCHARIDE_L...	25	0.080667	0.0029358	0.16851	0.31608		REACTOME_A_TETRASACCHARIDE_L...	25	0.25194	0.0091693	0.17082	0.070133		REACTOME_A_TETRASACCHARIDE_L...	25	-0.14357	-0.0052252	0.17	0.80081		REACTOME_A_TETRASACCHARIDE_L...
REACTOME_CDK_MEDIATED_PHOSPH...	46	-0.090898	-0.004485	0.10955	0.79664		REACTOME_CDK_MEDIATED_PHOSPH...	46	0.15131	0.0074657	0.10804	0.080687		REACTOME_CDK_MEDIATED_PHOSPH...	46	0.029248	0.0014431	0.10767	0.39295		REACTOME_CDK_MEDIATED_PHOSPH...	46	0.077457	0.0038218	0.10773	0.23608		REACTOME_CDK_MEDIATED_PHOSPH...	46	0.30118	0.01486	0.1072	0.0024832		REACTOME_CDK_MEDIATED_PHOSPH...	46	0.096661	0.0047693	0.10869	0.18693		REACTOME_CDK_MEDIATED_PHOSPH...	46	-0.086436	-0.0042648	0.10816	0.78788		REACTOME_CDK_MEDIATED_PHOSPH...
[truncated: 6,426 more rows]
[truncated: 41 more columns]
