# Supplementary material for: The Genetic Architectures of Functional and Structural Connectivity Properties within Cerebral Resting-State Networks
Source: eNeuro. 2023 Apr 7;10(4):ENEURO.0242-22.2023. doi: 10.1523/ENEURO.0242-22.2023 (PMC10089056; doi:10.1523/ENEURO.0242-22.2023)
Supplement: Extended Data Figure 5-1 — Global genetic correlations between summary statistics of RSN-FC/RSN-SC in LDSC and genomic SEM. rg = global genetic correlation. SE = SE of rg; Z = z-score of rg. P = p-value for rg. h2 obs = observed scale h2 for trait 2. h2 obs SE = SE of observed scale h2 for trait 2. h2 int = single-trait LD Score regression intercept for trait 2. h2 int SE = SE of single-trait LD score regression intercept for trait 2. gcov int = cross-trait LD score regression intercept. gcov int SE = SE of cross-trait LD score regression intercept. Download Figure 5-1, XLS file. [file enu-eN-NWR-0242-22-s14.xls]

## Sheet: S11. Global rg
Extended Data Figure 5-1. Global genetic correlations between summary statistics of RSN-FC/RSN-SC in LDSC and genomic SEM
rg = global genetic correlation; SE = standard error of rg; Z = z-score of rg; P = p-value for rg; h2 obs = observed scale h2 for trait 2; h2 obs SE = standard error of observed scale h2 for trait 2; h2 int = single-trait LD Score regression intercept for
Step1: global rg between FC/SC within RSNs														Step 2: check additional rg with global SC/FC													Step 3: residual global rg (conditional on global SC)
Trait 1	Trait 2	rg	SE	Z	P	h2 obs	h2 obs SE	h2 int	h2 int SE	gcov int	gcov int SE			Trait 1	Trait 2	rg	SE	Z	P	h2 obs	h2 obs SE	h2 int	h2 int SE	gcov int	gcov int SE		Trait 1	Trait 2	Unstand Est	Unstand SE	STD Genotype	STD Genotype SE	STD All	p value	var1	var2	corr	corrSE
SC Dorsal Attention	SC Somatomotor	0.4418	0.10739	4.1141	3.8862e-05	0.1433	0.0204	1.0082	0.0063	0.1379	0.0048			SC global	SC Dorsal Attention	0.5877	0.06169	9.5272	1.6151e-21	0.1494	0.0219	0.9976	0.0065	0.3202	0.0055		SC Dorsal Attention	SC Somatomotor	0.0242775	0.0139114	0.165492	0.0948293	0.231923	0.0809585	0.0977487	0.112101	0.231923	0.132896
														SC global	SC Somatomotor	0.4707	0.068552	6.8666	6.5729e-12	0.1433	0.0204	1.0082	0.0063	0.3684	0.0056
SC Default	SC Ventral Attention	0.4368	0.11873	3.6793	0.00023385	0.0997	0.0223	1.001	0.0068	0.0661	0.0044			SC global	SC Default	0.6299	0.056911	11.068	1.7865e-28	0.1415	0.0215	0.9983	0.0064	0.4156	0.0052		SC Default	SC Ventral Attention	-0.00647974	0.0116658	-0.0545372	0.0981858	-0.112346	0.578588	0.0389152	0.0854837	-0.112346	0.202261
														SC global	SC Ventral Attention	0.78	0.086314	9.0367	1.6148e-19	0.0997	0.0223	1.001	0.0068	0.313	0.0057
SC Dorsal Attention	SC Ventral Attention	0.4767	0.13404	3.5566	0.00037573	0.0997	0.0223	1.001	0.0068	0.0877	0.0051			SC global	SC Dorsal Attention	0.5877	0.06169	9.5272	1.6151e-21	0.1494	0.0219	0.9976	0.0065	0.3202	0.0055		SC Ventral Attention	SC Dorsal Attention	0.00200213	0.013313	0.0163756	0.108888	0.0324622	0.880458	0.0977487	0.0389152	0.0324622	0.215855
														SC global	SC Ventral Attention	0.78	0.086314	9.0367	1.6148e-19	0.0997	0.0223	1.001	0.0068	0.313	0.0057
FC Default	FC Ventral Attention	0.5181	0.15811	3.2769	0.001	0.0733	0.0216	1.0014	0.0062	0.0801	0.0047			FC global	FC Default	0.1859	0.17593	1.0567	0.2907	0.1065	0.0215	0.9985	0.0063	0.0197	0.004
														FC global	FC Ventral Attention	0.2573	0.19228	1.3382	0.1808	0.0733	0.0216	1.0014	0.0062	0.2731	0.0045
FC Default	FC Limbic	0.4825	0.16577	2.9106	0.0036	0.0625	0.0206	0.9907	0.0063	0.2972	0.0054
FC Default	FC Dorsal Attention	0.4193	0.14683	2.856	0.0043	0.0855	0.0214	1.0018	0.0066	0.3019	0.0053
FC Default	FC Somatomotor	0.2797	0.1367	2.0459	0.0408	0.0943	0.0221	0.9945	0.006	0.1494	0.0046
FC Default	FC Frontoparietal	0.0495	0.23859	0.2073	0.8357	0.0316	0.0188	1.0052	0.0061	0.1705	0.0045
FC Dorsal Attention	FC Limbic	0.201	0.20935	0.9603	0.3369	0.0625	0.0206	0.9907	0.0063	0.1179	0.0048
FC Dorsal Attention	FC Ventral Attention	0.1942	0.21038	0.9231	0.356	0.0733	0.0216	1.0014	0.0062	-0.0366	0.0049
FC Dorsal Attention	FC Somatomotor	-0.1272	0.19413	-0.655	0.5125	0.0943	0.0221	0.9945	0.006	-0.0267	0.0055
FC Dorsal Attention	FC Frontoparietal	0.0454	0.25012	0.1817	0.8559	0.0316	0.0188	1.0052	0.0061	-0.2243	0.0042
FC Frontoparietal	FC Somatomotor	0.4122	0.25471	1.6185	0.1056	0.0943	0.0221	0.9945	0.006	0.2462	0.0047
FC Frontoparietal	FC Limbic	-0.4677	0.34225	-1.3665	0.1718	0.0625	0.0206	0.9907	0.0063	0.0411	0.0043
FC Frontoparietal	FC Ventral Attention	-0.001	0.29338	-0.0035	0.9972	0.0733	0.0216	1.0014	0.0062	0.1043	0.0046
FC Limbic	FC Somatomotor	0.2559	0.1569	1.6309	0.1029	0.0943	0.0221	0.9945	0.006	0.0781	0.0039
FC Limbic	FC Ventral Attention	0.2983	0.20483	1.4562	0.1453	0.0733	0.0216	1.0014	0.0062	0.0788	0.0048
FC Somatomotor	FC Ventral Attention	0.2382	0.18296	1.3018	0.193	0.0733	0.0216	1.0014	0.0062	0.3233	0.0044
FC Default	SC Default	-0.1208	0.12121	-0.9964	0.319	0.1415	0.0215	0.9983	0.0064	0.0003	0.0044
FC Frontoparietal	SC Frontoparietal	0.2346	0.22812	1.0284	0.3038	0.1346	0.0236	0.9944	0.0067	-0.0274	0.0041
FC Dorsal Attention	SC Dorsal Attention	-0.194	0.14788	-1.312	0.1895	0.1494	0.0219	0.9976	0.0065	-0.0372	0.0053
FC Limbic	SC Limbic	0.071	0.15967	0.44446	0.6567	0.1536	0.0209	0.9949	0.0068	0.0557	0.0045
FC Somatomotor	SC Somatomotor	0.0749	0.131	0.5714	0.5677	0.1433	0.0204	1.0082	0.0063	-0.0267	0.0048
FC Ventral Attention	SC Ventral Attention	0.0621	0.162	0.3833	0.7015	0.0997	0.0223	1.001	0.0068	-0.0034	0.005
SC Default	SC Dorsal Attention	0.3144	0.10142	3.0999	0.0019356	0.1494	0.0219	0.9976	0.0065	0.1417	0.0045
SC Default	SC Somatomotor	0.2707	0.10558	2.5639	0.01035	0.1433	0.0204	1.0082	0.0063	0.22	0.0046
SC Default	SC Visual	0.2121	0.12269	1.7286	0.083873	0.1304	0.0238	1.0145	0.0065	0.1172	0.0051
SC Default	SC Frontoparietal	0.1142	0.11523	0.9912	0.32157	0.1346	0.0236	0.9944	0.0067	-0.012	0.0048
SC Default	SC Limbic	0.0566	0.095932	0.5895	0.55549	0.1536	0.0209	0.9949	0.0068	0.0345	0.0043
SC Dorsal Attention	SC Limbic	0.2728	0.097635	2.7945	0.005198	0.1536	0.0209	0.9949	0.0068	0.0485	0.0047
SC Dorsal Attention	SC Frontoparietal	0.351	0.12868	2.7274	0.0063827	0.1346	0.0236	0.9944	0.0067	-0.0353	0.005
SC Dorsal Attention	SC Visual	-0.0345	0.11944	-0.289	0.77259	0.1304	0.0238	1.0145	0.0065	0.0384	0.0049
SC Frontoparietal	SC Visual	0.223	0.12367	1.803	0.071383	0.1304	0.0238	1.0145	0.0065	0.03	0.005
SC Frontoparietal	SC Limbic	0.1448	0.099798	1.4508	0.14683	0.1536	0.0209	0.9949	0.0068	0.0938	0.0047
SC Frontoparietal	SC Somatomotor	0.1694	0.12656	1.3382	0.18082	0.1433	0.0204	1.0082	0.0063	0.0644	0.0047
SC Frontoparietal	SC Ventral Attention	0.1248	0.12673	0.9847	0.32476	0.0997	0.0223	1.001	0.0068	-0.0387	0.005
SC Limbic	SC Ventral Attention	0.2316	0.1294	1.7901	0.073437	0.0997	0.0223	1.001	0.0068	0.0273	0.0047
SC Limbic	SC Visual	0.1364	0.10731	1.2715	0.20355	0.1304	0.0238	1.0145	0.0065	0.029	0.0048
SC Limbic	SC Somatomotor	0.0939	0.10355	0.9068	0.36454	0.1433	0.0204	1.0082	0.0063	0.1059	0.0051
SC Somatomotor	SC Visual	0.0891	0.12612	0.70644	0.47991	0.1304	0.0238	1.0145	0.0065	0.1244	0.0045
SC Somatomotor	SC Ventral Attention	0.08	0.12422	0.6439	0.51964	0.0997	0.0223	1.001	0.0068	-0.0616	0.0045
SC Ventral Attention	SC Visual	-0.0052	0.14484	-0.035567	0.97163	0.1304	0.0238	1.0145	0.0065	0.0762	0.0045
